# Supplementary material for: 2-[3-(1H-Benzimidazol-2-yl)prop­yl]-1H-benzimidazol-3-ium 3,4,5-tri­hydroxy­benzoate–1,3-bis­(1H-benzimidazol-2-yl)propane–ethyl acetate (2/1/2.94): co-crystallization between a salt, a neutral mol­ecule and a solvent
Source: Acta Crystallogr E Crystallogr Commun. 2023 May 23;79(Pt 6):562–6. doi: 10.1107/S2056989023004279 (PMC10242745; doi:10.1107/S2056989023004279)
Supplement: Supplementary file 1 [file e-79-00562-sup1.cif]

##############################################################################
#                                                                            #
# This CIF contains the data in a paper accepted for publication in          #
# Acta Crystallographica Section E. It conforms to the requirements of       #
# Notes for Authors for Acta Crystallographica Section E, and has been       #
# peer reviewed under the auspices of the IUCr Commission on Journals.       #
#                                                                            #
# Full details of the Crystallographic Information File format               #
# are given in the paper "The Crystallographic Information File (CIF):       #
# a New Standard Archive File for Crystallography" by S. R. Hall, F. H.      #
# Allen and I. D. Brown [Acta Cryst. (1991), A47, 655-685].                  #
#                                                                            #
# The current version of the core CIF dictionary is obtainable from          #
# ftp://ftp.iucr.org/pub/cif_core.dic.                                       #
#                                                                            #
# Software is freely available for graphical display of the structure(s)     #
# in this CIF. For information consult the CIF software page                 #
# http://www.iucr.org/resources/cif/software.                                #
#                                                                            #
# This file may be used for bona fide research purposes within the           #
# scientific community so long as proper attribution is given to the journal # 
# article from which it was obtained.                                        #
#                                                                            #
##############################################################################
data_I
_audit_creation_method     SHELXL-2018/3
_database_code_CSD     ?
_chemical_name_systematic
;
2-[3-(1<i>H</i>-Benzimidazol-2-yl)propyl]-1<i>H</i>-benzimidazol-3-ium
3,4,5-trihydroxybenzoate--1,3-bis(1<i>H</i>-benzimidazol-2-yl)propane--ethyl
acetate (2/1/2.94)
;
_chemical_name_common     ?
_chemical_formula_moiety     '2(C17 H17 N4 +), 2(C7 H5 O5 -), C17 H16 N4'
_chemical_formula_sum     'C65 H60 N12 O10'
_chemical_formula_iupac     '2C17 H17 N4 +, 2C7 H5 O5 -, C17 H16 N4'
_chemical_formula_weight     1169.25
_chemical_melting_point     ?
_chemical_absolute_configuration     ?
_space_group_crystal_system     monoclinic
_space_group_name_H-M_alt     'I 2/a'
_space_group_name_Hall     '-I 2ya'
loop_
    _space_group_symop_operation_xyz
    'x, y, z'
    '-x+1/2, y, -z'
    'x+1/2, y+1/2, z+1/2'
    '-x+1, y+1/2, -z+1/2'
    '-x, -y, -z'
    'x-1/2, -y, z'
    '-x+1/2, -y+1/2, -z+1/2'
    'x, -y+1/2, z+1/2'
_cell_length_a     16.82625(15)
_cell_length_b     16.73298(17)
_cell_length_c     26.7833(3)
_cell_angle_alpha     90
_cell_angle_beta     105.2162(11)
_cell_angle_gamma     90
_cell_volume     7276.57(14)
_cell_formula_units_Z     4
_cell_measurement_reflns_used     53060
_cell_measurement_theta_min     1.5200
_cell_measurement_theta_max     33.6450
_cell_measurement_temperature     295.0(10)
_exptl_crystal_description     block
_exptl_crystal_colour     purple
_exptl_crystal_size_max     0.600
_exptl_crystal_size_mid     0.480
_exptl_crystal_size_min     0.370
_exptl_crystal_density_diffrn     1.067
_exptl_crystal_density_meas     ?
_exptl_crystal_density_method     ?
_exptl_crystal_F_000     2456
loop_
    _exptl_crystal_face_index_h
    _exptl_crystal_face_index_k
    _exptl_crystal_face_index_l
    _exptl_crystal_face_perp_dist
    -1 -19 23 0.1472
    7 -17 20 0.1344
    22 -3 3 0.2578
    21 10 -13 0.2800
    6 19 -23 0.2319
    1 19 -23 0.2162
    -7 17 -20 0.2426
    -19 9 -10 0.2770
    -23 1 0 0.2954
    -23 -5 7 0.3051
    -5 -16 -23 0.1994
    -22 -2 21 0.2512
    20 -3 -27 0.3538
    15 -18 -8 0.2158
    -1 -24 -1 0.2024
    7 23 -2 0.2016
    -11 21 6 0.2865
    -21 11 11 0.2911
    10 20 -14 0.1820
    -11 2 -28 0.2295
    -8 -8 35 0.1914
    -1 -7 35 0.2091
    -2 6 -34 0.2770
    -17 1 33 0.1983
    1 9 33 0.2246
    0 20 18 0.1842
    -15 14 25 0.2473
_exptl_absorpt_coefficient_mu     0.074
_exptl_absorpt_correction_type     gaussian
_exptl_absorpt_process_details
;
(CrysAlisPro; Rigaku OD, 2022)
;
_exptl_absorpt_correction_T_min     0.761
_exptl_absorpt_correction_T_max     1.000
_diffrn_ambient_temperature     295.0(10)
_diffrn_source     'fine-focus sealed X-ray tube'
_diffrn_radiation_type     MoK\a
_diffrn_radiation_wavelength     0.71073
_diffrn_radiation_monochromator     graphite
_diffrn_measurement_device_type     'Xcalibur, Atlas, Gemini'
_diffrn_measurement_device     'four-circle diffractometer'
_diffrn_measurement_method     '\w scans'
_diffrn_detector     'CCD plate'
_diffrn_detector_area_resol_mean     10.5564
_diffrn_reflns_number     188774
_diffrn_reflns_av_R_equivalents     0.0638
_diffrn_reflns_av_unetI/netI     0.0199
_diffrn_reflns_theta_min     1.576
_diffrn_reflns_theta_max     30.507
_diffrn_reflns_theta_full     25.242
_diffrn_measured_fraction_theta_max     1.000
_diffrn_measured_fraction_theta_full     0.999
_diffrn_reflns_limit_h_min     -24
_diffrn_reflns_limit_h_max     24
_diffrn_reflns_limit_k_min     -23
_diffrn_reflns_limit_k_max     23
_diffrn_reflns_limit_l_min     -38
_diffrn_reflns_limit_l_max     38
_diffrn_radiation_probe     x-ray
_refine_special_details     ?
_reflns_number_total     11088
_reflns_number_gt     8064
_reflns_threshold_expression     'I > 2\s(I)'
_refine_ls_structure_factor_coef     Fsqd
_refine_ls_matrix_type     full
_refine_ls_R_factor_all     0.0661
_refine_ls_R_factor_gt     0.0494
_refine_ls_wR_factor_gt     0.1373
_refine_ls_wR_factor_ref     0.1493
_refine_ls_goodness_of_fit_ref     1.062
_refine_ls_restrained_S_all     1.062
_refine_ls_number_reflns     11088
_refine_ls_number_parameters     414
_refine_ls_number_restraints     0
_refine_ls_number_constraints     0
_refine_ls_hydrogen_treatment     mixed
_refine_ls_weighting_scheme     calc
_refine_ls_weighting_details
              'w=1/[\s^2^(Fo^2^)+(0.0782P)^2^+1.8337P] where P=(Fo^2^+2Fc^2^)/3'
_atom_sites_solution_hydrogens     mixed
_atom_sites_solution_primary     dual
_atom_sites_solution_secondary     difmap
_refine_ls_shift/su_max     0.001
_refine_ls_shift/su_mean     0.000
_refine_diff_density_max     0.301
_refine_diff_density_min     -0.181
_refine_ls_extinction_method     none
_refine_ls_extinction_coef     .
loop_
    _atom_type_symbol
    _atom_type_description
    _atom_type_scat_dispersion_real
    _atom_type_scat_dispersion_imag
    _atom_type_scat_source
    'C' 'C' 0.0033 0.0016
                         'International Tables Vol C Tables 4.2.6.8 and 6.1.1.4'
    'H' 'H' 0.0000 0.0000
                         'International Tables Vol C Tables 4.2.6.8 and 6.1.1.4'
    'N' 'N' 0.0061 0.0033
                         'International Tables Vol C Tables 4.2.6.8 and 6.1.1.4'
    'O' 'O' 0.0106 0.0060
                         'International Tables Vol C Tables 4.2.6.8 and 6.1.1.4'
_computing_data_collection
;
CrysAlisPro (Rigaku OD, 2022)
;
_computing_cell_refinement
;
CrysAlisPro (Rigaku OD, 2022)
;
_computing_data_reduction
;
CrysAlisPro (Rigaku OD, 2022)
;
_computing_structure_solution
;
<i>SHELXT2018/2</i> (Sheldrick, 2015a)
;
_computing_structure_refinement
;
<i>SHELXL2018/3</i> (Sheldrick, 2015b)
;
_computing_molecular_graphics
;
XP in SHELXTL-Plus (Sheldrick, 2008), Mercury (Macrae <i>et al.</i>,
2020) and
CrystalExplorer (Spackman <i>et al.</i>,  2021)
;
_computing_publication_material
;
PublCif (Westrip, 2010)
;
loop_
    _atom_site_type_symbol
    _atom_site_label
    _atom_site_fract_x
    _atom_site_fract_y
    _atom_site_fract_z
    _atom_site_U_iso_or_equiv
    _atom_site_adp_type
    _atom_site_calc_flag
    _atom_site_occupancy
    _atom_site_disorder_assembly
    _atom_site_disorder_group
    N N1 0.62719(6) 0.20714(6) 0.69126(4) 0.0409(2) Uani d 1 . .
    N N2 0.70426(6) 0.31366(7) 0.68709(4) 0.0415(2) Uani d 1 . .
    H H2 0.7153(9) 0.3686(10) 0.6889(6) 0.050 Uiso d 1 . .
    N N3 0.29155(6) 0.28875(6) 0.65905(4) 0.0410(2) Uani d 1 . .
    H H3 0.2821(9) 0.3375(10) 0.6465(6) 0.049 Uiso d 1 . .
    N N4 0.35419(6) 0.17996(6) 0.69126(5) 0.0456(3) Uani d 1 . .
    H H4 0.3956(10) 0.1491(10) 0.7050(6) 0.055 Uiso d 1 . .
    C C1 0.63565(6) 0.28528(7) 0.69822(4) 0.0369(2) Uani d 1 . .
    C C2 0.69506(7) 0.18377(8) 0.67405(5) 0.0417(3) Uani d 1 . .
    C C3 0.71780(10) 0.10890(10) 0.66007(7) 0.0588(4) Uani d 1 . .
    H H3A 0.686161 0.063838 0.661591 0.071 Uiso calc 1 . .
    C C4 0.78909(12) 0.10380(12) 0.64384(8) 0.0715(5) Uani d 1 . .
    H H4A 0.805713 0.054293 0.634429 0.086 Uiso calc 1 . .
    C C5 0.83663(11) 0.17096(12) 0.64124(7) 0.0710(5) Uani d 1 . .
    H H5 0.884062 0.165163 0.629939 0.085 Uiso calc 1 . .
    C C6 0.81553(9) 0.24544(11) 0.65486(6) 0.0586(4) Uani d 1 . .
    H H6 0.847519 0.290187 0.653195 0.070 Uiso calc 1 . .
    C C7 0.74379(7) 0.25066(8) 0.67130(5) 0.0420(3) Uani d 1 . .
    C C8 0.58072(7) 0.34195(8) 0.71577(6) 0.0454(3) Uani d 1 . .
    H H8A 0.570693 0.387335 0.692415 0.055 Uiso calc 1 . .
    H H8B 0.609617 0.361623 0.749748 0.055 Uiso calc 1 . .
    C C9 0.49824(7) 0.30894(8) 0.71883(5) 0.0458(3) Uani d 1 . .
    H H9A 0.469890 0.349272 0.733691 0.055 Uiso calc 1 . .
    H H9B 0.507561 0.263106 0.741808 0.055 Uiso calc 1 . .
    C C10 0.44301(7) 0.28374(8) 0.66621(6) 0.0454(3) Uani d 1 . .
    H H10A 0.432614 0.329527 0.643194 0.055 Uiso calc 1 . .
    H H10B 0.471005 0.243466 0.651070 0.055 Uiso calc 1 . .
    C C11 0.36365(7) 0.25125(7) 0.67136(5) 0.0410(3) Uani d 1 . .
    C C12 0.23293(7) 0.24029(7) 0.67147(5) 0.0403(3) Uani d 1 . .
    C C13 0.14945(8) 0.25199(9) 0.66602(6) 0.0542(4) Uani d 1 . .
    H H13 0.123234 0.299434 0.653072 0.065 Uiso calc 1 . .
    C C14 0.10775(9) 0.18973(11) 0.68079(7) 0.0650(4) Uani d 1 . .
    H H14 0.051424 0.194600 0.677015 0.078 Uiso calc 1 . .
    C C15 0.14755(9) 0.11917(10) 0.70137(7) 0.0637(4) Uani d 1 . .
    H H15 0.116961 0.078516 0.711040 0.076 Uiso calc 1 . .
    C C16 0.23059(8) 0.10804(9) 0.70774(6) 0.0536(3) Uani d 1 . .
    H H16 0.257062 0.061314 0.721899 0.064 Uiso calc 1 . .
    C C17 0.27263(7) 0.17010(8) 0.69195(5) 0.0422(3) Uani d 1 . .
    N N5 0.45349(6) 0.41770(7) 0.53870(4) 0.0448(3) Uani d 1 . .
    N N6 0.41648(6) 0.41115(7) 0.45294(4) 0.0386(2) Uani d 1 . .
    H H6A 0.3833(9) 0.4196(9) 0.4214(6) 0.046 Uiso d 1 . .
    C C18 0.39799(6) 0.43829(7) 0.49600(4) 0.0363(2) Uani d 1 . .
    C C19 0.51184(7) 0.37344(8) 0.52212(5) 0.0427(3) Uani d 1 . .
    C C20 0.58383(9) 0.33716(11) 0.55080(6) 0.0620(4) Uani d 1 . .
    H H20 0.599317 0.339769 0.586743 0.074 Uiso calc 1 . .
    C C21 0.63136(10) 0.29722(12) 0.52407(7) 0.0707(5) Uani d 1 . .
    H H21 0.679105 0.271436 0.542360 0.085 Uiso calc 1 . .
    C C22 0.60934(9) 0.29471(11) 0.47023(7) 0.0655(4) Uani d 1 . .
    H H22 0.643155 0.267777 0.453395 0.079 Uiso calc 1 . .
    C C23 0.53885(8) 0.33102(10) 0.44121(6) 0.0533(3) Uani d 1 . .
    H H23 0.524628 0.329751 0.405239 0.064 Uiso calc 1 . .
    C C24 0.48992(6) 0.36969(8) 0.46827(5) 0.0392(3) Uani d 1 . .
    C C25 0.32225(6) 0.48543(8) 0.49463(5) 0.0398(3) Uani d 1 . .
    H H25A 0.306067 0.514498 0.462208 0.048 Uiso calc 1 . .
    H H25B 0.334742 0.524315 0.522463 0.048 Uiso calc 1 . .
    C C26 0.250000 0.43372(11) 0.500000 0.0390(3) Uani d 1 . .
    H H26A 0.232262 0.399658 0.469816 0.047 Uiso calc 0.5 . .
    H H26B 0.267739 0.399662 0.530185 0.047 Uiso calc 0.5 . .
    C C27 0.24259(6) 0.48453(6) 0.66505(4) 0.0286(2) Uani d 1 . .
    O O1 0.22012(4) 0.42873(5) 0.63255(3) 0.03592(18) Uani d 1 . .
    O O2 0.19661(4) 0.51802(5) 0.68876(4) 0.0406(2) Uani d 1 . .
    C C28 0.33088(5) 0.51107(6) 0.67702(4) 0.0279(2) Uani d 1 . .
    C C29 0.36507(6) 0.55315(6) 0.72219(4) 0.0301(2) Uani d 1 . .
    H H29 0.332142 0.568311 0.743553 0.036 Uiso calc 1 . .
    C C30 0.44827(6) 0.57278(6) 0.73570(4) 0.0304(2) Uani d 1 . .
    O O30 0.48495(5) 0.61169(5) 0.78071(4) 0.0434(2) Uani d 1 . .
    H H30 0.4435(11) 0.6401(11) 0.7912(6) 0.065 Uiso d 1 . .
    C C31 0.49785(6) 0.55062(6) 0.70354(4) 0.0305(2) Uani d 1 . .
    O O31 0.57953(4) 0.56927(6) 0.71834(4) 0.0422(2) Uani d 1 . .
    H H31 0.6076(11) 0.5401(10) 0.7008(7) 0.063 Uiso d 1 . .
    C C32 0.46247(6) 0.51162(7) 0.65697(4) 0.0307(2) Uani d 1 . .
    O O32 0.51369(5) 0.49489(6) 0.62700(3) 0.0442(2) Uani d 1 . .
    H H32 0.4854(11) 0.4668(11) 0.5968(7) 0.066 Uiso d 1 . .
    C C33 0.37932(6) 0.49074(7) 0.64409(4) 0.0307(2) Uani d 1 . .
    H H33 0.356292 0.463270 0.613533 0.037 Uiso calc 1 . .
loop_
    _atom_site_aniso_label
    _atom_site_aniso_U_11
    _atom_site_aniso_U_22
    _atom_site_aniso_U_33
    _atom_site_aniso_U_12
    _atom_site_aniso_U_13
    _atom_site_aniso_U_23
    N1 0.0334(5) 0.0412(5) 0.0503(6) -0.0029(4) 0.0148(4) 0.0086(4)
    N2 0.0328(5) 0.0429(5) 0.0490(6) -0.0068(4) 0.0112(4) 0.0071(4)
    N3 0.0297(4) 0.0356(5) 0.0566(6) 0.0051(4) 0.0091(4) 0.0087(4)
    N4 0.0278(4) 0.0397(5) 0.0654(7) 0.0072(4) 0.0054(4) 0.0122(5)
    C1 0.0278(5) 0.0421(6) 0.0392(6) -0.0040(4) 0.0059(4) 0.0085(5)
    C2 0.0363(6) 0.0467(6) 0.0437(6) -0.0009(5) 0.0132(5) 0.0077(5)
    C3 0.0602(9) 0.0508(8) 0.0708(10) 0.0004(7) 0.0269(8) 0.0013(7)
    C4 0.0716(11) 0.0710(11) 0.0812(12) 0.0131(9) 0.0368(9) -0.0051(9)
    C5 0.0561(9) 0.0932(13) 0.0751(11) 0.0046(9) 0.0373(8) -0.0008(10)
    C6 0.0445(7) 0.0755(10) 0.0628(9) -0.0070(7) 0.0264(7) 0.0043(8)
    C7 0.0346(5) 0.0511(7) 0.0410(6) -0.0033(5) 0.0112(5) 0.0090(5)
    C8 0.0349(6) 0.0421(6) 0.0598(8) -0.0039(5) 0.0132(5) -0.0001(6)
    C9 0.0343(6) 0.0468(7) 0.0581(8) -0.0011(5) 0.0155(5) 0.0017(6)
    C10 0.0303(5) 0.0464(7) 0.0587(8) 0.0019(5) 0.0101(5) 0.0086(6)
    C11 0.0274(5) 0.0401(6) 0.0524(7) 0.0047(4) 0.0051(5) 0.0052(5)
    C12 0.0293(5) 0.0403(6) 0.0501(7) 0.0040(4) 0.0084(5) 0.0056(5)
    C13 0.0334(6) 0.0585(8) 0.0719(9) 0.0114(6) 0.0159(6) 0.0165(7)
    C14 0.0340(6) 0.0784(11) 0.0854(11) 0.0052(6) 0.0205(7) 0.0242(9)
    C15 0.0445(7) 0.0668(10) 0.0807(11) -0.0059(7) 0.0181(7) 0.0238(8)
    C16 0.0434(7) 0.0478(7) 0.0665(9) 0.0008(6) 0.0093(6) 0.0170(6)
    C17 0.0304(5) 0.0422(6) 0.0505(7) 0.0031(4) 0.0047(5) 0.0062(5)
    N5 0.0292(4) 0.0697(7) 0.0353(5) 0.0067(4) 0.0078(4) -0.0058(5)
    N6 0.0260(4) 0.0542(6) 0.0341(5) 0.0023(4) 0.0056(4) -0.0030(4)
    C18 0.0233(4) 0.0482(6) 0.0383(6) -0.0028(4) 0.0096(4) -0.0035(5)
    C19 0.0271(5) 0.0609(8) 0.0392(6) 0.0048(5) 0.0074(4) -0.0040(5)
    C20 0.0398(7) 0.0968(12) 0.0447(7) 0.0201(7) 0.0025(6) 0.0013(8)
    C21 0.0443(7) 0.0944(13) 0.0682(10) 0.0301(8) 0.0057(7) -0.0013(9)
    C22 0.0461(7) 0.0837(11) 0.0679(10) 0.0210(7) 0.0172(7) -0.0135(8)
    C23 0.0434(7) 0.0711(9) 0.0458(7) 0.0088(6) 0.0126(5) -0.0130(6)
    C24 0.0274(5) 0.0507(7) 0.0384(6) 0.0014(4) 0.0066(4) -0.0054(5)
    C25 0.0251(5) 0.0489(7) 0.0473(7) 0.0008(4) 0.0130(4) -0.0009(5)
    C26 0.0233(6) 0.0469(9) 0.0475(9) 0.000 0.0106(6) 0.000
    C27 0.0185(4) 0.0291(5) 0.0372(5) 0.0008(3) 0.0053(4) 0.0035(4)
    O1 0.0221(3) 0.0364(4) 0.0450(4) -0.0009(3) 0.0012(3) -0.0033(3)
    O2 0.0209(3) 0.0428(4) 0.0608(5) -0.0012(3) 0.0156(3) -0.0077(4)
    C28 0.0174(4) 0.0298(5) 0.0366(5) 0.0004(3) 0.0070(3) 0.0014(4)
    C29 0.0203(4) 0.0318(5) 0.0403(5) 0.0004(3) 0.0116(4) -0.0040(4)
    C30 0.0217(4) 0.0303(5) 0.0391(5) -0.0007(3) 0.0078(4) -0.0061(4)
    O30 0.0251(4) 0.0513(5) 0.0539(5) -0.0036(3) 0.0104(3) -0.0250(4)
    C31 0.0180(4) 0.0323(5) 0.0418(6) -0.0009(3) 0.0086(4) -0.0024(4)
    O31 0.0183(3) 0.0525(5) 0.0571(5) -0.0054(3) 0.0124(3) -0.0179(4)
    C32 0.0202(4) 0.0394(5) 0.0340(5) 0.0008(4) 0.0096(4) -0.0001(4)
    O32 0.0231(3) 0.0740(6) 0.0385(4) -0.0028(4) 0.0137(3) -0.0109(4)
    C33 0.0210(4) 0.0388(5) 0.0317(5) -0.0007(4) 0.0057(4) -0.0024(4)
_geom_special_details     ?
loop_
    _geom_bond_atom_site_label_1
    _geom_bond_atom_site_label_2
    _geom_bond_site_symmetry_2
    _geom_bond_distance
    _geom_bond_publ_flag
    N1 C1 . 1.3230(16) ?
    N1 C2 . 1.3950(15) ?
    N2 C1 . 1.3520(14) ?
    N2 C7 . 1.3712(17) ?
    N2 H2 . 0.936(16) ?
    N3 C11 . 1.3282(14) ?
    N3 C12 . 1.3831(15) ?
    N3 H3 . 0.880(16) ?
    N4 C11 . 1.3330(16) ?
    N4 C17 . 1.3872(15) ?
    N4 H4 . 0.867(16) ?
    C1 C8 . 1.4841(18) ?
    C2 C3 . 1.390(2) ?
    C2 C7 . 1.4007(17) ?
    C3 C4 . 1.382(2) ?
    C3 H3A . 0.9300 ?
    C4 C5 . 1.392(3) ?
    C4 H4A . 0.9300 ?
    C5 C6 . 1.371(3) ?
    C5 H5 . 0.9300 ?
    C6 C7 . 1.3921(18) ?
    C6 H6 . 0.9300 ?
    C8 C9 . 1.5158(16) ?
    C8 H8A . 0.9700 ?
    C8 H8B . 0.9700 ?
    C9 C10 . 1.5298(19) ?
    C9 H9A . 0.9700 ?
    C9 H9B . 0.9700 ?
    C10 C11 . 1.4814(16) ?
    C10 H10A . 0.9700 ?
    C10 H10B . 0.9700 ?
    C12 C13 . 1.3874(16) ?
    C12 C17 . 1.3909(16) ?
    C13 C14 . 1.371(2) ?
    C13 H13 . 0.9300 ?
    C14 C15 . 1.397(2) ?
    C14 H14 . 0.9300 ?
    C15 C16 . 1.375(2) ?
    C15 H15 . 0.9300 ?
    C16 C17 . 1.3838(18) ?
    C16 H16 . 0.9300 ?
    N5 C18 . 1.3184(15) ?
    N5 C19 . 1.3922(15) ?
    N6 C18 . 1.3496(15) ?
    N6 C24 . 1.3822(14) ?
    N6 H6A . 0.893(15) ?
    C18 C25 . 1.4910(15) ?
    C19 C20 . 1.3920(18) ?
    C19 C24 . 1.3933(17) ?
    C20 C21 . 1.378(2) ?
    C20 H20 . 0.9300 ?
    C21 C22 . 1.392(2) ?
    C21 H21 . 0.9300 ?
    C22 C23 . 1.377(2) ?
    C22 H22 . 0.9300 ?
    C23 C24 . 1.3909(17) ?
    C23 H23 . 0.9300 ?
    C25 C26 . 1.5293(15) ?
    C25 H25A . 0.9700 ?
    C25 H25B . 0.9700 ?
    C26 H26A . 0.9700 ?
    C26 H26B . 0.9700 ?
    C27 O2 . 1.2545(12) ?
    C27 O1 . 1.2648(13) ?
    C27 C28 . 1.5024(13) ?
    C28 C29 . 1.3876(14) ?
    C28 C33 . 1.3910(14) ?
    C29 C30 . 1.3903(13) ?
    C29 H29 . 0.9300 ?
    C30 O30 . 1.3665(13) ?
    C30 C31 . 1.3973(14) ?
    O30 H30 . 0.946(18) ?
    C31 O31 . 1.3629(11) ?
    C31 C32 . 1.3953(15) ?
    O31 H31 . 0.894(18) ?
    C32 O32 . 1.3521(12) ?
    C32 C33 . 1.3946(13) ?
    O32 H32 . 0.948(19) ?
    C33 H33 . 0.9300 ?
loop_
    _geom_angle_atom_site_label_1
    _geom_angle_atom_site_label_2
    _geom_angle_atom_site_label_3
    _geom_angle_site_symmetry_1
    _geom_angle_site_symmetry_3
    _geom_angle
    _geom_angle_publ_flag
    C1 N1 C2 . . 104.86(10) ?
    C1 N2 C7 . . 108.02(10) ?
    C1 N2 H2 . . 120.2(9) ?
    C7 N2 H2 . . 131.7(9) ?
    C11 N3 C12 . . 109.02(10) ?
    C11 N3 H3 . . 126.4(10) ?
    C12 N3 H3 . . 124.5(10) ?
    C11 N4 C17 . . 109.51(10) ?
    C11 N4 H4 . . 122.3(11) ?
    C17 N4 H4 . . 127.7(11) ?
    N1 C1 N2 . . 112.50(11) ?
    N1 C1 C8 . . 128.54(10) ?
    N2 C1 C8 . . 118.96(11) ?
    C3 C2 N1 . . 130.46(12) ?
    C3 C2 C7 . . 119.99(12) ?
    N1 C2 C7 . . 109.55(11) ?
    C4 C3 C2 . . 117.62(15) ?
    C4 C3 H3A . . 121.2 ?
    C2 C3 H3A . . 121.2 ?
    C3 C4 C5 . . 121.58(16) ?
    C3 C4 H4A . . 119.2 ?
    C5 C4 H4A . . 119.2 ?
    C6 C5 C4 . . 121.89(14) ?
    C6 C5 H5 . . 119.1 ?
    C4 C5 H5 . . 119.1 ?
    C5 C6 C7 . . 116.60(15) ?
    C5 C6 H6 . . 121.7 ?
    C7 C6 H6 . . 121.7 ?
    N2 C7 C6 . . 132.60(13) ?
    N2 C7 C2 . . 105.08(10) ?
    C6 C7 C2 . . 122.32(13) ?
    C1 C8 C9 . . 116.07(11) ?
    C1 C8 H8A . . 108.3 ?
    C9 C8 H8A . . 108.3 ?
    C1 C8 H8B . . 108.3 ?
    C9 C8 H8B . . 108.3 ?
    H8A C8 H8B . . 107.4 ?
    C8 C9 C10 . . 113.20(11) ?
    C8 C9 H9A . . 108.9 ?
    C10 C9 H9A . . 108.9 ?
    C8 C9 H9B . . 108.9 ?
    C10 C9 H9B . . 108.9 ?
    H9A C9 H9B . . 107.8 ?
    C11 C10 C9 . . 111.09(11) ?
    C11 C10 H10A . . 109.4 ?
    C9 C10 H10A . . 109.4 ?
    C11 C10 H10B . . 109.4 ?
    C9 C10 H10B . . 109.4 ?
    H10A C10 H10B . . 108.0 ?
    N3 C11 N4 . . 108.96(10) ?
    N3 C11 C10 . . 126.19(11) ?
    N4 C11 C10 . . 124.80(10) ?
    N3 C12 C13 . . 131.16(12) ?
    N3 C12 C17 . . 106.91(10) ?
    C13 C12 C17 . . 121.92(12) ?
    C14 C13 C12 . . 116.31(13) ?
    C14 C13 H13 . . 121.8 ?
    C12 C13 H13 . . 121.8 ?
    C13 C14 C15 . . 121.82(13) ?
    C13 C14 H14 . . 119.1 ?
    C15 C14 H14 . . 119.1 ?
    C16 C15 C14 . . 121.98(14) ?
    C16 C15 H15 . . 119.0 ?
    C14 C15 H15 . . 119.0 ?
    C15 C16 C17 . . 116.41(13) ?
    C15 C16 H16 . . 121.8 ?
    C17 C16 H16 . . 121.8 ?
    C16 C17 N4 . . 132.87(11) ?
    C16 C17 C12 . . 121.54(11) ?
    N4 C17 C12 . . 105.59(10) ?
    C18 N5 C19 . . 105.11(10) ?
    C18 N6 C24 . . 107.69(10) ?
    C18 N6 H6A . . 121.8(9) ?
    C24 N6 H6A . . 130.4(9) ?
    N5 C18 N6 . . 112.55(10) ?
    N5 C18 C25 . . 124.47(10) ?
    N6 C18 C25 . . 122.98(10) ?
    C20 C19 N5 . . 129.82(12) ?
    C20 C19 C24 . . 120.47(12) ?
    N5 C19 C24 . . 109.69(10) ?
    C21 C20 C19 . . 117.68(13) ?
    C21 C20 H20 . . 121.2 ?
    C19 C20 H20 . . 121.2 ?
    C20 C21 C22 . . 121.31(14) ?
    C20 C21 H21 . . 119.3 ?
    C22 C21 H21 . . 119.3 ?
    C23 C22 C21 . . 121.81(14) ?
    C23 C22 H22 . . 119.1 ?
    C21 C22 H22 . . 119.1 ?
    C22 C23 C24 . . 116.82(13) ?
    C22 C23 H23 . . 121.6 ?
    C24 C23 H23 . . 121.6 ?
    N6 C24 C23 . . 133.16(11) ?
    N6 C24 C19 . . 104.94(10) ?
    C23 C24 C19 . . 121.89(11) ?
    C18 C25 C26 . . 113.19(11) ?
    C18 C25 H25A . . 108.9 ?
    C26 C25 H25A . . 108.9 ?
    C18 C25 H25B . . 108.9 ?
    C26 C25 H25B . . 108.9 ?
    H25A C25 H25B . . 107.8 ?
    C25 C26 C25 2_556 . 111.10(14) ?
    C25 C26 H26A 2_556 . 109.4 ?
    C25 C26 H26A . . 109.4 ?
    C25 C26 H26B 2_556 . 109.4 ?
    C25 C26 H26B . . 109.4 ?
    H26A C26 H26B . . 108.0 ?
    O2 C27 O1 . . 124.43(9) ?
    O2 C27 C28 . . 117.82(9) ?
    O1 C27 C28 . . 117.73(9) ?
    C29 C28 C33 . . 119.94(9) ?
    C29 C28 C27 . . 119.76(9) ?
    C33 C28 C27 . . 120.24(9) ?
    C28 C29 C30 . . 120.36(9) ?
    C28 C29 H29 . . 119.8 ?
    C30 C29 H29 . . 119.8 ?
    O30 C30 C29 . . 122.21(9) ?
    O30 C30 C31 . . 117.75(8) ?
    C29 C30 C31 . . 120.02(9) ?
    C30 O30 H30 . . 107.7(11) ?
    O31 C31 C32 . . 121.88(9) ?
    O31 C31 C30 . . 118.67(9) ?
    C32 C31 C30 . . 119.44(9) ?
    C31 O31 H31 . . 110.8(11) ?
    O32 C32 C33 . . 123.76(10) ?
    O32 C32 C31 . . 116.02(9) ?
    C33 C32 C31 . . 120.21(9) ?
    C32 O32 H32 . . 110.7(11) ?
    C28 C33 C32 . . 119.91(10) ?
    C28 C33 H33 . . 120.0 ?
    C32 C33 H33 . . 120.0 ?
loop_
    _geom_torsion_atom_site_label_1
    _geom_torsion_atom_site_label_2
    _geom_torsion_atom_site_label_3
    _geom_torsion_atom_site_label_4
    _geom_torsion_site_symmetry_1
    _geom_torsion_site_symmetry_2
    _geom_torsion_site_symmetry_3
    _geom_torsion_site_symmetry_4
    _geom_torsion
    _geom_torsion_publ_flag
    C2 N1 C1 N2 . . . . -0.44(14) ?
    C2 N1 C1 C8 . . . . 179.31(12) ?
    C7 N2 C1 N1 . . . . 0.51(14) ?
    C7 N2 C1 C8 . . . . -179.26(11) ?
    C1 N1 C2 C3 . . . . -179.18(15) ?
    C1 N1 C2 C7 . . . . 0.21(14) ?
    N1 C2 C3 C4 . . . . 179.44(15) ?
    C7 C2 C3 C4 . . . . 0.1(2) ?
    C2 C3 C4 C5 . . . . -0.3(3) ?
    C3 C4 C5 C6 . . . . 0.3(3) ?
    C4 C5 C6 C7 . . . . -0.2(3) ?
    C1 N2 C7 C6 . . . . 179.15(14) ?
    C1 N2 C7 C2 . . . . -0.35(13) ?
    C5 C6 C7 N2 . . . . -179.35(15) ?
    C5 C6 C7 C2 . . . . 0.1(2) ?
    C3 C2 C7 N2 . . . . 179.55(13) ?
    N1 C2 C7 N2 . . . . 0.09(14) ?
    C3 C2 C7 C6 . . . . 0.0(2) ?
    N1 C2 C7 C6 . . . . -179.47(12) ?
    N1 C1 C8 C9 . . . . -9.7(2) ?
    N2 C1 C8 C9 . . . . 170.03(11) ?
    C1 C8 C9 C10 . . . . -63.93(16) ?
    C8 C9 C10 C11 . . . . 179.45(11) ?
    C12 N3 C11 N4 . . . . 0.14(15) ?
    C12 N3 C11 C10 . . . . -177.42(13) ?
    C17 N4 C11 N3 . . . . 0.16(16) ?
    C17 N4 C11 C10 . . . . 177.76(13) ?
    C9 C10 C11 N3 . . . . 103.86(15) ?
    C9 C10 C11 N4 . . . . -73.33(17) ?
    C11 N3 C12 C13 . . . . -179.73(15) ?
    C11 N3 C12 C17 . . . . -0.38(15) ?
    N3 C12 C13 C14 . . . . 177.75(15) ?
    C17 C12 C13 C14 . . . . -1.5(2) ?
    C12 C13 C14 C15 . . . . 1.5(3) ?
    C13 C14 C15 C16 . . . . -0.3(3) ?
    C14 C15 C16 C17 . . . . -0.9(3) ?
    C15 C16 C17 N4 . . . . -178.51(16) ?
    C15 C16 C17 C12 . . . . 0.9(2) ?
    C11 N4 C17 C16 . . . . 179.11(16) ?
    C11 N4 C17 C12 . . . . -0.39(15) ?
    N3 C12 C17 C16 . . . . -179.11(13) ?
    C13 C12 C17 C16 . . . . 0.3(2) ?
    N3 C12 C17 N4 . . . . 0.46(15) ?
    C13 C12 C17 N4 . . . . 179.89(13) ?
    C19 N5 C18 N6 . . . . -0.52(15) ?
    C19 N5 C18 C25 . . . . 178.77(11) ?
    C24 N6 C18 N5 . . . . -0.21(14) ?
    C24 N6 C18 C25 . . . . -179.51(11) ?
    C18 N5 C19 C20 . . . . 179.82(16) ?
    C18 N5 C19 C24 . . . . 1.06(15) ?
    N5 C19 C20 C21 . . . . -179.31(16) ?
    C24 C19 C20 C21 . . . . -0.7(2) ?
    C19 C20 C21 C22 . . . . 1.5(3) ?
    C20 C21 C22 C23 . . . . -0.8(3) ?
    C21 C22 C23 C24 . . . . -0.7(3) ?
    C18 N6 C24 C23 . . . . -178.24(15) ?
    C18 N6 C24 C19 . . . . 0.84(14) ?
    C22 C23 C24 N6 . . . . -179.50(15) ?
    C22 C23 C24 C19 . . . . 1.5(2) ?
    C20 C19 C24 N6 . . . . 179.93(14) ?
    N5 C19 C24 N6 . . . . -1.18(15) ?
    C20 C19 C24 C23 . . . . -0.9(2) ?
    N5 C19 C24 C23 . . . . 178.03(13) ?
    N5 C18 C25 C26 . . . . -86.02(14) ?
    N6 C18 C25 C26 . . . . 93.19(13) ?
    C18 C25 C26 C25 . . . 2_556 172.70(12) ?
    O2 C27 C28 C29 . . . . 18.00(15) ?
    O1 C27 C28 C29 . . . . -160.52(10) ?
    O2 C27 C28 C33 . . . . -164.68(10) ?
    O1 C27 C28 C33 . . . . 16.80(15) ?
    C33 C28 C29 C30 . . . . -2.24(16) ?
    C27 C28 C29 C30 . . . . 175.09(9) ?
    C28 C29 C30 O30 . . . . -177.66(10) ?
    C28 C29 C30 C31 . . . . 0.45(16) ?
    O30 C30 C31 O31 . . . . -0.48(16) ?
    C29 C30 C31 O31 . . . . -178.67(10) ?
    O30 C30 C31 C32 . . . . -179.25(10) ?
    C29 C30 C31 C32 . . . . 2.55(16) ?
    O31 C31 C32 O32 . . . . -1.24(16) ?
    C30 C31 C32 O32 . . . . 177.49(10) ?
    O31 C31 C32 C33 . . . . 177.48(10) ?
    C30 C31 C32 C33 . . . . -3.78(16) ?
    C29 C28 C33 C32 . . . . 1.01(16) ?
    C27 C28 C33 C32 . . . . -176.32(9) ?
    O32 C32 C33 C28 . . . . -179.36(10) ?
    C31 C32 C33 C28 . . . . 2.02(16) ?
loop_
    _geom_hbond_atom_site_label_D
    _geom_hbond_atom_site_label_H
    _geom_hbond_atom_site_label_A
    _geom_hbond_site_symmetry_A
    _geom_hbond_distance_DH
    _geom_hbond_distance_HA
    _geom_hbond_distance_DA
    _geom_hbond_angle_DHA
    _geom_hbond_publ_flag
    N2 H2 O2 6_665 0.936(16) 1.924(17) 2.8204(14) 159.7(13) yes
    N3 H3 O1 . 0.880(16) 1.832(16) 2.6433(13) 152.4(14) yes
    N4 H4 O30 4_546 0.867(16) 2.043(16) 2.8509(12) 154.6(14) yes
    N4 H4 O31 4_546 0.867(16) 2.394(16) 3.0199(14) 129.5(13) yes
    N6 H6A O1 2_556 0.893(15) 1.955(16) 2.8018(12) 157.9(13) yes
    O30 H30 N1 4_556 0.946(18) 1.785(18) 2.7238(12) 171.3(16) yes
    O31 H31 O2 6_665 0.894(18) 1.882(18) 2.7314(11) 157.8(16) yes
    O32 H32 N5 . 0.948(19) 1.717(19) 2.6515(14) 167.9(16) yes
    C8 H8A O32 . 0.97 2.52 3.4736(17) 167.9 no
    C10 H10B N1 . 0.97 2.64 3.2566(16) 122.1 no
_shelx_space_group_comment     ?
_shelx_estimated_absorpt_T_min     0.956
_shelx_estimated_absorpt_T_max     0.973
_shelx_hkl_file
;
   0   0   2 68133.6 289.793  10
   0   0  -2 74487.7 293.872  12
   0   0  -4 77595.9 356.235   4
   0   0   4 79106.1 361.910   4
   0   0   4 78474.2 381.566   7
   0   0  -4 77886.5 384.778   7
   0   0  -4 78042.8 421.530   9
   0   0  -4 76762.2 351.926  11
   0   0   4 7730.31 134.714   9
   0   0  -4 15920.9 202.125  10
   0   0  -4 80551.7 375.462   8
   0   0   4 79180.8 368.436   8
   0   0   4 79603.5 475.624  13
   0   0  -4 2021.31 81.7890  13
   0   0  -4 76345.7 425.898  12
   0   0   4 5775.61 120.900  12
   0   0  -4 77517.7 337.851  15
   0   0  -6 976983. 1647.35   7
   0   0  -6 956709. 1542.34   4
   0   0   6 999999. 1579.86   4
   0   0   6 966583. 1652.63   7
   0   0   6 972714. 1586.34   8
   0   0  -6 963253. 1532.33  11
   0   0  -6 992273. 1627.20   8
   0   0  -6 954911. 1809.41   9
   0   0  -6 977663. 1462.87  15
   0   0  -6 952176. 1842.72  12
   0   0   6 965902. 2018.77  13
   0   0  -8 159883. 740.400   4
   0   0   8 168222. 745.168   4
   0   0  -8 168460. 790.876   7
   0   0  -8 170669. 928.840  10
   0   0  -8 162780. 727.208  11
   0   0   8 168588. 887.814   9
   0   0   8 159503. 783.118   7
   0   0   8 161441. 750.362   8
   0   0  -8 161288. 856.804   9
   0   0  -8 159450. 875.166  12
   0   0   8 169671. 909.426  12
   0   0   8 165151. 963.998  13
   0   0  -8 162595. 1001.19  13
   0   0  -8 163995. 694.987  15
   0   0  10 3227.21 118.109   4
   0   0 -10 3285.06 126.418   7
   0   0 -10 3015.94 115.853   4
   0   0 -10 3190.64 116.160  11
   0   0 -10 3101.08 137.942   9
   0   0  10 3134.31 123.689   7
   0   0  10 3162.46 120.141   8
   0   0 -10 2840.90 135.961  12
   0   0 -10 3166.71 110.355  15
   0   0  10 3363.76 156.919  13
   0   0 -12 10134.0 227.950   4
   0   0  12 10559.5 231.990   4
   0   0 -12 10497.5 245.264   7
   0   0  12 10360.4 250.243   7
   0   0 -12 9777.40 268.609   9
   0   0 -12 10687.5 232.054  11
   0   0  12 10495.1 236.520   8
   0   0 -12 10003.3 214.394  15
   0   0  12 10402.2 302.094  13
   0   0 -12 10392.5 277.672  12
   0   0  14-44.3291 46.2695   7
   0   0 -14-3.19983 29.4170   4
   0   0 -14-39.0727 53.8511   9
   0   0  14-1.85014 34.4890   8
   0   0 -14-2.28642 23.8126  11
   0   0 -14 7.64532 23.9473  15
   0   0  14 5.59763 55.6904  13
   0   0 -14 20.0173 42.1035  12
   0   0 -16 3375.99 156.839   4
   0   0  16 3366.77 167.475   7
   0   0  16 3425.49 161.265   8
   0   0 -16 3348.32 183.859   9
   0   0  16 3159.40 197.607  13
   0   0 -16 3279.17 141.947  15
   0   0 -16 3148.39 186.130  12
   0   0 -18 1767.50 122.399   4
   0   0  18 1759.27 125.375   8
   0   0 -18 1701.57 142.880   9
   0   0  18 1733.35 131.316   7
   0   0 -18 1561.21 143.914  12
   0   0  18 1664.83 159.854  13
   0   0 -18 1582.09 107.881  15
   0   0  20 625.516 86.8777   7
   0   0 -20 652.180 83.4952   4
   0   0 -20 631.203 103.678   9
   0   0  20 688.528 89.1122   8
   0   0  20 671.192 127.569  13
   0   0 -20 674.604 105.951  12
   0   0 -20 555.254 70.2261  15
   0   0 -22 1873.15 142.757   4
   0   0  22 1752.33 143.330   8
   0   0  22 2023.15 160.128   7
   0   0 -22 2097.23 182.176   9
   0   0  22 1824.27 187.179  13
   0   0 -22 2020.65 184.182  12
   0   0 -22 1932.34 129.415  15
   0   0 -24 1271.90 126.379   4
   0   0  24 1153.85 130.522   7
   0   0 -24 1280.54 158.662   9
   0   0  24 1183.25 131.107   8
   0   0 -24 1045.80 101.308  15
   0   0 -24 1174.43 150.826  12
   0   0  24 1154.02 169.662  13
   0   0  26 85.3467 79.3058   3
   0   0  26-5.11932 50.1505   7
   0   0 -26 21.2435 65.8172   9
   0   0  26 2.28069 52.3200   8
   0   0 -26-17.0002 42.6363  15
   0   0  26-114.169 102.965  13
   0   0 -26-154.990 84.4252  12
   0   0  28-66.6664 90.0137   3
   0   0  28 42.8195 60.0528   7
   0   0  28 79.4136 63.9957   8
   0   0 -28-9.99253 71.0174   9
   0   0  28-164.412 107.876  13
   0   0 -28 13.7891 69.4629  12
   0   0 -28-15.6249 39.2735  15
   0   0  30 322.595 120.120   3
   0   0  30 466.038 96.9057   8
   0   0 -30 409.926 121.816   9
   0   0  30 519.217 111.262   7
   0   0  30 398.008 125.553  13
   0   0 -30 381.598 121.241  12
   0   0  32 143.838 105.029   3
   0   0  32 400.618 106.598   7
   0   0 -32 231.142 112.996   9
   0   0  32 386.755 105.453   8
   0   0 -32 270.966 122.569  12
   0   0  32 267.477 136.350  13
   0   0 -34-23.6972 89.2678   9
   0   0  34 109.718 82.1436   7
   0   0  34 25.4078 67.7300   8
   0   0  34 137.928 113.904   3
   0   0  34 44.2886 110.561  13
   0   0 -34-31.1169 97.8506  12
   0   0 -36 307.550 125.690   9
   0   0  36 572.657 156.106   3
   0   0  36 316.409 133.242  17
   0   0  36 582.589 160.146  21
   0   0  36 80.9992 119.854  13
   0   0 -36 395.847 144.385  12
   0   0 -38-11.5654 83.1696   9
   0   0  38 12.7354 103.683   3
   0   0  38 232.489 142.451  17
   0   0  38 97.4557 111.562  21
   0   0  38 0.66025 121.044  13
   0   0 -38-66.7869 95.5976  12
   0   0  40 223.138 136.237   3
   0   0 -40 173.267 117.401   9
   0   0 -40-14.9576 91.4039  12
   0  -1   1 30760.8 183.551   7
   0   1   1 21811.1 150.686   8
   0  -1  -3 15489.9 152.669   7
   0   1   3 16412.3 169.242   8
   0  -1  -3 16067.9 177.851   9
   0  -1   3 12871.8 153.310   9
   0  -1  -3 5421.44 99.3842   8
   0   1   3 15527.9 151.135   7
   0  -1   3 16613.6 185.410  10
   0   1  -3 15948.1 169.422   9
   0   1  -3 16148.6 148.388   4
   0  -1   3 16005.9 146.402   4
   0   1   3 15860.4 173.366   3
   0   1   3 16091.0 162.555   4
   0  -1  -3 9917.68 137.948   3
   0   1  -3 16735.9 173.327   7
   0  -1   3 16348.2 170.535   7
   0   1  -3 15635.2 172.335  19
   0  -1   3 16101.7 173.035  19
   0   1   3 15929.1 150.796  15
   0  -1   3 16055.9 195.102  13
   0  -1  -3 15755.6 178.892  13
   0   1   3 16663.8 177.030  12
   0  -1  -3 16383.8 149.583  15
   0  -1  -3 16336.1 174.556  12
   0   1   3 16493.8 175.634  13
   0   1  -3 16141.4 180.043  12
   0   1  -5 58066.8 347.122   4
   0  -1   5 59565.7 397.411   7
   0   1  -5 61342.6 404.082   7
   0  -1  -5 57993.7 371.961   4
   0   1   5 60637.3 381.763   4
   0  -1   5 58499.0 351.345   4
   0  -1  -5 59500.7 397.746   8
   0  -1  -5 58176.5 310.281  11
   0  -1   5 60945.7 420.715   9
   0   1   5 60088.2 310.735  11
   0  -1  -5 59055.9 424.854   9
   0  -1  -5 60592.8 375.292   7
   0   1  -5 59914.1 410.392   9
   0  -1   5 59283.8 441.485  10
   0   1   5 58230.1 391.367   8
   0   1   5 59060.7 368.702   7
   0  -1   5 59040.5 470.397  13
   0   1   5 59584.7 349.956  15
   0  -1  -5 57721.5 336.990  15
   0  -1  -5 57894.0 417.150  12
   0   1  -5 60133.1 434.988  12
   0  -1  -5 60970.5 463.499  13
   0   1   5 60577.5 444.546  13
   0   1   5 59024.0 422.087  12
   0   1  -7 17004.3 224.127   4
   0   1  -7 17373.3 250.362   7
   0  -1   7 17366.1 253.890   7
   0   1   7 18320.9 242.899   4
   0  -1  -7 17320.0 233.744   4
   0  -1   7 17916.3 227.508   4
   0   1   7 17138.1 200.516  11
   0  -1  -7 17114.1 271.636   9
   0  -1  -7 17613.3 250.179   8
   0   1   7 1314.68 79.2834   9
   0   1   7 16773.7 233.310   7
   0   1   7 17564.6 247.329   8
   0  -1   7 16986.1 222.371   8
   0  -1  -7 17903.8 242.048   7
   0   1  -7 26.8921 15.2190  10
   0   1  -7 17656.7 265.059   9
   0  -1  -7 17133.5 204.745  11
   0  -1   7 17274.0 282.234  10
   0  -1   7 18311.4 272.745   9
   0  -1  -7 18441.5 306.866  13
   0  -1   7 11.0779 14.3263  12
   0  -1  -7 17192.0 214.192  15
   0   1   7 17692.9 220.721  15
   0   1   7 17592.7 286.023  13
   0   1  -7 17197.3 274.993  12
   0  -1  -7 17342.8 268.829  12
   0   1   7 18160.2 277.388  12
   0   1  -7-31.0336 15.2384  13
   0  -1   7 17305.6 300.937  13
   0  -1   9 2838.32 119.613   7
   0   1   9 2864.52 107.909   4
   0   1  -9 2761.82 104.333   4
   0  -1   9 2959.73 107.324   4
   0   1  -9 2875.51 115.602   7
   0  -1  -9 2876.04 108.919   4
   0  -1  -9 2996.61 112.485   7
   0  -1   9 2819.16 104.940   8
   0  -1   9 2829.01 123.128   9
   0  -1  -9 2883.39 98.0308  11
   0   1   9 2274.47 112.608   9
   0  -1   9 2695.15 129.775  10
   0   1  -9 2700.71 121.682   9
   0  -1  -9 2870.67 114.541   8
   0  -1  -9 3000.65 130.501   9
   0   1  -9 1305.76 88.6989  10
   0  -1  -9 2978.71 131.881  10
   0   1   9 2845.02 114.055   8
   0   1   9 2743.41 109.377   7
   0   1  -9 2842.96 129.122  12
   0   1   9 2782.13 99.0165  15
   0   1   9 3015.89 139.142  13
   0  -1  -9 2754.92 97.8254  15
   0  -1  -9 2773.47 125.040  12
   0  -1  -9 3129.66 147.371  13
   0   1   9 2995.89 130.053  12
   0  -1   9 921.223 72.8265  12
   0   1  -9-19.1841 12.9699  13
   0  -1   9 3357.20 153.881  13
   0  -1 -11 21414.8 326.241   4
   0   1 -11 21581.0 314.080   4
   0   1 -11 22711.5 353.089   7
   0  -1  11 21143.3 349.767   7
   0   1  11 22358.1 331.286   4
   0   1  11 20896.1 332.436   7
   0  -1  11 21716.2 316.562   8
   0  -1 -11 21868.0 299.383  11
   0   1 -11 21261.3 372.023   9
   0   1 -11 22072.7 338.069  11
   0   1  11 21152.2 334.262   8
   0  -1 -11 21700.0 379.354   9
   0  -1 -11 21576.0 339.533   8
   0  -1  11 21838.6 423.031  13
   0  -1 -11 21407.7 381.517  12
   0   1  11 21168.4 400.136  13
   0  -1 -11 21060.1 295.361  15
   0   1 -11 21841.1 387.731  12
   0   1  13 112.511 38.6928   7
   0  -1 -13 142.147 39.8604   4
   0  -1  13 165.626 36.2721   4
   0  -1  13 69.9810 37.4922   7
   0   1 -13 93.8976 34.4082   4
   0   1  13 126.497 18.5873   2
   0  -1 -13 110.064 30.7867  11
   0   1 -13 201.735 42.9395  11
   0  -1 -13 192.614 56.7540   9
   0   1 -13 114.723 46.6612   9
   0  -1  13 121.213 40.4738   8
   0   1  13 111.995 36.8388   8
   0   1 -13 124.717 46.7278  12
   0  -1 -13 74.1945 28.6537  15
   0  -1  13 121.706 59.4564  13
   0   1 -13 219.953 40.6467  15
   0   1  13 97.7778 52.2487  13
   0  -1 -13 300.503 59.4329  12
   0  -1  15 355.490 60.4970   7
   0  -1 -15 427.760 61.1048   4
   0   1  15 431.442 28.3164   2
   0   1 -15 381.398 55.7544   4
   0   1 -15 400.295 74.3945   9
   0  -1 -15 512.108 78.5639   9
   0  -1  15 341.607 56.1177   8
   0  -1 -15 373.139 51.6736  11
   0   1  15 419.941 61.0331   7
   0   1  15 339.429 57.6052   8
   0  -1 -15 371.528 49.2216  15
   0  -1  15 477.078 94.8775  13
   0   1 -15 423.097 59.4070  15
   0   1 -15 382.221 72.5499  12
   0   1  15 436.602 83.8680  13
   0  -1 -15 364.314 73.9678  12
   0  -1 -17 3262.50 159.379   4
   0   1 -17 2919.71 149.112   4
   0  -1  17 3040.37 153.798   8
   0  -1 -17 2984.56 183.960   9
   0  -1 -17 2992.63 143.075  11
   0   1  17 3002.61 161.050   8
   0   1  17 2998.47 161.693   7
   0   1 -17 3047.62 184.326   9
   0  -1  17 3188.01 170.188   7
   0  -1 -17 2868.57 137.896  15
   0   1  17 3107.97 203.291  13
   0  -1 -17 2945.89 185.709  12
   0   1 -17 3166.59 193.187  12
   0  -1  17 3287.05 208.228  13
   0   1 -17 3074.89 144.460  15
   0  -1 -19 28.0644 35.8332   4
   0   1 -19 57.2090 40.0088   4
   0  -1  19 105.563 50.5773   7
   0   1  19 42.5797 45.9242   7
   0  -1  19-20.3895 45.7772   8
   0  -1 -19 25.2616 56.0887   9
   0   1 -19 31.6213 49.1723   9
   0   1  19 39.5851 45.2445   8
   0   1 -19-5.92968 51.3683  12
   0   1 -19 5.64836 29.7331  15
   0  -1 -19 42.0580 35.3728  15
   0   1  19-34.8997 75.9955  13
   0  -1 -19 10.8816 53.6737  12
   0  -1  19-46.0249 70.2771  13
   0  -1  21 392.028 82.9917   7
   0   1 -21 434.551 73.7587   4
   0   1  21 561.882 109.393   3
   0  -1 -21 464.399 93.6006   9
   0   1 -21 427.433 93.4428   9
   0   1  21 548.320 87.6538   8
   0  -1  21 567.044 84.0169   8
   0   1  21 447.232 80.7011   7
   0   1 -21 540.996 106.439  12
   0   1  21 339.085 88.5698  13
   0  -1 -21 500.401 99.9023  12
   0  -1 -21 350.521 62.4305  15
   0  -1  21 513.223 109.259  13
   0   1 -21 393.495 63.9846  15
   0   1  23 2419.40 210.567   3
   0   1 -23 2659.16 170.010   4
   0   1  23 2533.66 181.598   7
   0   1 -23 2813.05 210.822   9
   0  -1 -23 2757.66 213.432   9
   0  -1  23 2682.99 193.676   7
   0  -1  23 2661.77 172.711   8
   0   1  23 2605.97 180.465   8
   0   1 -23 2620.38 212.593  12
   0   1 -23 2571.64 155.069  15
   0  -1  23 2721.34 231.039  13
   0  -1 -23 2455.74 147.856  15
   0   1  23 2523.79 218.975  13
   0  -1 -23 2387.68 201.476  12
   0  -1  25 429.558 91.0994   7
   0   1  25 414.343 114.063   3
   0   1 -25 390.715 81.6349   4
   0   1  25 448.558 91.2117   7
   0  -1 -25 286.355 92.6131   9
   0  -1  25 362.434 81.8972   8
   0   1  25 483.411 95.5207   8
   0   1 -25 353.677 98.1051   9
   0   1  25 281.634 98.3136  13
   0  -1 -25 333.028 101.441  12
   0  -1  25 457.343 123.229  13
   0   1 -25 318.646 64.2675  15
   0  -1 -25 370.926 65.7911  15
   0   1 -25 506.383 113.873  12
   0   1 -27-26.1320 54.2260   4
   0   1  27 36.8183 78.1272   3
   0   1  27 5.35441 54.4881   8
   0  -1  27-22.1253 54.3618   8
   0   1  27 35.5901 50.7582   7
   0  -1  27 7.54367 57.7093   7
   0   1 -27-32.9728 70.1457   9
   0  -1 -27-32.0095 78.1453   9
   0   1  27-37.9113 92.8866  13
   0   1 -27-37.9474 74.4892  12
   0  -1  27-138.726 107.579  13
   0   1 -27-27.4661 41.4522  15
   0  -1 -27-61.8165 81.7663  12
   0  -1 -27 94.8312 48.9908  15
   0   1  29-13.0869 98.8267   3
   0  -1  29-39.3001 87.3611   3
   0   1 -29 93.4501 84.6004   9
   0   1  29 36.2481 56.3316   7
   0   1  29 5.98177 56.4476   8
   0  -1  29-2.25053 52.9815   8
   0  -1  29 31.3052 64.8728   7
   0  -1 -29 34.7256 68.0521   9
   0  -1 -29 101.019 91.3266  12
   0  -1  29-141.566 111.990  13
   0   1  29 19.8557 86.4639  13
   0   1 -29-80.7576 95.2052  12
   0   1 -29-37.7297 45.1444  15
   0   1  31 457.849 130.719   3
   0  -1  31 283.714 109.927   3
   0  -1  31 335.413 97.0510   7
   0  -1 -31 244.719 106.200   9
   0   1 -31 238.058 101.252   9
   0   1  31 378.308 97.3822   7
   0   1  31 293.537 90.2428   8
   0  -1  31 267.760 84.1263   8
   0   1  31 229.879 123.857  13
   0  -1  31 269.266 122.740  13
   0  -1 -31 353.512 121.157  12
   0   1 -31 122.253 97.4683  12
   0   1  33 3.33375 61.6190   7
   0  -1  33 66.3095 65.7490   8
   0   1 -33 59.7713 86.9456   9
   0   1  33 22.1001 70.7019   8
   0  -1  33 46.5027 73.8118   7
   0  -1 -33 42.9128 96.2643   9
   0  -1  33-149.857 101.732   3
   0   1  33 119.704 109.771   3
   0  -1  33 350.589 147.524  21
   0   1  33 456.715 157.033  21
   0  -1  33 83.5179 103.655  17
   0  -1 -33 19.8563 90.0800  12
   0   1 -33-32.9151 82.2375  12
   0   1  33 13.1329 106.667  13
   0  -1  33 55.7243 110.199  13
   0  -1 -35-34.1790 85.8042   9
   0  -1  35 1.38652 68.2518   7
   0   1  35-97.9613 85.5947   8
   0   1 -35 91.2390 100.924   9
   0   1  35 108.689 102.923   3
   0  -1  35-55.4729 89.5716   3
   0   1  35 449.486 167.318  21
   0  -1  35 426.143 166.410  21
   0  -1  35-50.4567 104.191  17
   0   1  35-284.436 154.933  13
   0  -1  35 83.9549 117.133  13
   0  -1 -35 58.2561 101.898  12
   0   1 -35-33.2113 80.5362  12
   0   1 -37 36.2055 96.4633   9
   0  -1 -37 151.700 105.273   9
   0  -1  37 36.5183 102.138   3
   0   1  37-8.44883 98.3420   3
   0   1  37 272.734 138.992  21
   0  -1  37 252.560 133.312  21
   0  -1  37-54.3835 88.8544  17
   0   1 -37 53.8488 91.7133  12
   0   1  37-97.1043 119.832  13
   0  -1 -37-13.3371 91.9496  12
   0  -1  37-89.4429 127.847  13
   0  -1 -39 103.606 97.0092   9
   0   1 -39 132.706 127.474   9
   0  -1  39-5.67332 110.524   3
   0   1  39 33.3872 112.057   3
   0   1  39 221.383 131.652  17
   0  -1  39 281.385 137.659  21
   0  -1  39 100.286 116.461  17
   0   1  39 124.603 136.383  21
   0   1  39-35.2905 112.656  13
   0   1 -39 141.663 114.716  12
   0  -1 -39-62.1409 103.327  12
   0  -1  39-81.4732 146.421  13
   0   2   0 1559.82 48.6436   8
   0  -2   0 1476.23 48.6768   8
   0  -2   0 1476.05 46.8384  10
   0   2   0 1212.74 43.2206  10
   0  -2   0 1547.65 49.5127   3
   0   2   0 1516.46 47.8838   3
   0   2   0 1558.32 43.3697  16
   0   2   0 1470.15 51.8103  17
   0  -2   0 1.47031 2.13149  19
   0   2   0 1527.35 52.7987  19
   0  -2   0 1425.91 41.5921  16
   0  -2   0 1570.91 55.3843  15
   0   2   0 3.82088 4.91564  15
   0   2   2 40820.6 295.240   9
   0   2  -2 37446.3 286.808  10
   0   2  -2 40502.6 267.779   9
   0   2   2 40925.4 239.063  11
   0  -2  -2 41446.2 292.452   9
   0  -2   2 41784.8 286.309  10
   0  -2   2 41985.2 242.070   8
   0   2   2 40640.3 291.487   8
   0  -2  -2 40256.7 238.696  11
   0  -2  -2 40469.2 278.649   3
   0   2  -2 40482.2 284.951   3
   0  -2   2 41939.5 291.997   3
   0  -2   2 41451.7 298.844   7
   0   2   2 41089.9 277.302   3
   0  -2   2 19691.0 202.677  19
   0  -2   2 31140.5 259.895  17
   0  -2  -2 648.693 39.6779  19
   0   2  -2 39640.2 288.701  19
   0   2   2 40609.4 293.384  19
   0   2  -2 39906.6 299.832  17
   0   2  -2 41312.9 237.024  16
   0  -2  -2 39869.0 267.099  16
   0   2  -2 40671.6 288.844  15
   0  -2   2 40631.1 278.284  13
   0  -2   2 28928.2 246.451  12
   0   2  -2 40774.6 273.214  13
   0   2  -2 40613.7 288.498  12
   0   2   2 36985.9 270.618  15
   0  -2  -2 41036.5 285.951  15
   0  -2  -4 4563.84 118.053   9
   0  -2  -4 4333.17 81.7605  11
   0   2  -4 2557.34 89.5758  10
   0   2  -4 4593.32 109.523   9
   0   2   4 4776.53 84.8857  11
   0  -2   4 4577.46 110.265   9
   0   2   4 888.399 55.0048   9
   0   2   4 4481.26 113.029   8
   0  -2   4 4662.53 120.023  10
   0  -2  -4 1607.97 68.6105   8
   0   2  -4 4565.80 99.7121   4
   0   2  -4 4480.84 114.854   7
   0   2   4 4325.58 112.172   3
   0  -2  -4 4617.79 114.963   3
   0  -2   4 4572.52 114.505   7
   0  -2   4 4657.96 99.6003   4
   0   2  -4 4818.87 118.275  19
   0  -2   4 4408.17 113.060  19
   0   2  -4 5011.45 125.556  17
   0  -2   4 4552.79 118.848  17
   0  -2   4 4668.15 126.882  13
   0   2   4 4660.53 113.855  12
   0  -2  -4 4390.98 101.403  15
   0   2   4 4765.33 107.445  13
   0  -2   4 1183.81 61.3082  12
   0   2  -4 4693.40 127.367  13
   0  -2  -4 4784.98 113.301  13
   0   2   4 4478.14 104.603  15
   0   2  -4 4472.17 117.384  12
   0   2  -6 68361.3 502.350   9
   0   2   6 69744.3 502.033   8
   0  -2  -6 73095.2 468.113   7
   0  -2  -6 69181.2 368.654  11
   0   2   6 71313.3 365.088  11
   0  -2   6 72222.2 512.781   9
   0  -2   6 74000.2 555.379  10
   0   2  -6 6009.03 163.619  10
   0  -2  -6 70825.5 531.142   9
   0  -2  -6 71862.0 511.492   8
   0  -2   6 72616.3 439.730   4
   0   2  -6 72782.4 449.050   4
   0  -2   6 71405.9 507.373   7
   0   2   6 73004.3 491.447   4
   0   2   6 69063.8 516.543   3
   0   2  -6 73590.7 516.601   7
   0  -2   6 72594.8 549.209  17
   0  -2   6 76416.6 535.083  19
   0  -2   6 1956.46 96.3035  12
   0   2   6 70153.6 516.005  13
   0   2   6 71698.0 453.112  15
   0  -2  -6 70029.1 514.635  12
   0  -2   6 71329.0 584.221  13
   0   2  -6 72110.4 600.707  13
   0   2   6 75303.0 531.669  12
   0  -2  -6 72193.5 548.759  13
   0   2  -6 68486.7 535.102  12
   0  -2  -6 70794.1 440.428  15
   0  -2   8 143280. 889.694  10
   0   2   8 142436. 603.380  11
   0  -2  -8 133313. 843.114   9
   0   2  -8 143796. 812.784   9
   0   2   8 142974. 793.532   8
   0   2   8 140787. 738.516   7
   0  -2  -8 148345. 819.402   8
   0  -2   8 153080. 852.997   9
   0  -2  -8 144317. 608.814  11
   0  -2  -8 147783. 749.251   7
   0  -2   8 152646. 712.875   4
   0  -2   8 144868. 808.601   7
   0   2  -8 149284. 817.744   7
   0   2   8 146384. 771.050   4
   0   2   8 140945. 844.339   3
   0   2  -8 143258. 709.451   4
   0  -2  -8 142231. 488.538  20
   0  -2   8 155301. 856.274  19
   0  -2  -8 150462. 931.198  13
   0   2  -8 144000. 977.723  13
   0   2   8 152968. 873.694  12
   0  -2   8 141881. 938.362  13
   0  -2  -8 140393. 835.115  12
   0   2  -8 141032. 863.473  12
   0   2   8 141584. 858.834  13
   0   2   8 141847. 702.908  15
   0  -2  -8 139301. 680.465  15
   0  -2 -10 4623.65 124.803  11
   0   2  10 4384.22 120.678  11
   0  -2 -10 4605.40 174.179   9
   0   2  10 4394.96 155.735   8
   0  -2 -10 4700.81 161.811   8
   0   2  10 4474.66 147.837   7
   0  -2  10 4419.67 178.565  10
   0  -2 -10 4545.70 148.708   7
   0   2 -10 4467.72 166.901   9
   0  -2  10 4471.66 162.763   7
   0  -2  10 4527.94 139.728   4
   0   2  10 4439.79 169.651   3
   0   2 -10 4492.98 141.731   4
   0   2 -10 4618.24 159.045   7
   0   2  10 4767.73 156.225   4
   0  -2  10 4569.56 84.8076  20
   0  -2 -10 4532.76 85.3748  20
   0  -2  10 4687.88 193.104  13
   0   2  10 4610.14 139.371  15
   0   2 -10 4319.99 169.706  12
   0  -2 -10 4457.82 134.358  15
   0  -2 -10 4350.35 167.456  12
   0   2  10 4489.51 175.474  13
   0  -2  12 13365.2 332.604  10
   0   2  12 12731.7 283.664   8
   0  -2  12 12799.6 252.909   8
   0  -2 -12 13063.8 231.305  11
   0   2 -12 12732.4 301.879   9
   0  -2 -12 12576.6 310.934   9
   0   2  12 12778.8 269.551   7
   0  -2 -12 12588.0 126.783   6
   0   2  12 13034.0 313.347   3
   0  -2 -12 13771.9 278.122   7
   0  -2  12 12913.1 256.860   4
   0  -2  12 12363.6 293.077   7
   0   2 -12 13012.6 261.191   4
   0  -2 -12 12594.8 131.354  20
   0  -2  12 13009.5 133.083  20
   0   2  12 12335.5 125.797  14
   0   2 -12 13149.8 321.208  12
   0  -2 -12 12860.5 310.566  12
   0   2  12 12973.6 250.605  15
   0  -2 -12 12590.5 245.957  15
   0  -2  12 13130.2 348.108  13
   0   2  12 13469.6 335.023  13
   0   2 -14 31506.6 436.887   4
   0   2  14 31184.5 527.898   3
   0  -2  14 30469.5 489.630   7
   0  -2 -14 30593.0 384.959  11
   0   2  14 31126.2 456.017   7
   0   2 -14 31912.8 513.195   9
   0   2  14 30952.6 474.256   8
   0  -2 -14 30370.4 524.002   9
   0  -2  14 31032.8 427.107   8
   0  -2  14 32403.8 588.180  13
   0   2  14 31227.6 548.424  13
   0  -2 -14 30259.2 521.530  12
   0  -2 -14 29827.9 400.226  15
   0   2 -14 30872.5 531.382  12
   0  -2  16 1125.08 106.700   7
   0   2 -16 1078.87 90.0415   4
   0   2  16 1253.26 125.253   3
   0   2  16 1040.77 55.7553   2
   0   2  16 1224.23 103.084   7
   0  -2 -16 1126.84 82.8541  11
   0  -2 -16 1077.29 113.519   9
   0  -2  16 1125.74 92.5829   8
   0   2 -16 1087.82 112.043   9
   0   2  16 1242.87 108.223   8
   0  -2  16 1247.86 137.293  13
   0   2  16 1212.66 124.316  13
   0   2 -16 1149.68 121.741  12
   0  -2 -16 1274.29 123.594  12
   0   2 -16 1319.06 96.5955  15
   0  -2 -16 1077.89 85.4508  15
   0   2 -18-27.6589 41.4745   4
   0  -2  18-7.34369 47.2507   7
   0   2  18-36.7080 65.6319   3
   0   2  18 11.8791 14.3683   2
   0  -2  18-13.2010 36.5809   8
   0  -2 -18 3.80423 50.9622   9
   0  -2 -18 16.5877 25.7589  11
   0   2 -18-11.0573 53.0314   9
   0   2  18 64.4886 51.6522   8
   0   2  18 11.4138 35.0857   7
   0  -2 -18 34.4422 35.3427  15
   0   2 -18 67.1143 57.3242  12
   0   2 -18 47.9883 34.5402  15
   0  -2  18 20.0186 62.7086  13
   0   2  18-36.6616 66.4481  13
   0  -2 -18 35.5259 59.4884  12
   0   2 -20 448.370 71.3396   4
   0   2  20 460.044 96.7239   3
   0  -2  20 392.018 77.6631   7
   0   2  20 556.447 98.7974   8
   0  -2  20 404.019 69.0243   8
   0  -2 -20 448.967 91.1433   9
   0   2 -20 433.481 86.8080   9
   0   2  20 462.252 78.3261   7
   0   2 -20 441.711 69.9585  15
   0  -2  20 358.080 94.7607  13
   0  -2 -20 533.294 101.293  12
   0   2 -20 440.696 98.9557  12
   0  -2 -20 460.976 64.2433  15
   0   2  20 836.857 149.187  13
   0   2  22 3049.90 222.621   3
   0   2 -22 2905.78 172.605   4
   0  -2  22 2625.66 165.518   8
   0  -2  22 2761.77 193.490   7
   0   2  22 2802.22 184.458   8
   0   2  22 2910.99 187.039   7
   0   2 -22 2918.43 209.880   9
   0  -2 -22 2810.93 211.509   9
   0  -2 -22 2683.89 150.142  15
   0  -2  22 2784.61 224.849  13
   0   2 -22 2701.70 157.430  15
   0   2 -22 3104.40 228.495  12
   0   2  22 2514.37 212.281  13
   0  -2 -22 2946.45 216.762  12
   0  -2  24 870.808 121.416   7
   0   2 -24 796.186 99.8319   4
   0   2  24 801.001 130.892   3
   0   2  24 918.984 116.387   7
   0   2 -24 808.610 126.639   9
   0  -2 -24 885.655 133.296   9
   0  -2  24 687.263 94.1997   8
   0   2  24 774.699 118.294   8
   0  -2 -24 825.575 129.482  12
   0   2  24 539.647 134.939  13
   0  -2  24 574.531 133.204  13
   0   2 -24 767.324 132.124  12
   0   2 -24 717.392 90.8726  15
   0  -2 -24 715.244 86.6628  15
   0   2 -26 474.927 86.2968   4
   0  -2  26 410.110 90.8675   7
   0   2  26 426.896 114.937   3
   0   2 -26 393.563 105.865   9
   0  -2 -26 431.649 113.025   9
   0  -2  26 500.068 92.5081   8
   0   2  26 423.259 95.5892   8
   0   2  26 481.445 97.2717   7
   0  -2  26 278.011 98.8988  13
   0  -2 -26 436.339 109.383  12
   0  -2 -26 356.188 67.8774  15
   0   2 -26 423.735 110.452  12
   0   2 -26 382.767 69.7523  15
   0   2  26 550.660 121.864  13
   0   2  28 99.0323 82.1032   3
   0   2 -28 233.151 72.5142   4
   0  -2  28 281.609 88.6175   7
   0  -2  28 198.298 70.0662   8
   0   2 -28 64.2455 73.5010   9
   0   2  28 226.577 80.1368   8
   0   2  28 328.072 86.2275   7
   0  -2 -28 350.904 105.903   9
   0   2 -28 296.680 68.3212  15
   0  -2  28-55.4605 118.953  13
   0   2  28 174.764 100.683  13
   0   2 -28 123.614 83.6630  12
   0  -2 -28 300.062 103.555  12
   0  -2 -28 83.5716 43.1140  15
   0   2  30-33.5173 59.8780   8
   0  -2 -30-22.4173 71.9233   9
   0   2 -30-9.86264 74.7308   9
   0  -2  30 28.2000 53.9502   8
   0  -2  30 7.48048 62.6036   7
   0   2 -30-17.3021 55.1188   4
   0   2  30 19.1351 84.1955   3
   0  -2  30-51.7788 73.6331  17
   0   2 -30 50.9564 73.3972  12
   0   2  30 47.4575 87.5957  13
   0  -2  30-79.1296 106.547  13
   0  -2 -30-13.2291 74.6605  12
   0  -2  32 25.3316 59.5293   8
   0   2 -32 102.989 91.4362   9
   0  -2 -32 109.728 95.6599   9
   0   2  32 90.3054 78.7037   8
   0  -2  32 76.7156 73.8643   7
   0   2  32-42.9225 88.8945   3
   0  -2  32 11.1309 85.4691   3
   0  -2  32 111.358 91.6978  17
   0   2 -32 11.8923 77.4881  12
   0  -2 -32 149.573 101.000  12
   0   2  32-17.5575 105.568  13
   0  -2  32-16.0601 111.385  13
   0  -2  34 122.449 83.1474   7
   0   2  34-29.8680 72.9041   8
   0   2 -34-44.8422 88.6423   9
   0  -2 -34-21.6622 90.6168   9
   0   2  34 37.8970 99.7369   3
   0  -2  34 105.325 100.756   3
   0   2  34 420.882 158.889  21
   0  -2  34 76.6158 96.3783  17
   0  -2  34 433.941 162.001  21
   0   2 -34 15.3709 78.0621  12
   0   2  34 36.0177 112.109  13
   0  -2 -34-24.2819 87.5773  12
   0  -2  34-111.354 105.963  13
   0  -2  36 386.765 119.145   7
   0  -2 -36 307.647 121.222   9
   0   2 -36 148.801 110.739   9
   0  -2  36 281.896 125.075   3
   0   2  36 336.234 131.025   3
   0  -2  36 622.356 176.284  21
   0   2  36 766.953 193.496  21
   0  -2  36 194.899 130.262  17
   0  -2  36 278.946 129.206  13
   0  -2 -36 134.088 119.011  12
   0   2  36 122.112 114.875  13
   0   2 -36 369.022 129.090  12
   0  -2 -38 75.5090 99.3678   9
   0   2 -38 99.8658 111.261   9
   0  -2  38-123.147 121.927   3
   0   2  38 83.7160 109.199   3
   0  -2  38-106.548 115.973  17
   0   2  38 380.792 159.384  21
   0  -2  38-23.9723 100.304  21
   0   2 -38 231.758 129.540  12
   0   2  38 158.742 127.331  13
   0  -2 -38-86.7544 107.644  12
   0  -2  38 35.3083 113.667  13
   0  -2 -38 219.492 123.678  16
   0  -2 -40 214.566 147.169   9
   0   2 -40-75.3521 100.979   9
   0  -2 -40-21.3128 93.8271  12
   0   2  40-138.569 149.029  13
   0  -2 -40 268.837 126.689  16
   0   3  -1 30493.6 276.616  10
   0   3  -1 30537.1 254.024   8
   0  -3  -1 31862.3 287.073   8
   0   3   1 30700.0 278.276   8
   0  -3  -1 30135.6 248.576  10
   0  -3   1 30276.6 268.008  10
   0  -3   1 31403.8 262.400   8
   0   3   1 30954.5 205.967   5
   0  -3  -1 30362.4 200.106   5
   0  -3   1 32145.5 279.914   3
   0  -3  -1 32252.2 275.502   3
   0   3   1 31376.6 268.075   3
   0   3  -1 31478.1 273.164   3
   0   3  -1 32517.7 299.651  17
   0  -3   1 30094.0 220.862  16
   0  -3   1 31312.1 290.902  17
   0   3  -1 30198.9 288.860  19
   0   3  -1 30283.7 229.844  16
   0   3   1 30139.5 289.892  19
   0  -3   1 1504.99 69.5164  19
   0   3   1 30490.7 250.922  16
   0  -3   1 30728.9 201.386  13
   0  -3  -1 31405.3 297.513  15
   0  -3  -1 30280.4 243.583  16
   0   3  -1 30859.3 276.347  12
   0   3  -1 5137.86 124.511  15
   0   3   1 1696.16 71.7358  15
   0  -3   1 29878.2 277.247  12
   0  -3   1 31137.5 295.519  15
   0   3  -1 30567.9 193.195  13
   0  -3  -3 310278. 997.464   9
   0   3   3 325308. 1006.29   8
   0   3   3 307084. 823.030  11
   0  -3   3 331573. 994.372  10
   0  -3  -3 307587. 806.074  11
   0   3  -3 321786. 929.124   9
   0  -3   3 329084. 839.614   8
   0  -3   3 311664. 1019.96   7
   0   3  -3 332400. 988.925   3
   0   3  -3 133037. 672.243   7
   0   3   3 322042. 955.261   3
   0  -3  -3 90901.5 548.546  19
   0  -3   3 339213. 1038.77  19
   0   3  -3 347817. 1077.85  17
   0   3   3 326695. 1016.37  19
   0   3  -3 332905. 828.533  16
   0   3  -3 325000. 1006.28  19
   0  -3   3 317661. 954.996  13
   0  -3  -3 321402. 761.854  13
   0  -3  -3 323336. 938.783  16
   0   3  -3 325681. 1000.07  12
   0   3  -3 335707. 944.356  13
   0  -3  -3 321322. 971.767  15
   0  -3  -5 73361.7 543.613   9
   0   3   5 75351.9 557.973   9
   0   3  -5 75023.4 504.610   9
   0   3   5 75236.5 398.119  11
   0   3  -5 79095.3 567.613  10
   0  -3   5 73836.7 546.951  10
   0   3   5 73755.0 538.911   8
   0  -3  -5 71952.5 388.278  11
   0  -3   5 73756.2 509.741   9
   0   3  -5 74793.2 465.006   4
   0   3  -5 81909.3 570.914   7
   0  -3  -5 77334.3 535.555   3
   0   3   5 74099.8 524.774   3
   0  -3   5 74908.9 538.286   7
   0   3  -5 74982.0 536.526  19
   0   3  -5 77619.7 570.755  17
   0  -3   5 73150.6 554.755  17
   0  -3   5 78455.2 551.815  19
   0  -3   5 76886.9 559.414  12
   0   3   5 73363.3 468.688  13
   0   3   5 75589.4 523.762  12
   0  -3  -5 73957.9 488.437  15
   0   3   5 75171.0 499.661  15
   0  -3   5 74209.3 569.725  13
   0  -3  -5 74511.9 494.304  13
   0   3  -5 75015.2 569.270  13
   0   3  -5 73871.7 546.675  12
   0   3   7 28794.0 364.225   8
   0   3  -7 30198.9 398.225  10
   0  -3  -7 27541.2 258.757  11
   0  -3  -7 28787.3 381.892   9
   0  -3   7 29876.7 368.133   9
   0  -3  -7 30221.8 378.650   8
   0   3  -7 27822.0 355.861   9
   0  -3   7 28665.0 386.812  10
   0  -3  -7 29578.2 335.629   7
   0   3   7 28779.0 262.217  11
   0  -3   7 29348.8 315.846   4
   0   3   7 28335.9 367.892   3
   0   3  -7 30306.4 379.303   7
   0  -3   7 29299.2 368.995   7
   0  -3  -7 29872.6 378.882   3
   0   3  -7 28169.6 316.743   4
   0  -3   7 30983.4 382.545  19
   0   3  -7 28489.4 366.159  19
   0  -3   7 27988.1 388.559  17
   0   3   7 29184.3 332.671  15
   0   3  -7 28829.2 413.412  13
   0   3  -7 27935.3 382.171  12
   0  -3   7 28593.1 407.410  13
   0  -3  -7 28525.6 323.603  15
   0  -3  -7 26970.8 357.410  12
   0  -3   7 26750.6 371.283  12
   0  -3  -7 28657.5 367.335  13
   0   3   7 30063.4 373.802  12
   0   3   7 29643.1 356.409  13
   0  -3  -9 1194.14 76.2712   7
   0  -3  -9 1132.67 89.1114   9
   0   3   9 1228.09 60.9169  11
   0  -3   9 1178.58 84.0554   9
   0  -3   9 1266.68 96.4407  10
   0  -3  -9 1174.08 59.9975  11
   0   3   9 1171.24 85.2117   8
   0  -3  -9 1265.99 85.0816   8
   0   3  -9 1246.27 85.7567   9
   0   3  -9 1118.96 71.3131   4
   0  -3   9 1175.35 86.3595   7
   0   3   9 1100.23 87.7388   3
   0   3  -9 1282.57 86.8713   7
   0   3   9 1227.84 80.9006   4
   0  -3   9 1178.78 71.4300   4
   0  -3  -9 1133.07 57.9567  20
   0  -3   9 1143.51 91.1952  17
   0  -3   9 1178.60 86.7414  19
   0   3   9 1163.95 86.4605  13
   0  -3  -9 1185.93 87.6669  12
   0   3   9 1199.90 74.7465  15
   0   3  -9 1119.19 89.3390  12
   0  -3  -9 1172.70 91.9472  13
   0  -3  -9 1198.98 73.7790  15
   0   3   9 1418.69 92.4280  12
   0  -3   9 1324.35 105.949  13
   0  -3 -11 14747.7 227.511  11
   0  -3 -11 14016.8 327.641   9
   0  -3 -11 11421.6 249.353   7
   0   3  11 14646.3 226.309  11
   0   3 -11 14672.0 312.328   9
   0  -3  11 15288.3 346.311  10
   0   3  11 14706.4 310.743   8
   0   3  11 15387.9 331.942   3
   0  -3  11 14864.6 313.480   7
   0   3 -11 15084.3 278.513   4
   0  -3  11 11651.0 237.240   4
   0  -3  11 15747.2 346.601  17
   0  -3 -11 14641.3 191.420  20
   0  -3  11 15167.8 194.635  20
   0  -3 -11 14690.9 267.702  15
   0   3 -11 14919.0 334.283  12
   0  -3  11 15338.3 364.036  13
   0   3  11 15421.2 277.044  15
   0   3  11 15134.1 329.108  13
   0  -3 -11 14917.2 321.351  12
   0   3  13 115.795 29.0841  11
   0   3 -13 220.614 57.7496   9
   0  -3 -13 160.393 53.9508   9
   0  -3  13 129.418 56.6822  10
   0  -3 -13 133.945 28.8124  11
   0   3  13 160.203 54.1722   8
   0  -3  13 273.077 61.4274   7
   0   3  13 142.125 51.9524   3
   0   3 -13 147.290 40.2305   4
   0  -3 -13 184.666 24.8036  20
   0  -3  13 203.111 26.0607  20
   0  -3  13-3.66807 26.9711  17
   0   3  13 178.353 41.8262  15
   0  -3 -13 125.786 49.9456  12
   0  -3 -13 234.657 45.0512  15
   0  -3  13 316.943 81.6591  13
   0   3 -13 205.677 60.2882  12
   0   3  13 102.452 58.3435  13
   0   3 -15 11239.1 321.345   9
   0  -3 -15 11060.6 234.523  11
   0  -3 -15 11702.6 342.784   9
   0   3  15 11485.4 288.883   7
   0   3  15 11351.0 307.715   8
   0  -3  15 11235.8 262.907   8
   0  -3  15 11187.4 347.728  10
   0  -3 -15 10580.7 139.760   6
   0   3 -15 11255.0 275.378   4
   0   3  15 11204.4 333.885   3
   0  -3  15 11182.8 317.189   7
   0  -3  15 10868.0 151.258   6
   0  -3 -15 10634.8 144.976  20
   0  -3  15 10597.9 145.213  20
   0   3 -15 10001.9 145.344  14
   0   3  15 10233.1 138.622  14
   0   3  15 11151.6 337.653  13
   0  -3 -15 11656.8 336.614  12
   0   3 -15 10392.5 338.180  12
   0  -3  15 11991.8 375.500  13
   0  -3 -15 10729.1 254.734  15
   0   3  17 3067.76 192.093   3
   0  -3  17 2938.23 177.087   7
   0  -3  17 2725.37 62.4307   6
   0   3 -17 3065.99 155.823   4
   0   3 -17 2779.18 175.493   9
   0  -3 -17 2969.77 188.876   9
   0  -3  17 3007.61 148.447   8
   0   3  17 3025.07 171.423   8
   0  -3 -17 3014.84 133.275  11
   0   3  17 3038.47 163.115   7
   0   3 -17 2847.52 190.027  12
   0   3 -17 2716.68 61.3330  14
   0  -3  17 3340.69 217.517  13
   0   3 -17 2593.23 61.1023  14
   0   3  17 3331.19 203.773  13
   0  -3 -17 3107.46 190.410  12
   0  -3 -17 2903.57 141.349  15
   0   3  19 730.213 115.068   3
   0  -3  19 825.639 106.047   7
   0   3 -19 732.883 84.1741   4
   0   3  19 732.896 54.7884   2
   0   3  19 845.133 97.7423   7
   0  -3 -19 835.346 77.7008  11
   0   3 -19 763.684 106.134   9
   0   3  19 754.008 99.6030   8
   0  -3 -19 806.178 118.195   9
   0  -3  19 781.206 87.4009   8
   0  -3 -19 786.500 110.728  12
   0   3 -19 740.136 112.366  12
   0  -3  19 954.252 134.709  13
   0  -3 -19 788.468 83.3004  15
   0   3  19 865.840 124.517  13
   0   3 -21 1773.63 136.351   4
   0   3  21 1765.02 170.552   3
   0   3  21 1654.96 75.3368   2
   0   3  21 1949.68 148.695   7
   0  -3  21 1823.33 133.792   8
   0   3  21 1739.65 152.365   8
   0   3 -21 1573.65 158.215   9
   0  -3 -21 1772.96 167.105   9
   0  -3  21 1811.65 154.413   7
   0   3 -21 1822.03 174.938  12
   0   3  21 1793.55 174.783  13
   0  -3 -21 1836.17 123.965  15
   0   3 -21 1903.63 134.268  15
   0  -3  21 1795.97 185.158  13
   0  -3 -21 1906.94 174.531  12
   0   3 -23 436.572 98.4196   9
   0  -3 -23 728.682 129.210   9
   0  -3  23 669.719 89.4497   8
   0   3  23 634.251 103.947   8
   0   3  23 499.792 111.146   3
   0  -3  23 500.944 95.1952   7
   0   3 -23 540.993 85.0020   4
   0  -3  23 460.650 107.295  17
   0  -3 -23 450.417 68.1155  15
   0   3  23 411.328 115.637  13
   0   3 -23 538.647 79.3899  15
   0  -3 -23 503.404 104.082  12
   0  -3  23 622.712 143.382  13
   0   3 -23 469.071 107.269  12
   0  -3  25 148.817 56.9588   8
   0   3 -25 173.542 82.9680   9
   0  -3 -25 221.843 86.1606   9
   0   3  25 258.977 85.7078   8
   0  -3  25 162.819 67.7604   7
   0   3 -25 236.429 68.5803   4
   0   3  25 276.698 100.590   3
   0  -3  25 155.411 88.7640  17
   0  -3 -25 165.845 80.8898  12
   0  -3 -25 140.648 52.8340  15
   0   3  25 290.662 108.024  13
   0   3 -25 252.766 93.6463  12
   0   3 -25 192.050 56.7316  15
   0  -3  25 166.791 86.5425  13
   0   3  27 222.995 80.9370   8
   0   3 -27 147.403 86.9994   9
   0  -3 -27 231.066 94.7263   9
   0  -3  27 211.836 65.0266   8
   0   3 -27 306.659 76.7959   4
   0   3  27 186.508 90.1106   3
   0  -3  27 324.846 97.3958   7
   0  -3  27 217.113 98.6297  17
   0   3 -27 290.144 70.2599  15
   0  -3  27 142.995 84.4466  13
   0  -3 -27 139.562 44.9123  15
   0  -3 -27 230.904 95.7851  12
   0   3  27 182.341 88.9805  13
   0   3 -27 168.702 90.3929  12
   0   3  29 110.558 81.6654   8
   0  -3 -29 31.0648 65.5350   9
   0   3 -29 46.1559 71.7579   9
   0  -3  29 59.9877 56.6137   8
   0   3 -29 112.547 62.3495   4
   0   3  29 18.7662 80.7876   3
   0  -3  29 164.589 77.6009   7
   0  -3  29-45.2393 93.8343  17
   0   3 -29 16.0202 45.5896  15
   0  -3 -29 1.01833 73.4499  12
   0   3 -29-108.890 89.1824  12
   0  -3  29-160.402 123.852  13
   0   3  29 148.192 102.447  13
   0   3 -31 150.583 100.207   9
   0  -3  31 31.8891 66.7907   8
   0  -3 -31 60.8285 89.1659   9
   0   3  31 60.5630 72.1616   8
   0   3  31 55.0271 78.6796   3
   0   3 -31 7.59736 52.9139   4
   0  -3  31 40.1605 66.3699   7
   0  -3  31 13.9734 86.8755  17
   0   3 -31-37.4867 81.5158  12
   0  -3 -31 61.2933 89.0614  12
   0   3  31-84.7344 117.428  13
   0  -3  31 109.240 135.027  13
   0   3  33-46.5461 79.6125   8
   0  -3 -33-8.39720 82.5426   9
   0  -3  33-21.4273 70.3603   7
   0   3 -33 5.38095 81.2587   9
   0   3  33-83.1146 107.417   3
   0  -3  33 150.298 113.741   3
   0  -3  33 26.9898 87.6525  17
   0   3  33-64.9045 83.3083  21
   0   3 -33-75.4709 83.6898  12
   0   3  33-146.663 109.398  13
   0  -3 -33-203.870 108.354  12
   0  -3  33-6.12687 112.021  13
   0   3 -35-33.1289 79.4417   9
   0   3  35 140.136 95.4659   8
   0  -3 -35-179.331 109.108   9
   0  -3  35-48.1820 85.5464   7
   0  -3  35-117.465 107.876   3
   0   3  35 0.54172 95.1959   3
   0  -3  35 497.294 167.521  21
   0  -3  35 141.711 128.436  17
   0   3  35 283.740 161.750  21
   0  -3  35-190.150 147.303  13
   0   3 -35 7.38106 89.8706  12
   0  -3 -35 97.4150 102.152  12
   0   3  35-228.184 144.133  13
   0   3 -37 43.5671 95.7685   9
   0  -3 -37 7.89874 95.7609   9
   0  -3  37-117.996 116.722   3
   0   3  37 313.683 127.077   3
   0  -3  37 220.016 141.701  17
   0   3  37 653.651 188.593  21
   0  -3  37 534.234 181.222  21
   0  -3 -37-94.9410 113.199  12
   0  -3  37-224.347 153.820  13
   0   3 -37-21.0776 113.384  12
   0  -3 -37 325.664 140.067  16
   0   3  37-44.3583 123.600  13
   0   3 -39-99.1108 107.715   9
   0  -3 -39 99.1847 125.312   9
   0  -3  39 40.7076 109.927   3
   0   3  39 193.294 132.622   3
   0   3  39 131.639 136.802  21
   0  -3  39 89.2437 131.728  21
   0  -3  39 16.1437 101.071  17
   0  -3  39 60.8447 127.625  13
   0   3 -39 102.181 117.720  12
   0   3  39-61.2054 120.005  13
   0  -3 -39 37.2147 121.631  16
   0  -4   0 44395.9 360.514  10
   0   4   0 43434.9 363.351   8
   0  -4   0 44339.1 373.761   8
   0   4   0 42804.9 353.559  10
   0   4   0 43621.2 362.808   3
   0   4   0 43786.3 284.728   5
   0  -4   0 46142.7 375.079   3
   0  -4   0 42381.3 312.610  16
   0   4   0 42995.2 394.380  19
   0   4   0 46088.1 406.531  17
   0   4   0 42700.3 318.448  16
   0  -4   0 43472.3 405.040  15
   0  -4   2 26750.4 278.838   8
   0   4  -2 25829.8 269.854   8
   0   4   2 27094.0 291.260  11
   0   4  -2 26717.9 303.740  10
   0  -4   2 26525.2 303.822  10
   0   4   2 27653.3 312.256   9
   0   4   2 26394.1 307.412   8
   0  -4  -2 27390.1 317.490   8
   0  -4  -2 26220.1 274.214  10
   0  -4   2 26982.8 325.769   7
   0  -4   2 28133.2 309.303   3
   0   4  -2 26661.3 299.373   3
   0   4   2 26541.0 226.281   5
   0  -4  -2 26270.0 294.503   3
   0   4   2 26441.4 291.760   3
   0  -4  -2 25937.8 221.244   5
   0   4  -2 25632.2 313.857  19
   0   4  -2 26510.4 249.456  16
   0  -4   2 24613.8 306.433  19
   0   4   2 26265.8 315.854  19
   0   4  -2 27780.3 328.227  17
   0  -4   2 25246.6 317.199  17
   0  -4   2 25944.9 239.364  16
   0   4  -2 24980.2 231.005  13
   0  -4   2 26822.9 308.271  12
   0   4   2 27089.1 280.702  16
   0   4   2 26911.2 324.318  15
   0   4  -2 26016.6 324.238  15
   0   4  -2 26287.7 300.178  12
   0  -4  -2 25883.0 273.391  16
   0  -4   2 25978.3 247.492  13
   0  -4  -2 26780.3 319.728  15
   0  -4   2 26530.2 319.798  15
   0   4   4 121010. 716.813   8
   0   4  -4 126485. 673.769   9
   0   4   4 123221. 591.085  11
   0  -4  -4 123366. 722.245   9
   0  -4   4 127502. 599.401   8
   0   4  -4 128744. 738.076  10
   0  -4   4 125300. 710.716  10
   0   4   4 124738. 730.483   9
   0  -4  -4 121816. 590.819  11
   0  -4   4 132417. 761.750   7
   0  -4   4 131203. 732.917   3
   0   4   4 123106. 687.291   3
   0  -4  -4 128631. 704.569   3
   0   4  -4 106622. 690.498   7
   0  -4   4 122580. 742.118  17
   0   4   4 123982. 729.554  19
   0   4  -4 125893. 584.534  16
   0   4  -4 127911. 760.730  17
   0   4  -4 120501. 713.134  19
   0  -4   4 126111. 731.828  19
   0   4  -4 125526. 716.682  12
   0   4  -4 126808. 668.236  13
   0  -4  -4 126600. 707.116  15
   0  -4  -4 124302. 546.567  13
   0  -4   4 122903. 691.560  13
   0  -4  -4 121672. 676.033  16
   0   4   4 120317. 698.317  15
   0   4  -4 131240. 733.577  15
   0  -4   4 130383. 742.294  12
   0   4  -6 175597. 952.656  10
   0  -4  -6 161817. 670.118  11
   0  -4   6 172241. 874.609   9
   0  -4  -6 163353. 916.718   9
   0   4   6 167379. 683.597  11
   0   4   6 165464. 907.207   8
   0   4   6 171464. 940.780   9
   0  -4   6 168745. 922.060  10
   0   4  -6 165848. 842.169   9
   0  -4   6 162798. 910.715   7
   0   4  -6 167039. 792.485   4
   0  -4   6 178704. 946.217   3
   0  -4  -6 167996. 884.071   3
   0   4  -6 175517. 946.544   7
   0   4   6 160511. 880.388   3
   0  -4   6 169400. 945.420  17
   0   4   6 164857. 913.514  19
   0  -4   6 172464. 922.419  19
   0   4  -6 164396. 899.596  19
   0   4  -6 180792. 975.875  17
   0  -4   6 168027. 928.178  12
   0   4   6 175589. 892.394  12
   0   4  -6 173620. 935.278  13
   0   4  -6 164482. 915.598  12
   0  -4  -6 166745. 877.083  16
   0  -4   6 163114. 927.022  13
   0   4   6 166059. 845.115  15
   0   4  -6 180379. 894.679  15
   0   4   6 167372. 768.676  13
   0  -4  -6 164351. 840.654  15
   0  -4  -6 160970. 782.666  13
   0  -4  -8 1711.76 91.9173   7
   0  -4  -8 1701.72 72.4449  11
   0   4  -8 1831.05 99.6416   9
   0  -4   8 1883.50 102.575   9
   0   4   8 1774.74 105.258   8
   0  -4   8 1851.19 112.256  10
   0   4   8 1719.36 72.9008  11
   0  -4  -8 1633.14 105.953   9
   0   4  -8 1702.60 87.6767   4
   0  -4   8 1767.28 106.058   7
   0   4   8 1736.99 103.916   3
   0  -4   8 1687.19 110.426  17
   0   4  -8 1740.89 104.419  19
   0   4  -8 1832.24 114.023  13
   0  -4  -8 1785.33 95.7260  15
   0   4  -8 1796.75 109.493  12
   0   4   8 1802.16 97.7765  13
   0   4   8 1852.52 95.7565  15
   0  -4   8 1964.60 120.017  13
   0   4   8 1886.87 104.111  12
   0  -4  -8 1727.74 101.641  13
   0  -4 -10 1565.22 73.9639  11
   0  -4 -10 1192.61 84.0018   7
   0  -4  10 1716.52 119.620  10
   0   4  10 1530.59 72.4519  11
   0   4  10 1497.70 103.258   8
   0  -4 -10 1525.33 111.273   9
   0   4 -10 1511.58 102.285   9
   0   4 -10 1562.69 91.7184   4
   0   4  10 1505.77 107.684   3
   0  -4  10 1563.49 88.2797   4
   0  -4  10 1622.68 112.057   7
   0  -4 -10 1410.65 75.9628  20
   0  -4  10 1569.03 117.197  17
   0   4  10 1570.96 93.0033  15
   0   4  10 1525.27 102.309  13
   0  -4 -10 1544.09 94.2440  15
   0   4 -10 1657.67 114.974  12
   0  -4 -10 1610.38 109.034  13
   0  -4  10 1644.56 122.511  13
   0  -4  12 69883.9 787.942  10
   0   4 -12 68555.2 706.400   9
   0  -4 -12 65581.7 497.036  11
   0  -4 -12 68388.5 754.978   9
   0   4  12 66761.7 498.479  11
   0   4  12 69908.7 718.227   8
   0   4 -12 67469.1 617.572   4
   0   4  12 67454.9 739.780   3
   0  -4  12 68808.1 721.861   7
   0  -4  12 60843.0 739.557  17
   0  -4  12 67522.2 481.284  20
   0  -4 -12 65527.0 479.559  20
   0  -4 -12 67488.7 721.860  12
   0  -4  12 70528.8 819.123  13
   0   4  12 69631.8 729.862  13
   0   4 -12 69563.7 766.398  12
   0  -4 -12 66380.2 612.234  15
   0   4  12 69556.6 640.689  15
   0  -4  14 7841.82 289.289  10
   0  -4 -14 7525.31 182.171  11
   0   4 -14 7828.81 261.237   9
   0  -4 -14 7925.71 281.260   9
   0   4  14 8038.96 263.000   8
   0   4  14 7836.53 181.776  11
   0   4  14 7765.18 274.434   3
   0  -4  14 7608.99 265.269   7
   0   4 -14 7828.81 226.438   4
   0  -4 -14 7470.51 157.382  20
   0  -4  14 7843.05 159.666  20
   0  -4  14 7541.51 277.788  17
   0   4 -14 7957.68 283.838  12
   0  -4 -14 7433.23 214.926  15
   0  -4 -14 8095.01 273.438  12
   0  -4  14 8458.63 313.516  13
   0   4  14 7668.58 268.222  13
   0  -4  16 3296.70 151.850   8
   0  -4  16 3494.17 210.513  10
   0   4 -16 3292.64 184.065   9
   0  -4 -16 3021.48 194.901   9
   0   4  16 3346.73 181.855   8
   0  -4 -16 3080.74 125.530  11
   0   4 -16 3378.77 163.921   4
   0   4  16 3563.31 204.359   3
   0  -4  16 3254.76 183.286   7
   0  -4 -16 3206.02 96.9424   6
   0  -4  16 3494.78 206.497  17
   0  -4 -16 3071.48 96.5433  20
   0  -4  16 3257.01 99.4518  20
   0   4  16 2931.51 92.5065  14
   0   4  16 3594.49 201.281  13
   0  -4 -16 3012.25 144.828  15
   0  -4  16 3447.47 217.525  13
   0   4 -16 3211.12 198.951  12
   0  -4 -16 3449.81 196.540  12
   0  -4 -18 2448.66 119.893  11
   0  -4  18 2727.01 145.647   8
   0   4 -18 2413.30 170.995   9
   0   4  18 2588.86 172.840   8
   0  -4 -18 2605.48 190.442   9
   0  -4  18 2808.49 181.320   7
   0   4  18 2747.39 189.918   3
   0  -4 -18 2351.26 73.9238   6
   0   4 -18 2819.05 154.475   4
   0  -4  18 2495.46 81.2618   6
   0  -4  18 2415.01 77.8627  20
   0  -4 -18 2515.14 78.9387  20
   0  -4  18 2682.07 193.610  17
   0  -4 -18 2675.28 185.772  12
   0   4  18 2869.01 195.418  13
   0   4  18 2254.20 71.8351  14
   0  -4  18 2785.75 207.455  13
   0  -4 -18 2362.95 135.626  15
   0   4 -18 2715.32 193.643  12
   0   4 -18 2468.25 81.1693  14
   0  -4 -20 446.713 59.9497  11
   0   4 -20 457.717 89.3766   9
   0  -4 -20 575.695 109.116   9
   0   4  20 555.484 98.7836   8
   0  -4  20 604.980 80.3842   8
   0  -4  20 552.995 97.3222   7
   0   4  20 533.182 101.931   3
   0   4 -20 633.610 85.6199   4
   0  -4  20 428.705 25.8613   6
   0  -4  20 622.734 116.086  17
   0  -4 -20 367.309 59.2836  15
   0   4 -20 393.063 24.9233  14
   0   4 -20 764.796 121.698  12
   0  -4  20 681.163 132.868  13
   0  -4 -20 549.718 101.552  12
   0   4  20 543.480 116.858  13
   0   4 -20 421.718 25.4269  14
   0  -4  22 83.5730 49.0627   8
   0   4  22 129.269 69.0878   8
   0  -4 -22 47.0582 70.3389   9
   0   4 -22 36.3148 59.2049   9
   0  -4  22 91.6129 62.6959   7
   0   4  22 83.7699 27.4706   2
   0   4 -22 66.1742 49.2667   4
   0   4  22 37.8097 68.6904   3
   0  -4  22 106.956 79.4388  17
   0   4 -22 43.0235 68.8718  12
   0  -4  22 113.614 81.0731  13
   0  -4 -22 1.07334 45.2578  15
   0   4 -22 117.431 54.0063  15
   0   4  22 141.965 79.2713  13
   0  -4 -22 102.831 73.2278  12
   0  -4  24 631.498 91.7178   8
   0  -4 -24 583.013 118.167   9
   0   4 -24 551.765 109.954   9
   0   4  24 663.181 112.479   8
   0   4  24 711.336 130.055   3
   0  -4  24 607.874 106.624   7
   0   4 -24 599.977 93.0662   4
   0  -4  24 479.895 107.689  17
   0  -4  24 447.348 125.825  13
   0   4 -24 817.178 137.519  12
   0  -4 -24 431.366 69.1268  15
   0   4  24 810.592 142.267  13
   0   4 -24 604.235 90.0211  15
   0  -4 -24 577.755 116.336  12
   0   4 -26-36.6147 72.6566   9
   0  -4 -26-31.4546 75.5493   9
   0   4  26 89.4415 75.2208   8
   0  -4  26 21.0083 53.5348   8
   0  -4  26-32.4035 70.8150   7
   0   4 -26-37.9922 53.7480   4
   0   4  26 76.6592 83.8800   3
   0  -4  26-136.563 97.5949  17
   0  -4 -26-11.6994 49.2235  15
   0  -4  26-47.5160 102.809  13
   0   4 -26-60.1650 79.1042  12
   0   4  26-36.3374 74.7568  13
   0  -4 -26 5.81370 68.6551  12
   0   4 -26 83.7951 50.1879  15
   0   4 -28 249.309 98.6280   9
   0  -4 -28 204.339 91.4320   9
   0  -4  28 333.240 80.6450   8
   0   4  28 315.316 96.8056   8
   0   4 -28 297.244 81.0436   4
   0  -4  28 249.394 89.5168   7
   0   4  28 314.580 105.617   3
   0  -4  28 171.775 102.476  17
   0  -4 -28 284.432 106.736  12
   0  -4  28-78.5270 128.068  13
   0  -4 -28 80.3694 51.0159  15
   0   4 -28 227.054 69.7606  15
   0   4  28 295.384 117.285  13
   0   4 -28 127.152 89.4470  12
   0   4  30 244.285 90.9894   8
   0   4 -30 469.731 129.349   9
   0  -4  30 319.099 80.6734   8
   0  -4 -30 189.027 89.5203   9
   0   4  30 525.684 135.637   3
   0  -4  30 358.999 109.964   7
   0   4 -30 355.521 85.4265   4
   0  -4  30 308.356 112.360  17
   0   4  30 181.334 98.5047  13
   0  -4  30 262.665 123.816  13
   0   4 -30 343.056 118.665  12
   0  -4 -30 378.234 122.079  12
   0   4  32-26.8304 83.1340   8
   0  -4 -32 56.6111 90.6273   9
   0   4 -32 41.0506 88.2101   9
   0  -4  32-70.3634 79.3582   7
   0   4 -32-36.6747 56.8386   4
   0   4  32 94.3384 111.943   3
   0  -4  32 823.531 185.103  21
   0   4  32 793.390 175.312  21
   0  -4  32 112.223 96.6890  17
   0   4  32-150.630 126.640  13
   0  -4 -32-51.0988 94.6004  12
   0   4 -32-106.101 98.6486  12
   0  -4  32 13.9933 99.9244  13
   0   4  34 105.599 87.5480   8
   0  -4  34 69.1762 82.9345   7
   0  -4 -34 44.7925 99.2335   9
   0   4 -34-24.0760 81.4348   9
   0   4  34-7.05678 100.348   3
   0  -4  34 33.6748 91.6377  17
   0  -4  34 359.907 151.026  21
   0   4  34 84.0183 112.634  21
   0   4  34-59.2689 102.681  13
   0  -4  34 116.194 94.4013  13
   0  -4 -34 107.193 102.791  16
   0   4 -34-49.7593 98.5191  12
   0  -4 -36-12.6774 90.7068   9
   0   4 -36-10.6237 90.0477   9
   0  -4  36 52.8100 73.2661   7
   0   4  36-141.271 91.1112   8
   0   4  36 79.4514 105.051   3
   0  -4  36 141.067 119.932   3
   0  -4  36-33.4545 99.2494  17
   0   4  36 143.671 115.087  21
   0  -4  36 97.8174 103.244  21
   0   4  36-365.394 156.241  13
   0   4 -36-64.0829 97.0371  12
   0  -4 -36 90.5421 112.609  16
   0  -4  36-193.139 124.709  13
   0  -4 -38-5.64000 102.763   9
   0   4 -38 159.435 110.090   9
   0   4  38 63.8104 110.995   3
   0  -4  38-121.386 114.962   3
   0   4  38 16.6204 108.384  21
   0  -4  38-51.1747 93.1140  17
   0  -4  38 116.077 119.521  21
   0  -4 -38 85.0290 107.008  16
   0  -4  38-183.223 137.742  13
   0   4 -38 91.1743 93.6891  12
   0   4 -40-63.6349 109.897   9
   0   5   1 19570.6 281.830   8
   0  -5  -1 19418.0 261.171  10
   0  -5   1 20368.9 278.647   8
   0   5  -1 19367.4 266.175   8
   0   5  -1 19396.5 276.687  10
   0  -5  -1 20834.8 295.522   8
   0  -5   1 19705.9 275.716  10
   0  -5  -1 19213.2 202.353   5
   0  -5   1 20167.8 283.953   3
   0   5   1 19622.5 276.197   3
   0   5  -1 19729.3 225.873   5
   0   5  -1 19436.3 276.135   3
   0  -5  -1 20347.0 282.699   3
   0   5   1 19589.5 210.583   5
   0  -5   1 9444.58 209.353  19
   0   5   1 19828.0 301.007  19
   0  -5  -1 19640.6 249.714  16
   0  -5   1 18749.7 228.570  16
   0   5  -1 21168.3 310.299  17
   0  -5   1 19500.8 297.290  17
   0   5  -1 18991.9 296.016  19
   0   5  -1 20130.5 240.646  16
   0  -5   1 19164.7 304.733  15
   0   5   1 3484.73 133.026  15
   0   5  -1 6712.35 181.935  15
   0   5  -1 19521.5 278.411  12
   0   5  -1 19229.3 181.282  13
   0  -5  -1 19110.7 303.565  15
   0   5   1 19737.6 252.454  16
   0  -5   1 19417.0 192.278  13
   0   5   3 119449. 742.559   8
   0   5   3 115298. 681.700  11
   0  -5   3 124681. 666.090   8
   0   5   3 125144. 761.087   9
   0   5  -3 123133. 746.422  10
   0   5  -3 118269. 639.939   8
   0  -5   3 122204. 734.642  10
   0  -5  -3 125389. 774.151   8
   0   5   3 114358. 708.817   3
   0  -5   3 116403. 776.821   7
   0  -5   3 129813. 756.167   3
   0  -5  -3 116402. 538.641   5
   0   5  -3 117231. 712.410   3
   0  -5  -3 124998. 727.666   3
   0  -5   3 119583. 576.971  16
   0  -5   3 116826. 769.132  17
   0   5   3 119829. 764.127  19
   0   5  -3 119868. 597.746  16
   0   5  -3 125799. 792.017  17
   0   5  -3 116753. 747.770  19
   0  -5   3 125233. 784.695  19
   0  -5   3 114416. 760.842  15
   0   5   3 121068. 769.701  15
   0  -5   3 125911. 757.889  12
   0  -5  -3 114932. 746.904  15
   0   5  -3 121913. 592.219  13
   0  -5  -3 117016. 459.057  13
   0   5   3 122349. 686.835  16
   0  -5   3 115447. 626.740  13
   0   5  -3 127567. 800.041  15
   0   5  -3 118098. 728.182  12
   0  -5  -3 118916. 677.253  16
   0  -5  -5 10811.9 247.466   9
   0   5  -5 11678.7 251.514  10
   0   5   5 11724.7 206.471  11
   0   5   5 11850.2 250.707   8
   0  -5   5 11871.1 206.046   8
   0   5  -5 11514.5 229.477   9
   0  -5   5 11784.3 245.004  10
   0   5   5 12529.7 260.263   9
   0  -5  -5 11177.9 190.936   5
   0  -5  -5 12137.8 242.925   3
   0   5  -5 12216.8 264.516   7
   0   5   5 11517.5 237.129   3
   0  -5   5 11350.5 255.018   7
   0  -5   5 12870.1 257.610   3
   0   5   5 11592.2 250.791  19
   0  -5   5 11488.8 256.922  17
   0   5  -5 11811.1 251.589  19
   0   5  -5 12317.6 205.409  16
   0  -5   5 12784.1 262.697  19
   0   5  -5 13054.6 270.679  17
   0   5  -5 11503.4 248.871  12
   0   5   5 12194.8 250.516  15
   0  -5  -5 11407.1 243.184  15
   0  -5   5 12287.8 255.950  12
   0  -5  -5 11191.1 231.360  16
   0  -5   5 11757.3 241.296  13
   0   5  -5 12318.7 255.485  15
   0   5  -5 12340.1 232.026  13
   0  -5  -5 11941.8 192.332  13
   0  -5   7 6034.31 194.556  10
   0  -5  -7 5299.08 188.945   9
   0   5   7 5929.07 192.785   8
   0   5  -7 5846.85 179.716   9
   0   5   7 5907.56 145.508  11
   0  -5  -7 5726.41 141.945  11
   0   5  -7 5959.42 171.451   4
   0   5   7 5979.00 187.355   3
   0  -5   7 6171.85 199.530   7
   0   5  -7 6025.20 194.867  19
   0  -5   7 5725.08 197.013  17
   0   5  -7 5998.88 161.123  16
   0   5   7 5787.88 192.430  19
   0   5   7 5503.26 152.555  13
   0  -5  -7 5972.56 184.258  16
   0   5   7 5877.86 179.929  12
   0   5  -7 6317.51 187.684  15
   0   5   7 5726.87 175.752  15
   0  -5  -7 5668.55 162.215  13
   0   5  -7 5890.26 193.485  12
   0  -5   7 5751.57 192.199  13
   0  -5  -7 5899.14 178.616  15
   0   5  -7 6144.59 192.085  13
   0   5   9 146.845 49.4895   8
   0  -5   9 169.795 49.3316  10
   0  -5  -9 281.884 35.1628  11
   0  -5  -9 200.969 49.9984   9
   0   5  -9 218.206 46.9345   9
   0   5   9 203.527 32.6148  11
   0  -5   9 189.229 52.0522   7
   0   5   9 212.144 49.9973   3
   0   5  -9 230.530 42.7417   4
   0  -5   9 162.204 49.2504  17
   0   5  -9 186.827 48.5224  19
   0   5   9 219.337 41.3583  15
   0  -5  -9 257.181 54.1240  16
   0   5   9 191.760 40.1890  13
   0   5  -9 198.596 49.4872  12
   0  -5  -9 142.061 35.6434  13
   0  -5  -9 250.681 48.6090  15
   0  -5   9 259.060 61.9268  13
   0  -5 -11 10.1089 38.9955   9
   0   5 -11-29.4718 43.1648   9
   0  -5 -11-11.2458 19.6332  11
   0   5  11-14.6835 44.8048   8
   0   5  11 32.9305 24.1742  11
   0  -5  11 17.8713 44.0794  10
   0  -5  11 15.6054 39.0833   7
   0   5  11-77.5861 60.8966   3
   0  -5 -11-1.85451 25.7173  20
   0   5 -11 8.90063 39.0076  19
   0  -5  11 54.4628 50.1790  17
   0   5 -11 9.64818 42.0751  12
   0  -5  11 104.516 58.7028  13
   0   5  11-17.0433 34.5926  13
   0  -5 -11-10.1217 35.5906  15
   0   5 -13 11487.1 308.882   9
   0   5  13 11553.0 217.593  11
   0  -5  13 12401.2 350.837  10
   0  -5 -13 10959.1 213.555  11
   0  -5 -13 11617.0 336.755   9
   0   5  13 11854.2 322.894   8
   0   5  13 11359.3 322.408   3
   0   5 -13 11674.5 275.957   4
   0  -5  13 11567.4 324.718   7
   0  -5 -13 11436.2 223.568  20
   0  -5  13 11907.3 342.837  17
   0  -5  13 11583.2 225.690  20
   0  -5  13 12162.7 363.170  13
   0   5  13 11607.4 313.394  13
   0   5 -13 11274.5 336.073  12
   0  -5 -13 11610.6 281.005  15
   0   5 -15 258.251 70.3862   9
   0   5  15 146.546 35.8003  11
   0  -5  15 235.243 79.7735  10
   0  -5 -15 166.510 70.2583   9
   0   5  15 153.856 60.8895   8
   0  -5 -15 187.698 37.7673  11
   0  -5  15 183.929 62.9661   7
   0   5 -15 106.294 43.1446   4
   0   5  15 125.629 68.9929   3
   0  -5 -15 142.631 31.0123  20
   0  -5  15 123.741 65.9230  17
   0  -5  15 180.241 36.3581  20
   0  -5  15 208.014 83.1495  13
   0   5  15 110.179 57.5304  13
   0  -5 -15 151.295 45.6655  15
   0   5 -15 175.768 65.7116  12
   0  -5  17 1293.16 147.291  10
   0   5  17 1141.84 77.9532  11
   0   5 -17 1192.22 122.222   9
   0  -5 -17 1188.95 133.246   9
   0  -5 -17 1032.72 76.0706  11
   0   5  17 1126.70 119.276   8
   0   5 -17 1156.14 106.049   4
   0   5  17 1400.75 143.311   3
   0  -5  17 1213.08 127.096   7
   0  -5 -17 1163.96 71.1089   6
   0  -5 -17 1036.07 66.4361  20
   0  -5  17 1071.52 69.1002  20
   0  -5  17 1124.12 132.621  17
   0  -5 -17 1161.18 131.452  12
   0   5  17 1205.70 127.243  13
   0   5  17 1133.18 69.4313  14
   0  -5 -17 1033.37 95.4623  15
   0   5 -17 1055.20 128.519  12
   0  -5  17 1414.83 152.814  13
   0  -5 -19 4227.46 156.258  11
   0   5  19 5746.01 268.876   8
   0  -5  19 4563.80 270.471  10
   0  -5 -19 4320.53 249.656   9
   0  -5  19 4399.34 188.891   8
   0   5 -19 4293.73 233.937   9
   0  -5  19 4965.60 250.128   7
   0  -5 -19 4177.79 117.695   6
   0   5  19 4404.21 255.389   3
   0   5 -19 4395.23 200.108   4
   0  -5  19 4401.56 127.632   6
   0  -5  19 4277.73 123.782  20
   0  -5  19 4713.17 262.993  17
   0  -5 -19 4200.93 122.064  20
   0   5 -19 4146.08 123.705  14
   0  -5 -19 4633.50 249.097  12
   0   5  19 5460.79 277.291  13
   0  -5  19 5067.32 287.071  13
   0  -5 -19 4173.53 189.885  15
   0   5 -19 4265.89 252.597  12
   0   5  19 4007.27 115.549  14
   0  -5  21 3307.02 175.835   8
   0   5 -21 3047.81 209.334   9
   0   5  21 3071.87 208.018   8
   0  -5 -21 3252.99 231.715   9
   0   5 -21 3339.98 186.187   4
   0  -5  21 3511.66 221.646   7
   0  -5  21 2876.29 89.3314   6
   0   5  21 3198.32 228.347   3
   0  -5 -21 2640.72 75.3899   6
   0  -5 -21 2816.38 84.8230  20
   0  -5  21 2772.09 84.0327  20
   0  -5  21 3089.59 226.935  17
   0   5  21 2650.84 76.8133  14
   0   5 -21 2672.25 86.2782  14
   0   5  21 3211.67 225.805  13
   0  -5 -21 3131.60 220.452  12
   0  -5  21 3147.92 239.615  13
   0  -5 -21 2746.95 159.434  15
   0   5 -21 3189.43 229.305  12
   0   5 -21 2854.81 87.1943  14
   0   5  21 2789.05 77.5197  14
   0   5  23 191.490 94.9170   8
   0  -5  23 65.8665 46.4466   8
   0   5 -23 132.378 75.6133   9
   0  -5 -23 88.1705 65.4981   9
   0   5  23 138.865 73.0946   3
   0  -5  23 85.6654 71.9908   7
   0   5 -23 169.740 62.6501   4
   0  -5  23 110.829 81.1266  17
   0   5  23 48.1726 80.0015  13
   0  -5 -23 38.1775 65.7488  12
   0  -5  23 120.828 108.245  13
   0   5 -23 164.347 78.4723  12
   0  -5 -23 1.44727 42.8944  15
   0  -5  25 80.3059 57.1217   8
   0  -5 -25-14.7828 73.2235   9
   0   5  25-2.15266 71.6833   8
   0   5 -25-15.2529 68.8985   9
   0   5 -25-51.9789 60.4319   4
   0  -5  25 70.8315 70.0290   7
   0   5  25 47.3890 88.7252   3
   0  -5  25 40.0589 83.5849  17
   0   5 -25 10.4945 47.1512  15
   0  -5 -25-20.0056 42.8983  15
   0  -5 -25 22.4572 70.2115  12
   0  -5  25-103.109 123.654  13
   0   5  25 8.32090 77.2244  13
   0   5 -25 125.516 85.2758  12
   0   5 -27 199.175 83.3857   9
   0   5  27 188.152 85.1052   8
   0  -5 -27 138.423 90.5825   9
   0  -5  27 179.902 64.5606   8
   0  -5  27 101.556 75.4274   7
   0   5  27 95.1003 80.8694   3
   0   5 -27 191.082 68.0171   4
   0  -5  27 151.972 98.4349  17
   0   5 -27 55.7848 52.5181  15
   0   5 -27 130.572 85.3336  12
   0  -5 -27 195.727 97.5557  12
   0   5  27 19.8345 81.5102  13
   0  -5 -27 130.707 57.4010  15
   0  -5  27 54.4066 92.1993  13
   0   5 -29 186.179 94.6899   9
   0  -5  29 212.840 72.6166   8
   0  -5 -29 196.806 101.924   9
   0   5  29 104.145 80.0537   8
   0  -5  29 140.198 85.8974   7
   0   5 -29 184.958 70.1402   4
   0   5  29-10.3357 85.2753   3
   0  -5  29 176.396 108.115  17
   0   5 -29 90.7453 95.4272  12
   0  -5  29 12.5513 113.115  13
   0   5  29 97.0183 87.8614  13
   0   5 -29 126.382 61.0603  15
   0   5 -31 19.7948 82.1401   9
   0   5  31 110.712 84.8589   8
   0  -5 -31 15.3261 80.9461   9
   0   5  31-119.267 109.389   3
   0   5 -31-4.95019 60.5595   4
   0  -5  31 100.837 86.2228   7
   0  -5  31 100.669 97.5052  17
   0   5  31 422.612 158.873  21
   0   5  31-142.944 136.356  13
   0  -5  31-319.888 154.826  13
   0   5 -31-55.1669 83.0318  12
   0   5 -33 33.6612 76.7091   9
   0   5  33-25.3494 83.9305   8
   0  -5 -33 20.4055 79.9804   9
   0  -5  33 155.076 86.1715   7
   0   5  33 106.245 109.441   3
   0   5  33 164.610 118.460  21
   0  -5  33 301.472 130.107  21
   0  -5  33 133.381 102.522  17
   0  -5 -33 301.999 128.225  16
   0  -5  33 69.5690 85.6907  13
   0   5  33-64.8765 114.786  13
   0   5 -33 134.582 104.705  12
   0  -5 -35 7.81781 92.6356   9
   0   5 -35 103.695 101.991   9
   0   5  35-37.1059 88.0726   8
   0   5  35 12.9018 107.048   3
   0  -5  35 1.34745 82.2377   7
   0   5  35 182.774 130.965  21
   0  -5  35-4.99982 100.969  17
   0  -5  35-42.6525 109.369  13
   0   5 -35-3.90482 96.2468  12
   0  -5 -35 20.6586 104.461  16
   0   5  35-214.454 128.564  13
   0  -5 -37 13.6894 105.303   9
   0   5  37-95.1041 96.9053   8
   0  -5  37-188.503 105.548   7
   0   5 -37 94.1492 99.4614   9
   0  -5  37-16.7438 96.4496   3
   0   5  37 36.5434 105.968   3
   0  -5  37 53.6501 132.439  21
   0  -5  37 9.62528 95.2523  17
   0   5  37 383.235 160.703  21
   0  -5  37-93.9999 137.911  13
   0  -5 -37 73.4669 91.0732  16
   0   5 -37 125.643 95.8930  12
   0  -5 -39-47.3371 94.8853   9
   0   5 -39-8.45140 99.5506   9
   0  -5  39 15.4563 104.300   3
   0   5  39-2.23759 100.576   3
   0   5  39 4.46146 116.715  21
   0  -5  39 156.624 104.455  17
   0  -5  39 156.019 135.638  21
   0  -5 -39 188.912 139.432  16
   0  -5  39-65.1362 141.153  13
   0   5 -39 66.8451 122.297  12
   0   6   0 515.926 53.3038  12
   0  -6   0 544.634 52.2858  10
   0   6   0 521.960 50.6177  10
   0  -6   0 517.919 54.1287   8
   0   6   0 531.191 53.9340   8
   0   6   0 511.128 53.7386   3
   0   6   0 534.928 40.9139   5
   0  -6   0 520.900 52.0703   3
   0  -6   0 496.390 44.9494  16
   0   6   0 500.021 56.2600  17
   0  -6   0 8.27756 7.94335  19
   0   6   0 495.470 58.5808  19
   0   6   0 5.99848 6.67665  15
   0  -6   0 446.958 56.1689  15
   0  -6   0 541.574 30.4624  13
   0   6   0 527.057 45.8473  16
   0   6  -2 25.4750 22.9882   8
   0  -6  -2 27.3444 28.2391   8
   0  -6  -2 33.6184 26.4028  10
   0  -6   2 50.2348 26.8710  10
   0   6  -2 60.5538 26.1175  10
   0   6   2 4.13432 31.5634   8
   0  -6   2 19.8716 22.2147   8
   0   6   2 53.4458 29.0856  11
   0   6   2 30.8088 22.7633   3
   0  -6   2 36.5966 29.1369   7
   0   6  -2 19.6680 22.9937   3
   0  -6  -2 30.0989 16.6737   5
   0  -6  -2 31.6574 18.7442   3
   0   6  -2 32.6454 19.3832   5
   0   6   2 43.8864 17.7779   5
   0  -6   2 16.6871 15.8896   3
   0   6  -2 23.3395 23.5755  17
   0   6   2 15.2517 25.9613  19
   0   6  -2 41.3932 28.3774  19
   0  -6   2 32.5157 19.5580  16
   0  -6   2 37.7574 27.7706  17
   0  -6   2 43.5899 32.2585  15
   0   6  -2 36.3319 22.7897  15
   0   6   2 23.3535 19.6705  16
   0   6  -2 31.2150 15.3637  13
   0  -6  -2 21.3528 32.6495  15
   0   6  -2 38.2202 18.8333  16
   0   6  -2 31.7751 26.5707  12
   0  -6  -2 29.9117 19.8587  16
   0   6   2 21.1719 22.8884  15
   0  -6   2 122.898 24.7979  13
   0   6  -4 9266.95 230.522  10
   0  -6   4 9419.21 200.136   8
   0   6   4 8219.81 194.638  11
   0   6   4 8777.33 227.545   8
   0   6   4 8849.89 225.791   9
   0  -6   4 8743.17 218.926  10
   0  -6  -4 8229.41 161.036   5
   0   6   4 8811.10 215.156   3
   0  -6   4 8816.62 223.006   3
   0   6  -4 8601.96 217.170   3
   0  -6  -4 9243.95 220.198   3
   0  -6   4 8149.49 232.189   7
   0   6  -4 8399.82 175.171  16
   0  -6   4 8199.50 170.147  16
   0   6   4 8534.52 228.737  19
   0  -6   4 8846.12 235.775  17
   0   6  -4 9461.90 241.262  17
   0   6  -4 8081.61 222.598  19
   0  -6   4 9082.52 229.361  12
   0   6  -4 8742.69 219.598  12
   0   6   4 9165.41 233.552  15
   0  -6   4 8270.42 192.112  13
   0   6   4 9006.93 208.829  16
   0  -6  -4 8294.11 229.870  15
   0  -6  -4 8613.65 203.581  16
   0   6  -4 8666.48 178.277  13
   0  -6  -4 8226.35 138.739  13
   0  -6   6 2495.17 128.792  10
   0   6  -6 2270.28 117.542   9
   0   6   6 2327.69 102.904  11
   0   6   6 2296.86 127.369   8
   0  -6   6 2001.29 94.5971   8
   0  -6   6 2460.41 133.637   7
   0   6   6 2326.09 122.108   3
   0  -6  -6 2308.23 97.1784   5
   0   6  -6 2136.41 96.1139  16
   0  -6   6 2444.58 133.655  17
   0   6   6 2370.44 128.361  19
   0   6  -6 2341.27 128.661  19
   0   6  -6 2652.29 118.086  13
   0  -6   6 2381.35 121.199  13
   0   6  -6 2353.55 124.803  12
   0  -6  -6 2450.64 120.956  16
   0  -6  -6 2219.08 120.857  15
   0  -6  -6 2426.48 96.0776  13
   0  -6   8 8618.37 256.122  10
   0  -6  -8 8046.04 184.580  11
   0  -6   8 6745.91 175.245   8
   0   6   8 7982.32 245.968   8
   0   6   8 8033.33 185.153  11
   0   6  -8 8118.20 225.547   9
   0  -6  -8 8121.01 246.788   9
   0  -6   8 8391.12 252.287   7
   0   6  -8 8311.77 216.147   4
   0   6   8 8168.27 235.855   3
   0   6  -8 7027.07 185.684  16
   0   6   8 8210.61 247.117  19
   0   6  -8 8041.79 243.978  19
   0  -6   8 8137.28 256.473  17
   0   6  -8 8581.90 250.116  12
   0  -6  -8 7876.23 236.246  16
   0  -6  -8 8144.11 237.636  15
   0  -6   8 9195.06 266.915  13
   0  -6  -8 7886.67 209.130  13
   0  -6 -10 6215.32 231.791   9
   0   6  10 6279.49 225.806   8
   0   6 -10 6111.80 209.843   9
   0  -6  10 6272.87 232.959  10
   0  -6 -10 5757.17 155.808  11
   0   6  10 6025.12 161.789  11
   0   6  10 6053.42 222.964   3
   0   6 -10 6181.34 196.320   4
   0  -6  10 6005.07 224.737   7
   0  -6  10 6458.23 240.091  17
   0   6  10 6218.36 227.883  19
   0   6 -10 6040.15 222.573  19
   0   6  10 6206.72 195.938  13
   0  -6 -10 5826.98 206.251  13
   0   6 -10 5885.24 229.226  12
   0  -6 -10 6123.72 219.689  16
   0  -6 -10 6080.59 203.097  15
   0  -6  10 6427.66 240.281  13
   0   6  12 378.644 46.0435  11
   0  -6 -12 420.520 77.2435   9
   0   6  12 396.051 75.9655   8
   0   6 -12 393.600 64.5522   9
   0  -6 -12 329.453 40.8167  11
   0  -6  12 382.832 76.0269  10
   0  -6  12 414.498 75.1612   7
   0   6  12 339.455 68.8082   3
   0   6 -12 325.572 58.2114   4
   0   6 -12 299.151 64.5942  19
   0  -6  12 383.383 55.2545  20
   0  -6 -12 538.696 59.3576  20
   0  -6  12 323.509 70.4682  17
   0  -6  12 447.332 86.1309  13
   0  -6 -12 367.899 64.2875  15
   0   6  12 370.265 62.8565  13
   0   6 -12 336.690 69.2403  12
   0  -6 -12 313.682 68.4202  16
   0  -6 -14 967.436 110.405   9
   0   6 -14 863.592 97.5499   9
   0  -6  14 1075.96 119.646  10
   0   6  14 1010.79 110.427   8
   0   6  14 1046.18 71.7709  11
   0  -6 -14 892.705 65.9119  11
   0   6 -14 946.290 88.1698   4
   0  -6  14 971.989 110.685   7
   0   6  14 919.838 101.760   3
   0  -6 -14 886.177 72.5736  20
   0  -6  14 989.521 120.156  17
   0  -6  14 935.962 75.7929  20
   0   6  14 852.065 96.4139  13
   0  -6  14 1125.71 127.827  13
   0   6 -14 944.694 111.746  12
   0  -6 -14 976.845 95.3684  15
   0   6  16 11313.7 351.547   8
   0  -6  16 11284.9 383.008  10
   0   6  16 10850.2 228.826  11
   0   6 -16 11043.4 337.934   9
   0  -6 -16 9885.10 219.611  11
   0  -6 -16 10175.6 363.862   9
   0   6  16 11541.2 364.220   3
   0  -6  16 11547.3 362.292   7
   0   6 -16 11297.1 302.752   4
   0  -6  16 11202.1 380.068  17
   0  -6 -16 10938.0 236.748  20
   0  -6  16 10830.3 238.006  20
   0  -6 -16 10722.9 294.390  15
   0  -6  16 11482.8 388.033  13
   0   6 -16 10657.8 365.312  12
   0   6  16 11076.9 341.922  13
   0   6  18 3665.92 138.999  11
   0   6  18 4061.84 230.104   8
   0  -6  18 4101.25 250.927  10
   0  -6 -18 3425.50 135.132  11
   0  -6 -18 3677.33 233.136   9
   0   6 -18 3640.98 209.564   9
   0   6 -18 3651.23 183.118   4
   0   6  18 3427.00 217.164   3
   0  -6  18 3640.68 224.296   7
   0  -6  18 3780.82 236.053  17
   0  -6  18 3311.07 129.531  20
   0  -6 -18 3223.30 125.829  20
   0   6 -18 3515.40 224.816  12
   0  -6 -18 3544.18 182.557  15
   0   6  18 3410.46 130.880  14
   0   6  18 3816.25 221.671  13
   0  -6  18 3853.94 246.781  13
   0  -6  20 74.4334 78.0145  10
   0  -6 -20-1.98936 24.2834  11
   0   6  20-4.28192 63.1824   8
   0  -6  20-35.8940 47.1941   8
   0   6 -20 21.6889 54.5763   9
   0  -6 -20 110.128 77.1509   9
   0   6 -20-7.74918 42.9243   4
   0   6  20 35.2693 67.2454   3
   0  -6 -20-2.66897 26.0880   6
   0  -6  20 15.3101 27.1158   6
   0  -6  20 45.7601 65.3016   7
   0  -6  20 102.243 84.4041  17
   0  -6 -20 10.1733 21.8833  20
   0  -6  20 14.4188 25.5589  20
   0   6  20 3.97451 20.1108  14
   0   6 -20 89.8828 68.2521  12
   0  -6 -20 59.8275 44.1292  15
   0   6  20 1.31750 60.7084  13
   0   6 -20 25.6677 24.0889  14
   0  -6  20 61.0348 79.4042  13
   0   6 -22 134.482 69.7427   9
   0   6  22-59.0628 75.7473   8
   0  -6 -22 102.975 76.5720   9
   0  -6  22 16.4456 40.1961   8
   0  -6  22 53.4065 25.3686   6
   0   6 -22 42.1716 45.2988   4
   0  -6  22 109.272 64.3264   7
   0  -6 -22 29.7770 19.2931   6
   0   6  22 82.5788 80.6006   3
   0  -6 -22 44.1011 21.6624  20
   0  -6  22 79.0999 77.3095  17
   0  -6  22 23.7163 19.5222  20
   0   6 -22 127.226 91.4718  12
   0   6  22-74.7826 100.217  13
   0  -6 -22 210.798 83.4722  15
   0  -6  22 61.2768 113.866  13
   0   6 -24 3573.68 246.418   9
   0  -6 -24 3790.81 274.093   9
   0  -6  24 3818.30 200.601   8
   0   6  24 4161.21 260.136   8
   0   6  24 4124.55 279.497   3
   0  -6  24 3769.86 254.509   7
   0   6 -24 3745.83 213.188   4
   0  -6  24 3683.55 276.516  17
   0  -6  24 3768.09 284.753  13
   0  -6 -24 3775.97 205.527  15
   0   6  24 3547.57 256.277  13
   0   6 -24 3680.31 273.165  12
   0   6  26-11.7574 69.4941   8
   0  -6  26-0.52155 44.9295   8
   0   6 -26 45.5072 67.6697   9
   0  -6 -26 63.7608 90.3277   9
   0   6 -26-21.8203 47.9261   4
   0   6  26 134.668 97.9522   3
   0  -6  26 61.4715 75.4565   7
   0  -6  26 39.2184 82.0182  17
   0   6  26-3.51719 74.8454  13
   0  -6 -26 139.871 64.8446  15
   0   6 -26 31.3133 54.6294  15
   0  -6  26-37.4506 102.589  13
   0   6 -26 29.5076 77.8292  12
   0   6  28 28.9358 67.8537   8
   0  -6  28 15.1826 45.8176   8
   0   6 -28 57.0197 73.7860   9
   0  -6 -28 11.5013 78.2360   9
   0   6  28 36.1200 82.6853   3
   0   6 -28 95.7101 67.7216   4
   0  -6  28 61.9765 80.6334   7
   0  -6  28-25.2440 79.7112  17
   0   6  28-40.6880 80.1101  13
   0   6 -28 5.22552 78.2564  12
   0  -6  28 61.6453 84.2865  13
   0  -6 -28 389.578 130.298  16
   0   6 -28 87.5365 62.7755  15
   0  -6 -28 216.355 69.4886  15
   0   6  30 448.280 112.317   8
   0  -6 -30 565.176 131.748   9
   0   6 -30 477.324 120.174   9
   0   6 -30 552.921 103.857   4
   0   6  30 578.661 143.351   3
   0  -6  30 609.392 132.183   7
   0  -6  30 510.286 139.058  17
   0   6  30 1019.07 191.226  21
   0   6  30 225.082 106.986  13
   0   6 -30 559.981 131.147  12
   0  -6  30 102.630 143.241  13
   0  -6 -30 823.857 171.356  16
   0  -6 -32 736.403 165.193   9
   0   6 -32 349.501 115.033   9
   0   6  32 324.887 112.398   8
   0   6  32 625.906 158.104   3
   0  -6  32 552.132 132.131   7
   0   6  32 330.152 143.218  21
   0  -6  32 531.917 141.026  17
   0  -6  32 564.740 163.706  21
   0   6  32 539.899 146.427  13
   0   6 -32 588.498 151.410  12
   0  -6  32 389.105 133.248  13
   0  -6 -32 818.599 166.361  16
   0  -6 -34 52.6781 78.6037   9
   0   6  34 46.0698 91.2004   8
   0   6 -34-46.3787 77.0212   9
   0   6  34-96.2662 115.745   3
   0  -6  34 1.57712 81.8264   7
   0  -6  34 673.405 182.959  21
   0   6  34 629.467 173.050  21
   0  -6  34 219.402 124.299  17
   0  -6  34-121.496 126.759  13
   0  -6 -34 162.138 119.030  16
   0   6 -34-56.8205 91.7515  12
   0  -6 -36-102.297 104.572   9
   0   6 -36 6.32780 90.5401   9
   0   6  36-40.4937 83.6001   8
   0  -6  36 12.2214 83.0758   7
   0   6  36-32.2001 103.180   3
   0   6  36 343.614 150.412  21
   0  -6  36-124.300 116.479  17
   0  -6  36 242.022 133.056  21
   0  -6  36-85.9160 139.654  13
   0  -6 -36-23.4647 84.4477  16
   0   6 -36-55.6658 94.0980  12
   0   6 -38-28.2413 88.4281   9
   0  -6 -38 16.9231 107.803   9
   0   6  38 111.299 116.387   3
   0  -6  38 25.3839 115.213   3
   0  -6  38 126.693 124.780  21
   0   6  38 337.475 137.569  21
   0  -6  38-69.2458 94.7514  17
   0  -6 -38-123.289 109.646  16
   0  -6  38-304.446 160.833  13
   0   6 -38-122.372 120.768  12
   0   6 -40-28.4495 104.963   9
   0   7  -1 191.011 40.9923  12
   0   7  -1 206.602 41.7504   8
   0   7  -1 191.192 37.3383  10
   0  -7   1 197.728 41.9798  10
   0   7   1 227.695 45.1445   8
   0  -7  -1 147.155 32.2428  10
   0   7   1 128.929 33.5287   3
   0  -7  -1 216.396 40.0754   3
   0   7   1 179.657 28.7261   5
   0   7  -1 175.289 30.2742   5
   0  -7   1 216.206 40.8577   3
   0   7  -1 167.312 39.9782   3
   0  -7  -1 175.975 27.0319   5
   0  -7   1 181.581 33.3388  16
   0   7   1 206.403 45.3076  19
   0   7  -1 188.411 44.6752  19
   0   7   1 172.297 31.7129  16
   0  -7  -1 174.646 32.8790  16
   0  -7  -1 231.659 19.2196  13
   0  -7  -1 144.606 42.1212  15
   0  -7   1 174.932 24.7809  13
   0  -7   1 162.914 44.8043  15
   0   7  -1 162.583 28.7261  16
   0   7  -1 189.966 22.6531  13
   0   7   3 1197.33 91.3998   8
   0  -7  -3 1319.70 87.3967  10
   0   7   3 1259.91 88.6036  11
   0  -7   3 1277.18 90.9075  10
   0   7  -3 1512.45 98.2292  10
   0   7  -3 1255.68 84.1498   8
   0  -7   3 1420.99 89.1218   8
   0  -7   3 1191.91 99.8873   7
   0   7   3 1321.51 67.0301   5
   0   7  -3 1249.00 90.4851   3
   0  -7  -3 1318.16 66.5696   5
   0   7   3 1283.57 89.1791   3
   0   7  -3 1252.49 96.2037  19
   0   7   3 1334.11 100.628  19
   0  -7   3 1382.90 48.6259  21
   0  -7   3 1338.16 73.7373  16
   0   7  -3 1338.96 75.3201  16
   0   7   3 1378.04 45.0637  21
   0  -7   3 1403.38 102.983  17
   0   7   3 1306.57 82.6016  16
   0  -7  -3 1225.11 98.2112  15
   0   7  -3 1331.24 67.0079  13
   0  -7   3 1253.89 99.0875  15
   0   7  -3 1344.88 93.4790  12
   0  -7  -3 1360.58 85.9795  16
   0  -7  -3 1248.23 48.8644  13
   0  -7   3 1443.71 77.2456  13
   0   7   5 3988.25 170.448   8
   0  -7   5 4113.73 167.512  10
   0   7   5 4155.52 150.752  11
   0  -7   5 4290.95 147.003   8
   0  -7   5 4233.82 181.350   7
   0   7  -5 4186.75 169.084   3
   0   7   5 4163.69 162.658   3
   0  -7  -5 3995.82 124.190   5
   0   7  -5 4182.01 135.116  16
   0  -7   5 4123.71 178.304  17
   0  -7   5 3960.59 129.106  16
   0   7   5 3918.19 171.523  19
   0   7  -5 3934.56 172.043  19
   0   7  -5 4177.61 167.462  12
   0  -7   5 4089.79 152.280  13
   0   7  -5 4150.58 136.562  13
   0  -7  -5 3913.39 107.979  13
   0  -7  -5 4118.87 158.978  16
   0  -7  -5 4043.16 172.097  15
   0   7   7 9914.76 277.293   8
   0  -7   7 9682.91 271.748  10
   0   7   7 9458.71 220.790  11
   0   7  -7 9793.36 251.325   9
   0  -7   7 9725.62 221.029   8
   0   7   7 9334.07 256.247   3
   0  -7  -7 9194.26 204.219   5
   0  -7   7 9180.38 276.857   7
   0   7   7 9777.97 275.359  19
   0   7  -7 9832.16 274.019  19
   0  -7   7 10043.5 284.980  17
   0  -7  -7 9539.30 253.723  16
   0  -7  -7 10066.8 273.409  15
   0   7  -7 10536.5 253.226  13
   0   7  -7 9576.29 268.439  12
   0  -7  -7 9564.60 205.601  13
   0  -7   7 9609.51 258.417  13
   0  -7  -9 10947.7 320.375   9
   0   7   9 12147.4 245.353  11
   0   7  -9 11668.3 292.332   9
   0  -7   9 12435.6 324.455  10
   0   7   9 12034.8 320.655   8
   0  -7   9 11822.0 249.898   8
   0   7   9 12232.3 310.184   3
   0   7  -9 11827.2 278.986   4
   0  -7   9 11746.9 325.113   7
   0   7   9 11823.4 320.719  19
   0   7  -9 12243.8 319.741  19
   0  -7   9 12961.3 342.043  17
   0  -7   9 12345.8 320.529  13
   0   7  -9 11846.6 320.027  12
   0  -7  -9 11874.6 302.435  16
   0  -7  -9 12109.4 303.286  15
   0  -7  11 12591.8 353.214  10
   0  -7 -11 12667.8 352.716   9
   0   7  11 12812.4 250.870  11
   0   7 -11 12643.3 320.873   9
   0  -7 -11 11790.4 238.253  11
   0   7  11 12961.5 350.580   8
   0   7 -11 12769.3 304.549   4
   0  -7  11 13170.0 354.649   7
   0   7  11 12718.7 336.144   3
   0  -7  11 13044.6 366.807  17
   0   7  11 12973.7 350.913  19
   0   7 -11 12361.9 342.581  19
   0  -7 -11 12000.7 282.292  20
   0   7  11 12646.7 290.946  13
   0  -7 -11 12549.1 315.225  15
   0  -7  11 12751.7 356.776  13
   0  -7 -11 12873.9 338.503  16
   0   7 -11 12108.0 342.898  12
   0  -7 -13 1338.29 128.081   9
   0  -7  13 1242.11 127.589  10
   0   7  13 1339.98 125.576   8
   0   7 -13 1284.23 114.058   9
   0  -7 -13 1215.74 79.1814  11
   0   7  13 1226.12 79.8922  11
   0  -7  13 1337.93 126.004   7
   0   7  13 1313.36 123.422   3
   0   7 -13 1294.07 105.366   4
   0   7 -13 1168.02 115.162  19
   0   7  13 1254.39 120.290  19
   0  -7  13 1347.07 132.239  17
   0  -7 -13 1447.26 98.9280  20
   0  -7  13 1450.70 99.4922  20
   0   7  13 1255.65 107.733  13
   0  -7 -13 1348.27 110.151  15
   0  -7 -13 1274.43 125.329  16
   0  -7  13 1424.69 136.312  13
   0   7 -13 1328.00 127.394  12
   0  -7 -15 268.133 76.7690   9
   0   7 -15 340.567 76.4450   9
   0  -7 -15 279.421 40.6984  11
   0   7  15 389.098 79.2574   8
   0  -7  15 322.351 78.5885  10
   0   7  15 364.600 48.1306  11
   0   7  15 463.030 88.3039   3
   0  -7  15 362.286 81.7862   7
   0   7 -15 346.174 61.5812   4
   0  -7  15 365.730 83.7475  17
   0   7  15 523.905 92.1788  19
   0  -7  15 390.220 60.3996  20
   0  -7 -15 348.745 54.6868  20
   0  -7 -15 411.381 85.9794  16
   0   7  15 249.743 62.9228  13
   0  -7 -15 261.976 64.7421  15
   0   7 -15 400.480 79.4255  12
   0  -7  15 422.905 89.9235  13
   0  -7 -17 106.792 66.6927   9
   0   7 -17 249.731 73.9633   9
   0   7  17 93.4411 72.4116   8
   0  -7 -17 139.379 32.2120  11
   0  -7  17 280.283 91.1517  10
   0   7  17 193.174 36.7512  11
   0   7 -17 200.150 56.4717   4
   0  -7  17 249.964 74.8574   7
   0   7  17 324.354 86.8518   3
   0  -7  17 257.020 50.7798  20
   0  -7 -17 189.105 41.8648  20
   0  -7  17 202.787 81.4702  17
   0  -7 -17 353.315 81.8049  15
   0  -7 -17 425.803 103.135  16
   0   7 -17 293.631 77.0854  12
   0  -7  17 349.976 116.988  13
   0   7  17 311.713 78.1636  13
   0  -7 -19 544.952 59.3340  11
   0  -7 -19 655.988 118.022   9
   0   7  19 536.820 57.2724  11
   0   7  19 494.438 95.5086   8
   0  -7  19 841.114 127.475  10
   0   7 -19 535.717 99.7823   9
   0   7  19 618.381 114.932   3
   0   7 -19 567.696 84.0202   4
   0  -7  19 592.841 106.608   7
   0  -7  19 585.658 64.0675  20
   0  -7 -19 462.687 59.3715  20
   0  -7  19 735.617 122.206  17
   0   7  19 619.612 104.174  13
   0  -7  19 760.640 128.032  13
   0  -7 -19 856.654 133.816  16
   0  -7 -19 570.838 87.0335  15
   0   7 -19 687.061 115.116  12
   0  -7  21 0.68188 37.3230   8
   0  -7  21 0.48929 82.1658  10
   0   7  21 2.70277 80.5943   8
   0  -7 -21 24.2504 71.5618   9
   0   7 -21-13.8108 56.3782   9
   0  -7  21 65.3580 33.2641   6
   0   7  21-17.9839 76.7633   3
   0  -7 -21 41.6363 30.9742   6
   0  -7  21 65.0309 61.3348   7
   0   7 -21 26.4124 46.9275   4
   0  -7 -21 7.39646 24.1533  20
   0  -7  21 28.5202 24.4992  20
   0  -7  21 45.9548 78.6097  17
   0  -7 -21 244.016 86.3796  15
   0   7 -21-22.8012 81.2596  12
   0  -7  21-75.1068 105.441  13
   0   7  21-71.6130 83.8205  13
   0  -7 -21 48.5842 77.5978  16
   0  -7  23 453.468 78.8301   8
   0   7  23 637.176 120.254   8
   0  -7 -23 722.125 134.328   9
   0   7 -23 567.450 111.055   9
   0   7  23 800.972 141.113   3
   0  -7 -23 518.712 50.5620   6
   0  -7  23 631.596 119.782   7
   0   7 -23 540.135 92.6179   4
   0  -7  23 591.651 57.8993   6
   0  -7  23 502.520 53.4659  20
   0  -7  23 479.196 115.639  17
   0  -7 -23 565.516 54.6430  20
   0  -7 -23 758.489 140.145  16
   0   7  23 574.875 115.224  13
   0  -7  23 686.310 140.004  13
   0  -7 -23 839.261 109.319  15
   0   7 -23 648.358 128.519  12
   0   7 -25 523.089 114.378   9
   0  -7 -25 387.064 109.464   9
   0   7  25 628.349 126.038   8
   0  -7  25 537.838 86.6832   8
   0   7 -25 599.724 101.301   4
   0  -7  25 487.299 114.459   7
   0   7  25 534.558 127.408   3
   0  -7  25 499.450 122.312  17
   0  -7  25 453.862 126.027  13
   0  -7 -25 618.025 99.3804  15
   0   7 -25 471.653 118.513  12
   0  -7 -25 620.039 134.612  16
   0   7  25 593.113 124.800  13
   0   7  27 12.0954 71.5896   8
   0  -7 -27-36.2089 85.3794   9
   0   7 -27-27.0690 74.7176   9
   0  -7  27 115.002 56.0363   8
   0   7  27-4.75154 77.3365   3
   0  -7  27 177.389 94.6515   7
   0   7 -27 16.3714 50.9469   4
   0  -7  27-3.71427 76.0330  17
   0  -7 -27 41.8508 90.1880  16
   0  -7 -27 331.216 84.6659  15
   0   7  27-93.7285 99.5553  13
   0   7 -27-80.3845 96.1288  12
   0  -7  27 48.9118 98.4489  13
   0   7  29-92.5556 97.7050   8
   0  -7 -29 166.503 95.5648   9
   0   7 -29 106.568 81.6861   9
   0   7  29 188.139 108.079   3
   0   7 -29 133.104 66.8457   4
   0  -7  29 68.2706 80.8460   7
   0  -7  29 494.472 149.059  21
   0  -7  29 61.9121 83.6437  17
   0   7  29 228.648 117.546  21
   0   7 -29 120.917 64.9825  15
   0  -7  29-64.4850 130.717  13
   0   7  29-31.5276 90.7876  13
   0   7 -29 172.941 95.3195  12
   0  -7 -29 214.019 105.686  16
   0   7 -31-143.497 101.579   9
   0   7  31 36.6347 76.9361   8
   0  -7 -31 48.0982 90.9836   9
   0  -7  31 10.3798 73.6536   7
   0   7  31 177.780 102.065   3
   0  -7  31 159.963 127.417  21
   0   7  31 75.2276 95.4804  21
   0  -7  31 106.389 101.704  17
   0  -7 -31 160.715 116.761  16
   0   7  31-27.1469 98.9964  13
   0   7 -31-21.8671 86.1932  12
   0   7  33 58.8910 96.5769   8
   0   7 -33 32.7941 73.9657   9
   0  -7 -33 244.708 126.226   9
   0  -7  33 107.689 80.8032   7
   0   7  33 213.842 112.264   3
   0  -7  33 487.546 160.750  21
   0   7  33 563.563 164.753  21
   0  -7  33 265.263 125.769  17
   0  -7  33-23.8425 98.6553  13
   0  -7 -33 76.7234 102.616  16
   0   7 -33 132.086 103.424  12
   0  -7 -35-32.3485 96.0898   9
   0   7  35-12.8586 76.6353   8
   0   7 -35-42.7470 83.3773   9
   0   7  35 69.0223 104.491   3
   0  -7  35 26.9667 84.0947   7
   0  -7  35-70.8607 104.813  17
   0  -7  35 122.829 111.118  21
   0   7  35 262.536 132.682  21
   0   7 -35 102.618 117.582  12
   0  -7  35-27.4647 120.170  13
   0  -7 -35 82.2000 98.1924  16
   0  -7 -37-15.4340 113.838   9
   0   7  37-80.6807 104.617   8
   0   7 -37 182.920 117.408   9
   0  -7  37-11.7166 96.9018   7
   0   7  37 4.82667 112.758   3
   0  -7  37 30.6823 93.4507  17
   0   7  37 196.266 116.391  21
   0  -7  37 94.5459 109.657  21
   0   7 -37-19.7311 87.3202  12
   0  -7 -37-136.071 129.598  16
   0  -7  37-75.1414 139.039  13
   0   7 -39 42.6510 91.0123   9
   0   7  39-150.528 113.485  19
   0  -7  39-59.3360 121.314  21
   0   7  39 122.531 126.278  21
   0   8   0 3038.72 141.857   8
   0  -8   0 2996.06 136.933  10
   0   8   0 2940.11 131.709  10
   0   8   0 2951.32 139.979   3
   0   8   0 2922.61 105.760   5
   0  -8   0 2847.26 118.728  16
   0   8   0 2830.81 147.994  19
   0  -8   0 3228.78 166.521  15
   0   8   0 2081.52 102.316  16
   0  -8   0 3247.04 83.5150  13
   0   8   0 2905.22 137.792  12
   0   8  -2 90.6444 37.4670   8
   0   8  -2 197.710 41.9217  10
   0   8   2 259.151 58.2695   8
   0  -8   2 151.424 41.7041  10
   0  -8  -2 108.521 34.2548  10
   0   8   2 129.265 35.6365   3
   0   8  -2 119.295 39.5092   3
   0   8   2 177.071 30.9278   5
   0   8  -2 134.670 30.0131   5
   0  -8   2 211.241 62.1023   7
   0  -8  -2 132.839 27.1111   5
   0   8  -2 141.795 46.3457  19
   0   8   2 157.826 48.4989  19
   0  -8   2 150.313 34.0594  16
   0  -8  -2 71.6576 70.9417  15
   0  -8   2 114.232 57.9644  15
   0  -8  -2 138.387 35.1025  16
   0  -8   2 182.707 41.1477  13
   0  -8  -2 136.467 15.0835  13
   0   8  -2 137.033 29.7382  16
   0   8  -2 121.935 22.7617  13
   0   8  -2 157.152 43.9651  12
   0   8   2 134.101 34.3912  16
   0   8  -4 27251.5 396.641   8
   0   8   4 27476.9 448.957   8
   0   8   4 27623.4 427.759  11
   0  -8   4 27906.1 434.092  10
   0  -8  -4 26374.5 393.699  10
   0  -8  -4 27192.7 317.057   5
   0   8   4 27764.1 428.675   3
   0  -8   4 28198.0 478.588   7
   0   8  -4 28246.4 440.553   3
   0  -8   4 28370.9 473.668  17
   0  -8   4 27174.0 347.662  16
   0   8  -4 26700.4 458.406  19
   0  -8   4 27720.7 246.513  21
   0   8   4 28709.8 472.963  19
   0   8   4 27171.7 229.897  21
   0  -8   4 26841.0 362.265  13
   0  -8  -4 26442.6 244.193  13
   0   8  -4 27309.7 331.148  13
   0   8  -4 27301.7 443.319  12
   0  -8  -4 26641.2 399.672  16
   0  -8  -4 26629.5 461.215  15
   0   8  -6 12966.3 297.902   9
   0   8   6 13893.8 332.858   8
   0   8   6 13397.7 283.798  11
   0  -8   6 13102.7 320.884  10
   0   8   6 13516.1 314.188   3
   0   8  -6 13707.4 321.219   3
   0  -8   6 13336.6 342.230   7
   0  -8  -6 13028.5 239.437   5
   0  -8   6 13436.1 340.938  17
   0   8   6 13698.2 337.518  19
   0   8  -6 13717.3 338.231  19
   0  -8  -6 13093.4 299.287  16
   0   8  -6 13433.4 266.693  13
   0  -8  -6 13257.4 215.825  13
   0  -8   6 13324.6 291.138  13
   0  -8  -6 13296.6 329.846  15
   0   8  -6 13408.0 322.319  12
   0   8  -8 138.158 45.0573   9
   0  -8   8 149.590 55.6525  10
   0   8   8 182.275 40.0437  11
   0   8   8 165.402 61.9503   8
   0  -8  -8 142.995 34.8564   5
   0   8   8 188.143 54.2345   3
   0  -8   8 119.843 54.8096   7
   0   8   8 132.643 53.5881  19
   0   8  -8 160.141 38.1892  16
   0   8  -8 184.634 60.4647  19
   0  -8   8 146.283 52.2780  17
   0  -8  -8 185.563 41.9704  13
   0  -8   8 282.677 69.5001  13
   0  -8  -8 135.769 46.4383  16
   0  -8  -8 220.755 67.5832  15
   0   8  -8 107.665 53.3287  12
   0   8  10 10612.6 325.764   8
   0   8 -10 10359.1 291.156   9
   0  -8 -10 10832.3 328.541   9
   0   8  10 10842.4 248.467  11
   0  -8  10 11042.6 329.400  10
   0  -8  10 10709.3 335.107   7
   0  -8 -10 10255.9 255.100   5
   0   8  10 10531.1 312.379   3
   0   8 -10 10576.0 287.484   4
   0   8 -10 10469.6 322.505  19
   0  -8  10 10718.1 343.339  17
   0   8  10 10865.3 326.166  19
   0  -8 -10 10203.6 263.203  13
   0   8 -10 10721.6 322.218  12
   0  -8  10 10687.7 315.118  13
   0  -8 -10 10769.3 309.181  16
   0  -8 -10 10663.9 312.210  15
   0  -8 -12 8948.28 319.657   9
   0  -8  12 9057.94 315.624  10
   0   8  12 9041.35 224.654  11
   0   8 -12 9146.75 286.785   9
   0   8  12 9055.28 312.789   8
   0   8  12 9159.09 303.303   3
   0  -8  12 9204.52 319.271   7
   0   8 -12 9263.63 272.229   4
   0  -8 -12 9173.52 262.671  20
   0  -8  12 8766.79 259.777  20
   0   8 -12 9755.51 319.950  19
   0  -8  12 9249.20 325.027  17
   0   8  12 9137.06 315.539  19
   0   8 -12 9264.34 314.865  12
   0  -8  12 9349.89 317.703  13
   0  -8 -12 9304.90 290.241  15
   0  -8 -12 8817.70 296.266  16
   0   8  14 1513.36 139.850   8
   0  -8 -14 1345.81 136.751   9
   0  -8  14 1483.76 142.597  10
   0  -8 -14 1286.42 85.3437  11
   0   8 -14 1214.88 118.957   9
   0   8  14 1352.54 88.4692  11
   0   8 -14 1363.84 113.560   4
   0  -8  14 1263.35 131.384   7
   0   8  14 1396.17 132.360   3
   0   8 -14 1527.69 140.450  19
   0  -8  14 1344.87 141.162  17
   0   8  14 1387.71 136.737  19
   0  -8 -14 1285.38 102.517  20
   0  -8  14 1461.92 107.481  20
   0  -8 -14 1405.18 120.274  15
   0  -8 -14 1489.49 138.847  16
   0   8 -14 1309.09 133.484  12
   0  -8  14 1384.28 137.142  13
   0   8  16 5145.19 167.233  11
   0  -8  16 5074.41 271.541  10
   0  -8 -16 4629.26 161.011  11
   0  -8 -16 5258.37 267.952   9
   0   8 -16 4882.17 244.882   9
   0   8  16 4685.93 246.353   8
   0  -8  16 5148.32 260.861   7
   0   8 -16 4991.00 217.294   4
   0   8  16 5475.10 263.350   3
   0  -8 -16 4939.83 191.268  20
   0  -8  16 5050.38 193.844  20
   0   8  16 4828.44 258.538  19
   0  -8  16 4915.26 271.455  17
   0   8  16 4666.22 223.565  13
   0  -8 -16 5272.29 259.258  16
   0  -8 -16 5213.82 238.447  15
   0   8 -16 5111.93 264.341  12
   0  -8  16 5367.84 282.035  13
   0   8 -18 536.566 93.2372   9
   0  -8 -18 536.873 58.2162  11
   0   8  18 686.629 107.262   8
   0  -8 -18 666.756 117.462   9
   0  -8  18 463.089 108.119  10
   0   8  18 527.329 58.2026  11
   0  -8  18 515.563 102.465   7
   0   8  18 578.239 105.869   3
   0   8 -18 546.986 88.0354   4
   0  -8  18 624.244 74.0918  20
   0  -8  18 653.986 115.322  17
   0  -8 -18 589.324 70.8597  20
   0   8  18 629.211 107.024  19
   0   8 -18 551.711 107.329  12
   0  -8 -18 674.111 92.5235  15
   0  -8 -18 724.100 117.370  16
   0   8  18 512.083 91.0589  13
   0  -8  18 686.352 120.808  13
   0  -8 -20 854.251 136.575   9
   0  -8  20 612.139 122.106  10
   0   8 -20 741.714 115.409   9
   0   8  20 611.000 61.3523  11
   0   8  20 624.414 115.059   8
   0  -8  20 583.899 104.265   7
   0   8 -20 533.869 90.8574   4
   0   8  20 535.393 105.423   3
   0  -8  20 466.445 107.463  17
   0  -8  20 572.764 67.2600  20
   0   8  20 811.005 125.046  19
   0  -8 -20 552.236 68.4734  20
   0   8  20 548.844 100.727  13
   0  -8  20 768.503 141.926  13
   0  -8 -20 959.421 120.280  15
   0   8 -20 622.852 112.718  12
   0  -8 -20 776.685 131.905  16
   0   8  22 3001.32 223.192   8
   0  -8  22 2853.92 244.533  10
   0  -8  22 3117.02 176.835   8
   0   8 -22 3022.58 217.709   9
   0  -8 -22 2829.20 236.058   9
   0  -8  22 3280.80 240.861   7
   0  -8  22 2898.88 141.206   6
   0   8  22 3150.70 239.305   3
   0  -8 -22 2798.37 133.785   6
   0   8 -22 3082.45 194.959   4
   0  -8  22 3089.51 143.372  20
   0  -8 -22 2857.17 137.952  20
   0  -8  22 3199.68 246.350  17
   0  -8 -22 3781.24 212.614  15
   0   8  22 2902.13 218.695  13
   0  -8 -22 3388.91 246.474  16
   0   8 -22 3318.08 252.223  12
   0  -8  22 3041.09 254.686  13
   0  -8  24 528.837 84.0406   8
   0   8 -24 609.618 116.111   9
   0  -8 -24 424.156 111.836   9
   0   8  24 671.386 125.266   8
   0  -8  24 669.297 125.921   7
   0   8 -24 715.005 112.096   4
   0   8  24 608.120 131.765   3
   0  -8  24 532.466 132.783  17
   0   8 -24 479.686 120.294  12
   0  -8  24 473.251 126.796  13
   0  -8 -24 746.691 106.374  15
   0  -8 -24 635.226 128.948  16
   0   8  24 634.948 119.405  13
   0   8 -26 540.385 119.137   9
   0   8  26 558.952 126.401   8
   0  -8  26 534.470 86.7311   8
   0  -8 -26 673.658 141.626   9
   0  -8  26 456.027 111.254   7
   0   8  26 554.603 131.973   3
   0   8 -26 547.789 99.6554   4
   0  -8  26 502.346 124.244  17
   0   8 -26 514.190 130.165  12
   0  -8 -26 539.701 132.039  16
   0  -8 -26 656.498 105.932  15
   0  -8  26 241.806 106.150  13
   0   8  26 312.057 104.572  13
   0  -8 -28-7.40335 83.0537   9
   0   8 -28 83.7533 78.3269   9
   0   8  28 83.2443 79.4393   8
   0   8  28-76.2177 92.2261   3
   0  -8  28 127.887 91.5897   7
   0   8 -28 18.7405 52.9126   4
   0  -8  28-33.6955 79.5433  17
   0  -8  28 58.3273 112.826  21
   0   8  28 294.700 121.515  21
   0  -8  28-148.836 128.699  13
   0  -8 -28 98.9117 70.0710  15
   0   8 -28 16.8182 80.0735  12
   0  -8 -28 98.4855 95.3641  16
   0  -8 -30-53.9813 91.8138   9
   0   8 -30-36.5125 70.2857   9
   0   8  30 109.766 98.1313   8
   0  -8  30-37.3937 76.4453   7
   0   8 -30-32.2429 59.5386   4
   0   8  30 47.0314 95.4041   3
   0  -8  30 548.659 156.213  21
   0  -8  30 91.3117 101.180  17
   0   8  30 249.097 129.990  21
   0  -8 -30 25.0611 99.8021  16
   0   8 -30 67.5992 76.7442  12
   0  -8  30-602.183 164.181  13
   0   8 -32 79.0518 74.0759   9
   0   8  32 251.947 110.488   8
   0  -8 -32 120.289 104.298   9
   0   8  32 5.51904 89.0958   3
   0  -8  32 86.1732 95.1282   7
   0  -8  32-142.628 105.424  17
   0   8  32 96.1844 107.466  21
   0   8  32-13.1693 88.1119  19
   0  -8  32 253.157 135.644  21
   0   8 -32 129.443 99.3555  12
   0  -8 -32 124.189 111.235  16
   0  -8  32-78.5625 121.489  13
   0  -8 -34-14.1123 102.395   9
   0   8 -34-7.80555 78.7204   9
   0   8  34 40.7720 84.4099   8
   0   8  34 118.704 110.716   3
   0  -8  34 77.2089 88.6403   7
   0   8  34 19.5851 100.088  19
   0   8  34 150.753 119.191  21
   0  -8  34 222.097 130.755  17
   0  -8  34 78.5914 116.088  21
   0  -8 -34 130.428 112.056  16
   0  -8  34 131.717 113.976  13
   0   8 -34 157.226 110.077  12
   0  -8 -36-55.8110 101.121   9
   0   8  36 106.264 110.772   8
   0   8 -36 47.5582 79.6796   9
   0   8  36 27.1156 106.647   3
   0  -8  36 54.3452 95.3628   7
   0  -8  36 81.1685 110.104  17
   0   8  36 113.682 104.731  21
   0   8  36 8.82202 88.0944  19
   0  -8  36-50.2025 94.0371  21
   0   8 -36 89.8339 107.984  12
   0  -8  36-180.785 140.537  13
   0  -8 -36-123.618 122.882  16
   0  -8 -38 32.5514 101.802   9
   0   8  38 11.4470 88.5422   8
   0   8 -38 45.2003 106.950   9
   0  -8  38 90.7743 93.1370   7
   0   8  38 51.2786 117.948   3
   0  -8  38 349.107 161.537  21
   0   8  38 211.406 139.532  21
   0   8  38 24.1049 97.9090  19
   0  -8 -38 159.441 128.253  16
   0   8 -38 45.3313 86.7394  12
   0  -8  38 47.5454 125.043  13
   0   8 -40-39.8958 109.212   9
   0   9   1 1441.82 107.241   8
   0  -9  -1 1223.91 93.6478  10
   0   9  -1 1352.36 99.1315   8
   0  -9   1 1467.30 106.286  10
   0   9   1 1283.70 104.024   3
   0   9  -1 1331.67 102.374   3
   0   9  -1 1410.56 80.3085   5
   0  -9   1 1323.74 112.654   7
   0   9   1 1390.48 77.0051   5
   0  -9  -1 1319.50 88.9828  16
   0   9   1 1382.27 114.546  19
   0  -9   1 1287.97 84.3127  16
   0   9  -1 1296.91 112.669  19
   0  -9   1 1462.55 123.604  15
   0  -9  -1 1416.76 120.404  15
   0  -9   1 1398.23 66.2041  13
   0   9  -1 1420.44 88.5348  16
   0  -9  -1 1397.31 49.1028  13
   0   9  -1 1374.14 106.028  12
   0  -9  -3 943.040 82.0453  10
   0   9   3 1191.45 105.621  11
   0  -9   3 994.892 90.3635  10
   0   9   3 1079.00 103.656   8
   0   9  -3 1032.99 88.4398   8
   0   9  -3 1008.29 72.7171   5
   0  -9   3 1100.29 109.367   7
   0   9   3 989.668 88.7500   3
   0  -9  -3 933.115 62.2891   5
   0   9   3 953.483 64.8065   5
   0   9  -3 1013.64 92.2731   3
   0   9  -3 980.127 97.4647  19
   0  -9   3 1051.28 75.9210  16
   0  -9   3 1047.54 100.251  17
   0  -9  -3 993.006 82.6555  16
   0   9  -3 816.635 67.8978  16
   0   9   3 984.930 99.4800  19
   0  -9   3 833.215 94.6324  15
   0  -9  -3 932.680 40.8281  13
   0  -9   3 1014.25 73.1868  13
   0  -9  -3 915.355 102.875  15
   0  -9  -3 1033.80 41.3924  13
   0   9  -3 980.318 93.5312  12
   0   9  -3 978.040 60.7961  13
   0  -9   5 1292.48 107.358  10
   0   9   5 1431.13 108.933  11
   0   9   5 1322.03 112.202   8
   0  -9  -5 1325.58 99.9102  10
   0  -9   5 1246.29 117.678   7
   0   9   5 1351.43 107.752   3
   0  -9  -5 1287.65 76.5123   5
   0   9  -5 1299.00 110.199   3
   0   9  -5 1351.21 116.088  19
   0  -9   5 1446.40 124.809  17
   0   9  -5 1405.45 88.7953  16
   0   9   5 1394.35 120.733  19
   0  -9   5 1311.83 61.2763  21
   0  -9   5 1164.93 79.7093  16
   0   9   5 1299.89 58.3217  21
   0  -9   5 1358.38 91.8560  13
   0  -9  -5 1281.65 60.2835  13
   0   9  -5 1232.98 104.008  12
   0   9  -5 1251.64 78.4666  13
   0  -9  -5 1409.04 101.560  16
   0  -9  -5 1269.54 118.642  15
   0  -9   7 34538.5 544.959  10
   0   9  -7 32503.0 507.296   9
   0   9   7 33016.2 476.778  11
   0   9   7 33615.3 557.375   8
   0   9   7 34636.6 536.214   3
   0  -9   7 32865.5 572.206   7
   0  -9  -7 32046.5 398.826   5
   0   9   7 34017.1 570.398  19
   0   9   7 31353.4 355.863  21
   0   9  -7 33712.9 563.662  19
   0  -9   7 34365.7 579.294  17
   0  -9   7 31700.2 369.172  21
   0  -9   7 33596.7 489.984  13
   0  -9  -7 30554.8 357.192  13
   0   9  -7 32097.8 540.446  12
   0  -9  -7 32817.0 551.661  15
   0   9  -7 32220.0 442.298  13
   0  -9  -7 32575.1 502.913  16
   0  -9   9 27172.0 511.280  10
   0   9  -9 26518.1 479.224   9
   0   9   9 26559.2 418.001  11
   0   9   9 26757.8 523.119   8
   0   9   9 27117.8 496.445   3
   0   9  -9 26385.7 459.048   4
   0  -9  -9 25745.5 388.775   5
   0  -9   9 26040.7 537.006   7
   0   9  -9 27179.1 521.569  19
   0   9   9 26895.6 522.623  19
   0  -9   9 26487.3 537.142  17
   0  -9  -9 25835.1 477.689  16
   0  -9  -9 26297.3 497.636  15
   0   9  -9 27519.7 519.016  12
   0  -9   9 26802.4 481.156  13
   0  -9  -9 24941.2 379.441  13
   0   9  11 9728.46 250.060  11
   0   9  11 10056.9 334.037   8
   0   9 -11 9837.06 301.128   9
   0  -9  11 10353.3 344.746  10
   0  -9  11 10340.9 349.377   7
   0  -9 -11 9885.09 261.242   5
   0   9 -11 9936.45 295.365   4
   0   9  11 10022.7 322.373   3
   0   9  11 10205.1 336.514  19
   0  -9  11 10285.5 353.772  17
   0  -9 -11 9513.79 291.231  20
   0   9 -11 9943.27 340.640  19
   0  -9 -11 10080.3 316.932  15
   0  -9 -11 9872.39 322.229  16
   0   9 -11 10192.1 333.711  12
   0  -9  11 10631.1 330.437  13
   0  -9 -13 4259.63 232.240   9
   0   9 -13 3933.44 203.914   9
   0  -9  13 4026.52 225.631  10
   0   9  13 4129.82 224.367   8
   0   9  13 3999.92 160.100  11
   0   9 -13 3825.45 192.197   4
   0   9  13 4210.07 220.835   3
   0  -9  13 3875.07 225.646   7
   0   9 -13 3922.49 221.756  19
   0  -9 -13 4035.32 187.330  20
   0   9  13 3921.64 226.757  19
   0  -9  13 3942.76 185.577  20
   0  -9  13 4250.23 236.653  17
   0  -9 -13 4042.84 217.493  16
   0  -9 -13 4161.83 208.055  15
   0   9 -13 3930.95 223.697  12
   0  -9  13 4265.25 228.617  13
   0   9  15 1931.80 109.781  11
   0  -9  15 2353.23 186.180  10
   0  -9 -15 2020.31 176.969   9
   0   9  15 2060.28 175.303   8
   0   9 -15 2108.90 162.062   9
   0   9  15 2103.17 169.672   3
   0   9 -15 2006.91 147.442   4
   0  -9  15 2213.09 178.619   7
   0  -9  15 1973.14 173.727  17
   0   9  15 2085.86 174.162  19
   0  -9  15 2314.24 147.403  20
   0   9 -15 1994.67 166.887  19
   0  -9 -15 2249.62 141.907  20
   0  -9  15 2513.15 192.374  13
   0   9 -15 2308.99 184.990  12
   0  -9 -15 2492.12 172.157  15
   0  -9 -15 2042.79 168.634  16
   0  -9 -17-61.5509 72.8442   9
   0  -9  17 61.5782 71.8239  10
   0   9  17-31.0230 65.5234   8
   0   9 -17-45.6201 56.3042   9
   0   9  17 24.3847 29.9438  11
   0   9  17 33.4356 58.0426   3
   0  -9  17 22.1837 65.4977   7
   0   9 -17-35.8313 48.6504   4
   0  -9  17-6.98554 67.3542  17
   0   9  17-50.3055 72.7610  19
   0  -9 -17 22.3065 36.5281  20
   0  -9  17-25.9407 36.2672  20
   0  -9  17 75.2799 76.5931  13
   0  -9 -17 38.2952 54.3265  15
   0   9 -17 16.4851 60.6743  12
   0  -9 -17 59.6012 62.9819  16
   0   9  19 3386.87 232.862   8
   0   9 -19 3423.60 217.939   9
   0  -9  19 3541.22 253.342  10
   0   9  19 3248.95 139.075  11
   0  -9 -19 3146.99 237.811   9
   0  -9  19 3524.09 241.099   7
   0   9  19 3224.70 230.600   3
   0   9 -19 3530.94 202.154   4
   0  -9  19 3317.71 165.726  20
   0   9  19 3719.32 244.749  19
   0  -9 -19 3196.93 162.066  20
   0  -9  19 3594.25 254.447  17
   0  -9  19 3736.96 256.801  13
   0   9 -19 3483.15 244.202  12
   0  -9 -19 4086.82 216.920  15
   0  -9 -19 3559.82 241.139  16
   0  -9 -21 14.3199 75.7956   9
   0  -9  21-83.9773 85.5933  10
   0   9  21-61.5355 79.0097   8
   0   9  21 20.8778 27.5815  11
   0   9 -21 31.3664 62.8433   9
   0  -9 -21-8.50879 33.8322   6
   0   9  21-2.04083 71.1240   3
   0  -9  21 13.9874 67.3402   7
   0   9 -21-38.8226 59.8378   4
   0  -9  21-21.2006 78.1720  17
   0  -9 -21-27.9344 40.3035  20
   0  -9  21-41.8459 38.6572  20
   0   9  21-9.00393 67.5989  19
   0  -9 -21 44.5104 73.8658  16
   0  -9 -21 208.343 92.7422  15
   0   9 -21-224.380 91.3075  12
   0  -9  21 88.7018 91.7602  13
   0   9 -23 731.277 124.294   9
   0  -9  23 725.709 93.2253   8
   0  -9  23 560.426 133.009  10
   0   9  23 655.787 124.368   8
   0  -9 -23 467.962 120.078   9
   0  -9  23 625.816 75.7977   6
   0  -9 -23 679.943 74.9731   6
   0   9 -23 621.498 102.121   4
   0   9  23 604.098 122.376   3
   0  -9  23 738.596 137.751   7
   0  -9 -23 686.263 76.7683  20
   0  -9  23 661.126 75.4489  20
   0  -9  23 739.648 138.932  17
   0   9  23 747.277 135.923  19
   0  -9  23 637.258 132.250  13
   0  -9 -23 797.445 115.371  15
   0  -9 -23 716.502 134.946  16
   0   9 -23 646.260 132.804  12
   0   9  25 375.809 112.580   8
   0  -9  25 95.8966 51.6920   8
   0  -9 -25 366.057 122.122   9
   0   9 -25 112.977 77.4592   9
   0  -9  25 150.892 86.8279   7
   0   9  25 211.388 99.6926   3
   0   9 -25 430.838 94.7065   4
   0   9  25 151.524 73.5123  19
   0  -9  25 58.5498 77.5972  17
   0   9 -25 100.032 83.6253  12
   0  -9 -25 342.593 92.2188  15
   0  -9 -25 187.880 106.270  16
   0  -9  25-46.5099 110.708  13
   0  -9 -27-1.50969 90.9760   9
   0   9 -27 101.939 78.5086   9
   0   9  27 21.6492 71.5875   8
   0   9 -27 110.151 69.4548   4
   0  -9  27 33.2844 74.4654   7
   0   9  27 11.3747 83.9223   3
   0   9  27 146.562 101.062  21
   0  -9  27 118.368 92.6137  17
   0   9  27 109.624 82.4095  19
   0  -9  27 335.245 117.389  21
   0  -9 -27 222.427 79.7526  15
   0  -9  27-222.644 139.377  13
   0  -9 -27 3.03282 82.9228  16
   0   9 -27 20.3052 78.0152  12
   0   9 -29 70.2017 73.6801   9
   0  -9 -29 37.6864 84.9849   9
   0   9  29 21.1391 84.5562   8
   0  -9  29 41.5736 85.3903   7
   0   9  29 115.974 107.566   3
   0   9 -29-1.70971 56.3141   4
   0  -9  29 473.488 150.769  21
   0   9  29 255.245 120.086  21
   0  -9  29 21.8458 83.7851  17
   0   9  29 55.7837 78.7422  19
   0   9 -29 137.565 97.2549  12
   0  -9  29-330.728 176.054  13
   0  -9 -29 146.477 100.770  16
   0  -9 -31-77.2884 103.880   9
   0   9  31-69.5780 91.0455   8
   0   9 -31-17.6339 70.1583   9
   0  -9  31 121.200 106.102   7
   0   9  31 34.6668 89.9122   3
   0  -9  31 233.760 113.954  21
   0   9  31 85.5371 96.6213  21
   0  -9  31 78.1530 115.179  17
   0   9  31 29.0277 88.1627  19
   0   9 -31-76.8370 82.4080  12
   0  -9  31-299.734 137.796  13
   0  -9 -31-144.359 101.452  16
   0   9  33 45.5073 81.2605   8
   0   9 -33 39.3852 86.1048   9
   0  -9 -33 39.6231 93.2449   9
   0  -9  33-69.9455 101.809   7
   0   9  33 13.5977 103.127   3
   0  -9  33 204.288 124.143  21
   0   9  33 183.885 107.509  19
   0  -9  33 2.22566 103.774  17
   0   9  33 268.552 135.407  21
   0   9 -33 36.7478 92.8456  12
   0  -9 -33 26.9099 93.7134  16
   0  -9  33 12.2150 104.671  13
   0  -9 -35 37.9950 88.3657   9
   0   9  35 56.9601 98.8511   8
   0   9 -35-51.6057 87.9627   9
   0   9  35 94.1296 111.350   3
   0  -9  35-165.270 104.219   7
   0   9  35-44.5623 101.531  19
   0  -9  35 116.188 101.553  21
   0   9  35 203.605 129.283  21
   0  -9  35 50.8777 101.834  17
   0  -9  35-93.0057 117.547  13
   0  -9 -35 77.4272 115.287  16
   0   9 -35 76.6064 96.9282  12
   0   9 -37-7.66054 83.5994   9
   0  -9 -37 125.218 111.946   9
   0   9  37 86.5906 98.7824   8
   0  -9  37 14.1715 94.8651   7
   0   9  37-50.4565 120.529   3
   0   9  37 9.55693 101.711  19
   0  -9  37-19.5600 99.6458  17
   0  -9  37 18.9198 115.691  21
   0   9  37-45.7896 96.0465  21
   0  -9  37-108.172 122.035  13
   0   9 -37 45.3895 96.7768  12
   0  -9 -37 76.7418 107.243  16
   0   9  39 45.9141 104.512   8
   0   9 -39-53.9751 92.1531   9
   0   9  39-11.0607 104.744  19
   0  10   0 20784.0 405.406   8
   0 -10   0 20170.4 388.509  10
   0  10   0 20651.5 312.375   5
   0  10   0 20245.2 405.630   3
   0  10   0 21207.1 449.510  19
   0 -10   0 20656.9 350.329  16
   0 -10   0 19452.0 215.757  13
   0  10   0 20071.3 400.683  12
   0 -10   0 20007.5 464.318  15
   0  10  -2 187.912 50.9990   8
   0  10   2 178.925 54.2614   8
   0 -10  -2 126.046 35.3223  10
   0  10   2 151.878 51.3781  11
   0 -10   2 200.362 50.6588  10
   0  10   2 158.815 32.4752   5
   0  10  -2 162.603 33.7079   5
   0  10   2 122.027 46.5396   3
   0 -10   2 207.702 66.6541   7
   0  10  -2 143.769 47.4377   3
   0  10   2 163.872 54.3670  19
   0 -10   2 110.988 33.6179  16
   0  10  -2 61.2248 47.4347  19
   0 -10  -2 164.014 18.4803  13
   0 -10  -2 148.281 41.3573  16
   0 -10   2 233.306 70.6028  15
   0 -10  -2 123.274 60.1181  15
   0 -10   2 174.822 33.4186  13
   0 -10  -2 162.675 17.0971  13
   0  10  -2 150.626 43.6451  12
   0 -10   4 1172.87 108.739  10
   0  10   4 1262.91 110.786  11
   0  10   4 1260.83 116.246   8
   0 -10  -4 1149.26 98.2622  10
   0  10  -4 1273.53 100.733   8
   0 -10   4 1201.66 117.452   7
   0 -10  -4 1190.51 74.5416   5
   0  10   4 1122.10 100.027   3
   0  10  -4 1222.61 109.265   3
   0  10  -4 1149.53 112.496  19
   0  10   4 1267.52 117.693  19
   0 -10   4 1172.21 84.7303  16
   0 -10  -4 1212.75 99.1621  16
   0 -10  -4 1132.60 43.2442  18
   0 -10   4 1110.34 110.972  17
   0 -10   4 1213.88 43.6725  21
   0  10  -4 1248.94 111.359  12
   0  10  -4 1248.63 75.2872  13
   0 -10  -4 1175.79 118.756  15
   0 -10  -4 1176.63 48.4134  13
   0 -10   4 1188.02 82.7268  13
   0 -10  -4 1181.66 46.1745  13
   0  10   6 9399.54 304.990   8
   0 -10  -6 8802.36 263.856  10
   0  10   6 9025.87 268.776  11
   0 -10   6 9428.66 291.293  10
   0  10   6 8974.40 283.456   3
   0 -10   6 9067.53 316.143   7
   0  10  -6 9810.20 301.024   3
   0 -10  -6 8849.43 207.870   5
   0  10   6 9227.43 165.152  21
   0  10  -6 9707.29 316.071  19
   0 -10   6 8799.54 170.262  21
   0 -10   6 8968.23 314.224  17
   0  10   6 9545.17 315.649  19
   0  10  -6 9374.99 296.369  12
   0  10  -6 9030.23 225.555  13
   0 -10  -6 9264.62 315.412  15
   0 -10  -6 8503.34 167.257  13
   0 -10   6 9250.64 246.719  13
   0 -10  -6 8882.38 269.210  16
   0 -10   8 2839.49 172.315  10
   0  10   8 2852.87 181.548   8
   0  10   8 2708.39 148.549  11
   0  10  -8 2632.13 158.163   9
   0 -10   8 2911.19 190.044   7
   0 -10  -8 2554.16 123.229   5
   0  10   8 2845.33 169.600   3
   0  10   8 2680.98 113.185  21
   0  10   8 2832.90 183.227  19
   0  10  -8 2799.57 178.802  19
   0 -10   8 2830.14 181.670  17
   0 -10   8 2691.91 117.305  21
   0 -10  -8 2642.21 163.299  16
   0 -10  -8 2737.16 179.976  15
   0  10  -8 2771.96 172.369  12
   0 -10  -8 2370.46 109.565  13
   0 -10   8 2880.02 156.424  13
   0  10 -10 127.834 52.6146   9
   0  10  10-9.35767 60.1363   8
   0  10  10 35.1931 39.0838  11
   0 -10  10 36.9953 48.4030  10
   0  10 -10 27.1713 44.9301   4
   0 -10  10 55.9335 60.3403   7
   0  10  10 41.1432 45.3324   3
   0 -10 -10 14.9266 28.1328   5
   0 -10  10 49.4845 60.8796  17
   0 -10  10 125.177 44.1991  21
   0  10  10-0.43530 63.3944  19
   0  10 -10 24.3058 50.3213  19
   0 -10 -10 92.6476 54.6748  20
   0  10  10 36.6705 35.1566  21
   0  10 -10 53.7548 56.0353  12
   0 -10 -10 25.8960 28.7875  13
   0 -10 -10 65.4377 54.6580  16
   0 -10 -10 61.9920 56.5283  15
   0 -10  10 129.224 63.3680  13
   0  10 -12 2089.68 152.532   9
   0  10  12 2062.09 123.896  11
   0 -10  12 2187.07 171.294  10
   0  10  12 2264.55 175.557   8
   0  10  12 2266.90 167.665   3
   0  10 -12 2220.17 150.908   4
   0 -10  12 2313.05 183.909   7
   0 -10 -12 2112.85 132.553   5
   0 -10  12 1886.43 152.158  20
   0 -10  12 2203.23 179.221  17
   0  10 -12 2277.91 178.428  19
   0 -10 -12 2163.45 146.983  20
   0  10  12 2134.92 168.683  19
   0 -10 -12 2126.60 160.859  15
   0 -10 -12 1938.81 160.226  16
   0  10 -12 2336.97 173.373  12
   0 -10  12 2187.73 165.266  13
   0 -10  14 620.033 109.606  10
   0  10  14 471.555 63.3796  11
   0  10 -14 664.467 96.8012   9
   0  10  14 510.373 101.143   8
   0  10  14 618.205 102.758   3
   0  10 -14 515.407 81.4958   4
   0 -10  14 608.008 112.273   7
   0 -10 -14 524.570 74.9409   5
   0 -10  14 493.052 100.493  17
   0 -10 -14 514.849 81.0457  20
   0  10 -14 560.044 103.006  19
   0 -10  14 666.138 90.0431  20
   0  10  14 607.548 101.381  19
   0  10 -14 607.685 105.164  12
   0 -10 -14 426.200 91.2049  16
   0 -10  14 558.136 105.500  13
   0 -10 -14 721.705 110.472  15
   0 -10  16 55.7825 70.5438  10
   0  10  16 2.49225 30.6046  11
   0  10  16 61.0441 65.2439   8
   0 -10 -16-56.9611 73.5603   9
   0  10 -16 69.7904 58.5352   9
   0 -10  16 23.8233 65.5514   7
   0  10  16 6.30690 57.0928   3
   0  10 -16 3.41001 50.6325   4
   0 -10  16 47.5010 42.8144  20
   0 -10  16 9.85183 71.9206  17
   0 -10 -16 54.1956 43.2027  20
   0  10 -16-80.9759 70.0611  19
   0  10  16-3.52890 59.8763  19
   0 -10 -16 58.4470 59.0570  16
   0  10 -16 81.5906 69.8021  12
   0 -10  16 36.7287 71.4973  13
   0 -10 -16 55.4030 65.9231  15
   0 -10 -18 2675.07 220.974   9
   0  10 -18 2894.65 201.252   9
   0  10  18 3005.55 225.150   8
   0 -10  18 2581.94 221.368  10
   0  10  18 2554.67 130.595  11
   0  10 -18 2691.61 180.491   4
   0 -10  18 2451.95 208.141   7
   0  10  18 2737.67 211.278   3
   0 -10  18 2609.12 218.268  17
   0 -10 -18 2677.66 160.924  20
   0  10  18 2467.94 210.243  19
   0 -10  18 2401.79 153.300  20
   0 -10 -18 3023.32 220.593  16
   0 -10  18 2853.66 225.447  13
   0  10 -18 2617.28 212.263  12
   0 -10 -18 2744.16 198.749  15
   0  10  20 258.085 47.8623  11
   0  10  20 454.838 107.089   8
   0  10 -20 293.582 82.5187   9
   0 -10  20 300.536 102.331  10
   0 -10 -20 249.359 107.638   9
   0  10  20 303.500 99.3822   3
   0  10 -20 275.101 75.3088   4
   0 -10  20 207.131 83.4853   7
   0 -10  20 285.718 101.760  17
   0 -10  20 225.233 59.7889  20
   0  10  20 319.295 104.290  19
   0 -10 -20 212.377 54.2292  20
   0 -10 -20 491.967 107.046  15
   0 -10 -20 178.742 83.9921  16
   0 -10  20 147.375 101.630  13
   0  10 -20 255.910 95.1917  12
   0  10  22-3.12484 79.2809   8
   0 -10 -22-49.4748 71.6291   9
   0  10 -22 6.33178 57.8340   9
   0 -10  22-25.2210 83.7654  10
   0  10  22-98.3193 89.2756   3
   0 -10  22-5.35245 68.3931   7
   0  10 -22-0.24394 54.4713   4
   0 -10 -22 64.7287 47.6829   6
   0  10  22-32.8822 82.8949  19
   0  10  22 0.14793 61.8159  21
   0 -10  22 184.264 97.7235  21
   0 -10  22-34.6259 43.6739  20
   0 -10 -22-17.9869 36.4231  20
   0 -10  22-29.6329 87.6341  17
   0 -10  22-51.7852 93.5811  13
   0 -10 -22 24.0054 72.4105  16
   0  10 -22-47.0082 87.4451  12
   0 -10 -22 95.3798 71.8439  15
   0 -10  24 61.0903 47.4312   8
   0 -10 -24 28.7761 82.9129   9
   0  10 -24 14.3016 62.8478   9
   0  10  24 160.505 95.7558   8
   0 -10  24-11.6234 86.5783  10
   0  10 -24 91.8405 66.8623   4
   0  10  24 27.5727 79.8203   3
   0 -10  24-0.37117 74.9021   7
   0  10  24 104.816 86.3664  19
   0 -10  24 206.986 102.093  21
   0  10  24 113.179 83.5560  21
   0 -10  24 65.2274 85.3424  17
   0 -10 -24 97.0253 87.6395  16
   0 -10  24-29.0435 93.7846  13
   0  10 -24-65.5406 90.8784  12
   0 -10 -24 137.742 78.2349  15
   0  10 -26 280.730 100.067   9
   0 -10 -26 239.058 104.761   9
   0  10  26 175.489 95.8590   8
   0  10 -26 396.851 96.7792   4
   0 -10  26 74.9764 75.4535   7
   0  10  26 225.017 110.290   3
   0 -10  26 517.830 131.980  21
   0  10  26 221.126 100.052  19
   0  10  26 274.357 106.047  21
   0 -10  26 265.380 104.574  17
   0 -10 -26 253.064 104.169  16
   0  10 -26 283.943 108.265  12
   0 -10  26 53.7408 102.232  13
   0 -10 -26 426.060 99.0858  15
   0  10 -28-9.32736 72.8993   9
   0 -10 -28 6.72655 97.9321   9
   0  10  28-50.5090 82.0555   8
   0  10 -28 170.150 76.7341   4
   0  10  28 0.22154 85.5413   3
   0 -10  28 84.8878 85.0511   7
   0 -10  28-50.2508 90.7549  17
   0  10  28 247.924 116.609  21
   0  10  28 80.5522 89.3234  19
   0 -10  28 524.343 147.503  21
   0 -10 -28-13.2552 95.4314  16
   0  10 -28 15.1423 93.0567  12
   0 -10  28-296.441 170.945  13
   0  10  30 249.427 111.879   8
   0 -10 -30-45.9019 98.3343   9
   0  10 -30 174.509 100.069   9
   0  10  30-25.2851 95.8463   3
   0 -10  30 210.038 108.550   7
   0  10  30 175.812 109.314  21
   0 -10  30 95.6255 112.253  17
   0  10  30 493.830 138.872  19
   0 -10  30 290.604 121.800  21
   0 -10 -30 69.2304 100.416  16
   0 -10  30-324.119 159.357  13
   0  10 -30 224.195 113.421  12
   0  10  32 71.0971 93.7723   8
   0  10 -32 100.741 90.6892   9
   0 -10 -32-6.76382 85.0451   9
   0  10  32 131.876 99.4351   3
   0 -10  32 91.4290 97.8959   7
   0 -10  32 62.6891 106.477  17
   0  10  32 20.8450 99.1923  19
   0 -10  32 178.169 116.308  21
   0  10  32 150.075 107.037  21
   0 -10 -32 185.160 122.224  16
   0 -10  32 55.9395 119.033  13
   0  10 -32 120.844 95.1250  12
   0 -10 -34 265.880 135.399   9
   0  10  34-31.4757 96.6317   8
   0  10 -34 69.4856 91.5524   9
   0 -10  34 187.998 105.505   7
   0  10  34 81.2252 98.3884   3
   0  10  34 263.063 128.137  21
   0 -10  34 79.4452 106.875  17
   0  10  34-1.07609 97.7111  19
   0 -10  34 380.331 146.862  21
   0  10 -34-30.2007 88.5447  12
   0 -10 -34 232.500 128.246  16
   0 -10  34-140.425 147.774  13
   0  10  36 30.8974 100.569   8
   0  10 -36-75.9653 101.610   9
   0 -10 -36-65.0078 111.201   9
   0 -10  36 51.6819 107.911   7
   0  10  36-11.5077 97.4106   3
   0  10  36 360.479 143.924  19
   0  10  36-50.7575 109.197  21
   0 -10  36 29.7806 93.5315  21
   0 -10  36 179.328 136.153  17
   0 -10 -36 189.329 120.794  16
   0  10 -36-26.2093 104.699  12
   0 -10  36 130.748 122.803  13
   0  10  38 17.1515 94.9641   8
   0  10 -38-143.570 110.129   9
   0 -10  38 72.4591 98.3909   7
   0  10  38 138.579 124.900  19
   0 -10  38-225.520 131.410  21
   0  10  38-116.504 106.982  21
   0  11   1 423.328 76.0243  11
   0  11  -1 360.113 69.3660  12
   0 -11  -1 391.186 66.1977  10
   0  11  -1 319.933 65.2034   8
   0  11   1 309.227 62.8735   8
   0  11   1 321.070 60.4276  12
   0 -11   1 359.484 66.8883  10
   0  11   1 380.246 46.8038   5
   0 -11   1 347.670 76.8836   7
   0  11  -1 344.157 69.3470   3
   0  11  -1 383.807 49.6843   5
   0  11   1 400.229 68.0044   3
   0 -11   1 408.208 57.3797  16
   0 -11  -1 321.085 53.8743  16
   0  11  -1 326.112 72.8523  19
   0  11   1 350.281 72.8423  19
   0 -11   1 410.421 81.6472  15
   0 -11  -1 282.783 69.3700  15
   0 -11  -1 373.000 27.3147  13
   0 -11   1 336.320 35.6400  13
   0  11  -3 246.016 57.8423   8
   0 -11   3 241.641 57.9604  10
   0  11   3 181.087 58.8527   8
   0 -11  -3 254.443 56.0731  10
   0  11   3 188.987 58.1928  11
   0  11  -3 237.691 59.7563   3
   0  11   3 247.001 59.7626   3
   0 -11   3 290.471 71.7383   7
   0  11   3 237.040 40.9841   5
   0 -11   3 234.500 46.4390  16
   0  11  -3 206.813 59.9967  19
   0  11   3 179.371 59.2611  19
   0 -11   3 233.026 38.6297  13
   0  11  -3 225.734 59.6088  12
   0 -11  -3 181.131 50.5359  16
   0 -11   3 211.622 67.5632  15
   0 -11  -3 210.969 73.8608  15
   0  11   5 3724.53 201.757   8
   0 -11  -5 3798.98 179.982  10
   0 -11   5 3815.99 196.361  10
   0  11   5 3892.26 192.480  11
   0  11  -5 4019.06 202.738   3
   0  11   5 3934.43 196.384   3
   0 -11   5 4073.99 222.900   7
   0 -11  -5 3753.92 137.533   5
   0 -11   5 3810.68 155.296  16
   0  11  -5 4055.84 214.533  19
   0  11  -5 3587.92 66.1438  18
   0 -11  -5 3913.48 181.818  16
   0  11   5 3333.51 68.4104  21
   0 -11  -5 3552.56 86.1288  18
   0 -11   5 4028.06 219.773  17
   0 -11   5 3787.31 86.8480  21
   0  11  -5 3303.57 65.1368  18
   0  11   5 4059.97 218.791  19
   0  11   5 3591.99 70.7710  21
   0  11  -5 3577.31 136.172  13
   0 -11  -5 3705.68 82.8462  13
   0  11  -5 3873.14 198.665  12
   0 -11  -5 3748.88 211.708  15
   0 -11  -5 3598.74 89.5360  13
   0 -11   5 4091.33 157.630  13
   0 -11  -7 182.409 52.2730  10
   0  11   7 252.596 73.3553   8
   0  11  -7 256.269 61.4567   9
   0 -11   7 246.064 63.4529  10
   0  11   7 251.442 59.4787  11
   0  11   7 238.918 64.4078   3
   0 -11  -7 286.443 22.1634   1
   0 -11  -7 314.373 48.3786   5
   0 -11   7 338.250 80.5104   7
   0  11  -7 310.523 72.1137   3
   0 -11   7 259.985 35.1969  21
   0  11   7 257.172 32.8616  21
   0  11  -7 307.498 78.3194  19
   0 -11   7 286.928 77.5137  17
   0  11   7 292.599 83.6229  19
   0 -11   7 328.724 63.1119  13
   0 -11  -7 324.919 65.7264  16
   0 -11  -7 245.924 35.1216  13
   0 -11  -7 254.382 69.9777  15
   0  11  -7 297.195 71.4851  12
   0  11  -9 830.177 99.6290   9
   0  11   9 756.476 87.9749  11
   0 -11  -9 727.988 87.9544  10
   0  11   9 968.014 123.396   8
   0 -11   9 926.015 112.294  10
   0 -11   9 939.478 120.731   7
   0  11   9 950.464 110.801   3
   0 -11  -9 859.277 78.9701   5
   0 -11   9 899.330 74.7761  21
   0  11  -9 756.726 106.551  19
   0  11   9 812.086 67.5518  21
   0 -11   9 839.693 115.311  17
   0  11   9 787.840 112.432  19
   0 -11   9 980.717 101.620  13
   0 -11  -9 821.792 102.246  16
   0  11  -9 1004.23 116.054  12
   0 -11  -9 721.031 66.1575  13
   0 -11  -9 870.565 117.168  15
   0  11 -11 3207.83 187.629   9
   0  11  11 3200.16 164.876  11
   0 -11  11 2976.47 204.912  10
   0  11  11 2983.02 204.109   8
   0 -11  11 3122.84 215.537   7
   0 -11 -11 3087.03 152.355   5
   0  11 -11 3235.01 185.665   4
   0  11  11 3147.40 198.169   3
   0  11  11 3030.55 146.651  21
   0 -11 -11 3097.46 192.803  20
   0 -11  11 3298.04 222.796  17
   0  11 -11 3357.60 212.826  19
   0 -11  11 3312.33 199.620  20
   0 -11  11 3231.95 154.993  21
   0  11  11 3450.07 219.125  19
   0 -11 -11 3230.34 210.506  15
   0 -11 -11 2855.46 146.289  13
   0 -11  11 3095.06 189.721  13
   0  11 -11 3246.29 205.043  12
   0 -11 -11 3237.64 197.161  16
   0 -11  13 86.6198 70.8293  10
   0  11  13 8.29141 66.9063   8
   0  11 -13-22.4214 49.2494   9
   0  11  13 14.1073 38.2014  11
   0  11  13 46.6508 60.2408   3
   0 -11  13 122.077 75.2218   7
   0  11 -13 50.4162 46.8116   4
   0 -11 -13-16.1859 43.6624   5
   0 -11  13 61.0911 47.6252  21
   0 -11 -13 33.8996 48.2619  20
   0 -11  13-11.5252 65.0561  17
   0 -11  13 73.4625 57.2836  20
   0  11  13 65.1878 45.7355  21
   0  11 -13-8.26298 57.6119  19
   0  11  13 103.516 75.4832  19
   0  11 -13 19.7236 55.7322  12
   0 -11 -13-24.7876 65.9293  15
   0 -11 -13 63.1757 59.6378  16
   0 -11  13 118.542 66.8775  13
   0 -11  15-28.7048 76.6129  10
   0  11  15-33.7527 70.2378   8
   0  11  15-59.9873 44.0480  11
   0  11 -15 17.7288 49.3468   9
   0  11 -15 15.6519 51.6160   4
   0  11  15 20.6809 69.0895   3
   0 -11  15-29.4853 75.8193   7
   0 -11 -15-73.3758 52.2332   5
   0 -11 -15 83.6640 56.6191  20
   0 -11  15 26.8135 48.2814  20
   0  11 -15-44.0938 68.4244  19
   0 -11  15 78.7965 49.3790  21
   0 -11  15-7.99666 77.7013  17
   0  11  15 31.3825 44.0587  21
   0  11  15-42.0816 64.4713  19
   0 -11 -15 20.1714 64.2605  15
   0  11 -15 40.9810 69.6528  12
   0 -11  15 94.6668 69.3167  13
   0 -11 -15-66.0784 71.3102  16
   0  11  17 797.581 138.386   8
   0  11  17 780.259 79.8039  11
   0 -11  17 667.653 126.689  10
   0  11 -17 675.328 108.514   9
   0  11  17 615.610 114.959   3
   0  11 -17 732.604 107.280   4
   0 -11 -17 732.049 98.1570   5
   0 -11  17 637.475 123.328   7
   0  11 -17 731.279 124.226  19
   0 -11 -17 695.312 94.2585  20
   0  11  17 736.731 129.093  19
   0 -11  17 1202.89 139.634  21
   0 -11  17 668.203 95.4278  20
   0  11  17 1077.36 129.373  21
   0 -11  17 783.807 135.268  17
   0 -11  17 732.824 130.736  13
   0 -11 -17 1069.88 146.808  15
   0  11 -17 661.645 117.109  12
   0 -11 -17 560.795 106.452  16
   0 -11  19 133.556 90.3256  10
   0  11  19 86.0761 37.7354  11
   0 -11 -19 55.7998 77.3105   9
   0  11 -19 144.881 72.1972   9
   0  11  19 271.640 99.9386   8
   0  11  19 37.8705 70.8292   3
   0 -11 -19 120.249 58.3569   5
   0  11 -19 136.885 67.6922   4
   0 -11  19 178.165 90.8604   7
   0 -11  19 85.5008 53.3437  20
   0 -11 -19 129.252 55.9019  20
   0 -11  19 319.773 93.1846  21
   0  11  19 121.741 84.4720  19
   0  11  19 45.2612 60.0312  21
   0 -11  19 162.761 89.9220  17
   0 -11  19 162.575 93.6892  13
   0  11 -19 78.3177 75.2156  12
   0 -11 -19 251.361 92.5326  15
   0 -11 -19 35.7574 74.7389  16
   0  11  21 405.530 113.337   8
   0  11 -21 381.853 98.0790   9
   0 -11 -21 373.561 108.680   9
   0 -11  21 400.961 113.944  10
   0 -11  21 409.028 115.033   7
   0  11 -21 445.319 92.8599   4
   0  11  21 359.365 105.327   3
   0  11  21 223.856 105.189  19
   0  11  21 348.068 97.9901  21
   0 -11  21 391.306 113.429  17
   0 -11  21 230.947 61.4122  20
   0 -11 -21 384.747 71.1427  20
   0 -11  21 533.685 112.754  21
   0  11 -21 292.371 108.560  12
   0 -11  21 383.413 108.393  13
   0 -11 -21 453.866 111.485  16
   0 -11 -21 415.980 95.7329  15
   0  11 -23 520.855 111.469   9
   0  11  23 475.364 123.500   8
   0 -11 -23 516.545 132.225   9
   0 -11  23 614.663 134.203  10
   0  11 -23 584.245 105.742   4
   0  11  23 584.016 133.635   3
   0 -11  23 460.641 119.700   7
   0 -11 -23 460.633 77.9316   6
   0 -11  23 891.854 140.815  21
   0  11  23 546.850 131.458  19
   0 -11  23 484.811 80.5319  20
   0 -11 -23 675.557 90.0310  20
   0 -11  23 589.290 131.585  17
   0  11  23 651.219 122.168  21
   0 -11  23 519.179 124.821  13
   0  11 -23 459.896 110.827  12
   0 -11 -23 684.316 120.561  15
   0 -11 -23 550.001 124.834  16
   0  11 -25-39.1487 70.1620   9
   0 -11  25 71.8505 87.8556  10
   0 -11 -25 50.8746 82.7179   9
   0  11  25 35.5366 89.9273   8
   0 -11  25 50.2801 76.4450   7
   0  11  25-57.0669 83.6958   3
   0  11 -25 27.1876 54.6648   4
   0  11  25 103.969 80.2873  21
   0 -11  25 104.033 92.6877  21
   0 -11  25-4.99923 78.3664  17
   0  11  25 21.9357 84.6242  19
   0 -11 -25-79.4145 93.7335  16
   0  11 -25-48.4966 76.2728  12
   0 -11 -25 14.4307 70.1964  15
   0 -11  25-130.485 108.985  13
   0  11  27 144.690 99.3876   8
   0  11 -27 1.67460 65.1049   9
   0 -11 -27-49.9449 82.4893   9
   0 -11  27-78.8333 91.3355   7
   0  11  27-55.5295 88.7228   3
   0  11 -27 33.2267 59.0345   4
   0  11  27 138.285 105.145  21
   0  11  27 31.8332 79.3319  19
   0 -11  27 296.664 119.461  21
   0 -11  27-108.305 108.129  17
   0 -11 -27 61.9475 93.8181  16
   0  11 -27 37.8652 76.8000  12
   0 -11 -27 134.707 95.3993  15
   0 -11 -29 179.505 95.1180   9
   0  11 -29 74.9653 83.7557   9
   0  11  29 3.26754 88.9768   8
   0 -11  29 24.4118 87.2041   7
   0  11 -29 38.9175 63.6775   4
   0  11  29-31.6707 101.961   3
   0 -11  29 112.372 95.5059  17
   0  11  29 172.183 98.0121  19
   0  11  29 196.159 98.8343  21
   0 -11  29 111.370 86.0959  21
   0 -11 -29-32.2400 94.9571  16
   0  11 -29 119.487 88.2432  12
   0 -11 -31 60.7823 97.4383   9
   0  11  31 2.31552 94.7273   8
   0  11 -31-15.4537 85.6495   9
   0 -11  31 105.199 106.445   7
   0  11  31 134.557 112.364   3
   0 -11  31 225.452 113.567  21
   0  11  31 38.6702 86.2270  19
   0  11  31 168.427 105.055  21
   0 -11  31-16.0746 95.4396  17
   0 -11 -31 30.7927 101.605  16
   0  11 -31 72.5542 102.398  12
   0 -11  31 78.6108 97.5797  13
   0  11 -33 27.0919 84.4850   9
   0 -11 -33-9.54042 89.4219   9
   0  11  33-71.4575 102.945   8
   0  11  33 112.651 108.806   3
   0 -11  33-123.693 100.453   7
   0  11  33-140.845 109.601  19
   0  11  33 36.2171 100.120  21
   0 -11  33-38.0280 105.353  17
   0 -11  33 88.5692 110.083  21
   0  11 -33 112.818 107.349  12
   0 -11  33-159.565 128.646  13
   0 -11 -33-2.44601 87.0505  16
   0  11 -35 154.797 107.648   9
   0 -11 -35 155.055 125.694   9
   0  11  35 61.8139 96.5065   8
   0 -11  35-54.2056 113.032   7
   0  11  35 228.875 133.424   3
   0 -11  35 197.009 136.879  17
   0  11  35 140.765 104.387  21
   0  11  35 86.1146 99.5504  19
   0 -11  35 217.101 125.611  21
   0 -11 -35 127.980 119.187  16
   0  11 -35 253.519 129.391  12
   0 -11  35-77.9893 128.176  13
   0  11 -37 107.464 110.883   9
   0  11  37-122.894 105.654   8
   0 -11  37 44.5802 102.521   7
   0 -11  37-34.9430 114.331  21
   0  11  37-95.6504 120.613  21
   0  11  37 105.773 127.317  19
   0 -11  37-40.8345 135.919  13
   0  12   0 9721.26 336.258  11
   0 -12   0 9597.58 300.827  10
   0  12   0 9876.95 316.566   8
   0  12   0 9978.81 315.965   3
   0  12   0 9575.03 232.514   5
   0 -12   0 10288.6 351.814   7
   0 -12   0 9825.23 265.760  16
   0  12   0 9900.09 351.478  19
   0  12   0 9359.40 307.781  12
   0 -12   0 10346.2 362.197  15
   0 -12   0 9344.27 131.911  13
   0  12   2 163.587 66.5602  11
   0 -12   2 113.776 53.4173  10
   0  12  -2 90.9231 51.3042   8
   0 -12  -2 62.1133 40.4406  10
   0  12   2 126.346 64.3647   8
   0  12   2 61.2041 45.2863  12
   0  12   2 63.5234 25.9519   5
   0 -12   2 113.007 63.6474   7
   0  12   2 97.0708 45.6227   3
   0  12  -2 34.7704 45.9852   3
   0  12   2 31.0772 63.2269  19
   0 -12  -2 113.607 43.5193  16
   0  12  -2 52.2912 54.0907  19
   0 -12   2 115.090 39.3056  16
   0 -12  -2 92.1044 69.2529  15
   0 -12   2 84.2732 68.5191  15
   0 -12   2 178.779 32.3812  13
   0  12  -2 123.394 50.0144  12
   0 -12   4 7985.71 288.294  10
   0  12   4 8080.37 298.492  11
   0  12   4 7998.80 301.572   8
   0  12  -4 7913.78 272.745   8
   0 -12  -4 7765.83 265.924  10
   0  12   4 7975.18 293.009   3
   0  12  -4 7927.44 291.968   3
   0 -12   4 7884.56 318.514   7
   0 -12  -4 8120.27 263.540  16
   0  12  -4 7909.79 309.531  19
   0  12   4 8342.86 319.730  19
   0 -12   4 7544.94 225.335  16
   0  12  -4 7838.30 285.691  12
   0  12  -4 7456.38 183.766  13
   0 -12  -4 7550.84 319.064  15
   0 -12   4 7917.52 203.202  13
   0 -12  -6 1432.42 120.087  10
   0  12   6 1357.07 122.587  11
   0 -12   6 1734.04 141.675  10
   0  12   6 1593.34 146.446   8
   0 -12  -6 1378.04 89.5265   5
   0  12  -6 1371.84 129.252   3
   0  12   6 1385.39 130.595   3
   0 -12   6 1578.81 157.077   7
   0 -12   6 1420.96 101.639  16
   0  12   6 1187.56 46.6543  21
   0  12  -6 1244.72 44.9832  18
   0  12   6 1589.31 151.038  19
   0  12  -6 1534.15 146.109  19
   0 -12  -6 1385.02 118.707  16
   0 -12   6 1404.49 59.4259  21
   0  12  -6 1340.14 45.4084  18
   0 -12   6 1632.83 155.566  17
   0 -12  -6 1352.41 58.5132  18
   0  12   6 1374.37 48.3615  21
   0  12  -6 1420.08 135.943  12
   0 -12  -6 1318.57 50.3783  13
   0 -12  -6 1361.17 58.4617  13
   0  12  -6 1432.20 94.1572  13
   0 -12  -6 1396.97 147.170  15
   0 -12   6 1681.58 109.910  13
   0  12   8 100.699 43.5268  11
   0  12   8 43.5214 60.5326   8
   0 -12  -8 137.917 48.7204  10
   0 -12   8 105.987 57.7455  10
   0  12  -8 166.802 51.5925   9
   0  12   8 79.3224 51.5123   3
   0 -12   8 171.300 70.4231   7
   0 -12  -8 110.409 37.1195   5
   0  12   8 190.535 72.1657  19
   0 -12  -8 244.695 84.9959  20
   0  12   8 107.624 26.1668  21
   0 -12   8 98.8234 27.2992  21
   0 -12   8 84.4366 56.0335  17
   0  12  -8 171.992 77.5724  19
   0 -12  -8 134.797 34.2213  13
   0 -12  -8 129.316 59.0467  16
   0 -12  -8 71.1224 76.0716  15
   0  12  -8 63.7162 49.3278  12
   0 -12   8 191.696 61.3195  13
   0  12 -10 6100.68 266.717   9
   0 -12  10 6410.26 289.105  10
   0  12  10 6378.48 294.808   8
   0 -12 -10 5816.09 248.273  10
   0  12  10 6231.84 241.282  11
   0  12  10 6466.29 281.347   3
   0  12 -10 5974.37 264.462   4
   0 -12 -10 6106.68 206.609   5
   0 -12  10 6874.56 318.155   7
   0  12  10 6551.94 306.060  19
   0 -12  10 6086.93 191.247  21
   0 -12  10 6524.11 305.256  17
   0 -12 -10 6194.93 272.226  20
   0  12  10 5996.69 183.202  21
   0 -12  10 6491.70 278.854  20
   0  12 -10 6157.50 294.162  19
   0 -12 -10 6371.46 270.365  16
   0  12 -10 6406.94 287.602  12
   0 -12 -10 5481.38 180.945  13
   0 -12  10 6784.02 257.332  13
   0 -12 -10 6094.45 288.784  15
   0 -12  12 1028.84 130.477  10
   0  12  12 770.927 89.8573  11
   0  12 -12 816.968 107.995   9
   0  12  12 1076.11 141.693   8
   0  12  12 930.104 121.121   3
   0 -12  12 754.634 124.097   7
   0 -12 -12 800.941 87.2279   5
   0  12 -12 850.278 112.792   4
   0 -12 -12 819.518 109.649  20
   0  12  12 985.016 134.049  19
   0 -12  12 854.890 84.4071  21
   0  12 -12 892.707 129.759  19
   0 -12  12 787.120 112.729  20
   0 -12  12 832.461 129.682  17
   0  12  12 811.827 80.5668  21
   0  12 -12 834.987 121.022  12
   0 -12 -12 703.407 114.707  15
   0 -12 -12 860.350 115.837  16
   0 -12  12 850.721 110.081  13
   0  12  14 119.389 76.8006   8
   0  12 -14 118.031 57.4288   9
   0 -12  14 96.4480 80.1990  10
   0  12  14 95.2418 47.9363  11
   0  12  14 64.7308 64.8455   3
   0 -12 -14 119.681 50.4847   5
   0 -12  14 102.216 75.7095   7
   0  12 -14 160.394 57.7042   4
   0  12 -14 65.3974 74.7724  19
   0  12  14 127.873 51.5499  21
   0 -12 -14 143.309 62.7448  20
   0  12  14 195.359 84.4201  19
   0 -12  14 184.979 70.3177  20
   0 -12  14 106.030 47.7193  21
   0 -12  14 190.487 85.1601  17
   0 -12 -14 71.3984 60.7046  16
   0  12 -14 100.385 72.5000  12
   0 -12 -14 171.029 86.2947  15
   0 -12  14 125.646 69.7849  13
   0  12 -16 1530.69 154.470   9
   0  12  16 1307.03 160.607   8
   0 -12  16 1370.58 160.428  10
   0  12  16 1607.53 118.021  11
   0 -12  16 1420.29 167.326   7
   0  12 -16 1373.30 143.397   4
   0  12  16 1557.19 170.007   3
   0 -12 -16 1477.01 127.828   5
   0  12 -16 1293.31 160.878  19
   0 -12  16 1534.76 145.764  20
   0  12  16 1468.63 169.017  19
   0  12  16 1450.32 128.650  21
   0 -12  16 1656.05 140.738  21
   0 -12  16 1440.90 171.936  17
   0 -12 -16 1591.17 144.927  20
   0 -12 -16 1505.90 165.951  16
   0 -12  16 1604.78 163.974  13
   0 -12 -16 1592.01 163.803  15
   0  12 -16 1575.87 173.368  12
   0  12  18 1331.09 170.644   8
   0 -12  18 1591.79 186.806  10
   0  12 -18 1578.63 160.572   9
   0  12  18 1346.97 104.507  11
   0  12 -18 1479.43 148.367   4
   0 -12 -18 1357.70 131.943   5
   0 -12  18 1456.92 176.268   7
   0  12  18 1102.79 155.553   3
   0  12  18 1392.55 168.796  19
   0 -12  18 1551.06 147.488  21
   0 -12 -18 1322.69 130.543  20
   0 -12  18 1269.77 166.593  17
   0  12 -18 1397.71 168.715  19
   0 -12  18 1296.43 131.293  20
   0  12  18 1347.92 137.796  21
   0 -12  18 1374.61 161.420  13
   0  12 -18 1437.89 174.155  12
   0 -12 -18 1392.83 163.458  16
   0 -12 -18 1162.05 143.890  15
   0  12  20 95.8814 94.5864   8
   0  12 -20 25.6484 59.4166   9
   0 -12  20 0.55312 71.7565  10
   0 -12 -20-7.93653 54.4528   5
   0  12 -20 52.7277 58.2488   4
   0 -12  20 22.2576 74.9830   7
   0  12  20-13.4437 76.4309   3
   0  12  20 41.9425 76.2927  19
   0 -12 -20-13.7479 50.8836  20
   0 -12  20 86.7552 70.2402  21
   0  12  20-74.7546 66.8904  21
   0 -12  20-13.0504 55.6845  20
   0 -12  20 25.3389 89.8390  17
   0  12 -20 89.7245 69.2042  12
   0 -12 -20 9.81573 73.5604  16
   0 -12 -20-31.2329 66.3007  15
   0 -12  20-353.497 107.242  13
   0  12  22 1570.16 190.840   8
   0 -12  22 1554.89 195.943  10
   0  12 -22 2021.09 193.012   9
   0  12  22 2039.29 215.123   3
   0 -12  22 1553.81 195.333   7
   0  12 -22 1638.77 163.150   4
   0 -12 -22 1815.68 169.006   5
   0 -12  22 1820.40 179.676  21
   0 -12  22 1532.63 139.446  20
   0  12  22 1696.80 195.793  19
   0 -12 -22 1604.64 140.362  20
   0 -12  22 1795.16 212.674  17
   0  12  22 1789.92 175.274  21
   0  12 -22 1798.14 206.390  12
   0 -12  22 1616.38 193.425  13
   0 -12 -22 1967.57 208.481  16
   0 -12 -22 1899.61 182.689  15
   0  12  24 413.529 128.424   8
   0  12 -24 485.300 117.107   9
   0 -12  24 221.886 107.568  10
   0 -12  24 207.310 108.593   7
   0  12  24 355.456 115.341   3
   0  12 -24 368.788 94.1983   4
   0 -12 -24 327.980 90.6813   5
   0 -12  24 433.544 134.860  17
   0 -12  24 551.947 123.679  21
   0  12  24 378.602 117.765  19
   0  12  24 382.477 102.254  21
   0 -12  24 115.969 95.2791  13
   0  12 -24 368.049 119.147  12
   0 -12 -24 495.061 112.164  15
   0 -12 -24 240.256 100.677  16
   0  12 -26 191.362 83.0928   9
   0 -12 -26 71.6818 88.1751   9
   0  12  26 125.561 102.135   8
   0  12  26 204.285 109.626   3
   0  12 -26 241.055 78.9239   4
   0 -12 -26 200.691 86.9947   5
   0 -12  26 279.079 105.844   7
   0 -12  26 123.653 87.6026  17
   0  12  26 275.814 109.891  21
   0 -12  26 304.089 107.941  21
   0  12  26 207.420 103.349  19
   0 -12 -26 328.461 111.249  15
   0  12 -26 164.168 102.076  12
   0 -12 -26 93.1360 85.1066  16
   0  12  28-12.8481 81.5587   8
   0  12 -28 77.7880 88.2219   9
   0 -12 -28-23.6043 108.527   9
   0  12  28 109.229 101.389   3
   0 -12  28 67.3369 102.302   7
   0  12 -28 43.1588 70.8300   4
   0 -12  28 184.370 103.573  21
   0  12  28 109.837 101.112  19
   0 -12  28-100.557 125.154  17
   0  12  28-50.7371 81.7692  21
   0 -12 -28 89.0090 93.2972  16
   0  12 -28-74.6774 99.2047  12
   0 -12 -30-51.5873 104.806   9
   0  12 -30 118.661 85.7432   9
   0  12  30 61.7443 94.1797   8
   0  12  30-19.6332 97.7030   3
   0 -12  30-128.656 97.7532   7
   0  12  30-0.49786 80.3774  19
   0  12  30 31.4726 92.5568  21
   0 -12  30 77.0395 90.8498  21
   0 -12  30-16.3272 87.9503  17
   0 -12  30-67.6158 149.470  13
   0  12 -30-22.7901 94.4567  12
   0 -12 -30 42.9281 108.416  16
   0 -12 -32-111.586 101.607   9
   0  12 -32 111.244 92.7911   9
   0  12  32 232.131 113.592   8
   0 -12  32-71.4143 111.126   7
   0 -12 -32 129.321 83.9844   5
   0  12  32 120.463 119.964   3
   0 -12  32 184.063 111.204  17
   0  12  32 194.102 115.138  21
   0 -12  32 147.638 113.118  21
   0  12  32 19.9256 82.8401  19
   0  12 -32 306.640 132.942  12
   0 -12  32-226.863 147.559  13
   0 -12 -32 125.991 110.613  16
   0  12 -34 154.309 104.919   9
   0  12  34 13.1003 94.3782   8
   0 -12  34-159.888 121.801   7
   0  12  34 7.57814 105.070   3
   0 -12  34-50.5717 110.192  21
   0 -12  34 33.0483 101.602  17
   0  12  34-24.0252 107.484  19
   0  12  34 74.1792 94.2470  21
   0 -12  34-138.933 138.864  13
   0 -12 -34-30.5599 108.542  16
   0  12 -34-69.0411 89.0110  12
   0  12 -36 24.1549 84.9333   9
   0  12  36 159.619 114.177   8
   0  12  36 46.1430 90.7853   3
   0 -12  36-61.4804 110.380   7
   0  12  36 35.6475 90.1678  19
   0  12  36 94.5485 104.333  21
   0 -12  36-141.265 111.196  21
   0 -12  36-128.224 146.876  13
   0  13   1 5634.36 255.240   8
   0 -13  -1 5925.91 245.031  10
   0  13   1 5898.43 272.877  11
   0 -13   1 5703.23 244.546  10
   0  13  -1 5980.70 257.294   8
   0  13  -1 6294.23 287.785  11
   0  13   1 6025.62 259.456   3
   0 -13   1 6109.74 291.290   7
   0  13  -1 5647.59 256.052   3
   0 -13  -1 6427.36 292.542   7
   0  13   1 5649.48 182.006   5
   0  13  -1 5603.53 282.507  19
   0  13   1 6027.15 286.505  19
   0 -13   1 5756.24 210.022  16
   0 -13  -1 5815.79 220.413  16
   0 -13   1 5574.19 111.183  13
   0  13  -1 5795.18 253.659  12
   0 -13  -1 6070.03 295.180  15
   0  13   1 5561.37 251.210  12
   0 -13   1 6175.34 295.363  15
   0 -13   3 8239.74 295.920  10
   0  13   3 8683.90 324.969  11
   0 -13  -3 8364.06 292.615  10
   0  13  -3 8910.03 303.231   8
   0  13   3 9308.57 330.048   8
   0 -13   3 8828.28 353.416   7
   0  13   3 8241.29 302.613   3
   0  13  -3 8574.62 316.251   3
   0 -13  -3 8554.76 278.772  16
   0  13   3 8652.83 342.989  19
   0  13  -3 8681.45 338.774  19
   0 -13   3 8289.82 247.203  16
   0  13  -3 8190.00 307.535  12
   0 -13  -3 8747.23 352.745  15
   0 -13   3 8438.88 189.252  13
   0  13   3 8724.16 308.869  12
   0  13   5 1817.05 151.453  11
   0 -13   5 2073.21 158.470  10
   0  13   5 1989.78 168.504   8
   0 -13  -5 1895.54 143.710  10
   0 -13   5 1897.24 174.526   7
   0  13  -5 1928.24 158.825   3
   0  13   5 2041.95 158.541   3
   0  13   5 2108.62 177.730  19
   0  13  -5 1885.70 167.241  19
   0 -13  -5 1958.48 145.660  16
   0 -13   5 2003.99 124.503  16
   0  13  -5 1532.29 95.4547  13
   0  13  -5 2112.56 163.968  12
   0 -13   5 2204.10 115.984  13
   0 -13  -5 1716.86 167.760  15
   0  13   7-5.75274 60.0377  11
   0 -13  -7-18.9399 46.3310  10
   0  13   7 10.3635 61.2553   8
   0 -13   7 44.0236 53.6962  10
   0  13  -7-156.392 61.3448   9
   0  13   7 5.88542 53.4372   3
   0 -13  -7-8.56474 27.2650   5
   0  13  -7-186.973 70.0642   3
   0 -13   7-59.8245 79.4238   7
   0  13   7 1.37246 12.3437  21
   0  13  -7-6.49418 11.8838  18
   0  13   7-10.7447 12.7818  21
   0 -13  -7-4.88803 18.2603  18
   0 -13   7 2.69829 15.3192  21
   0  13  -7-9.72342 59.6816  19
   0 -13   7-10.9604 60.3569  17
   0 -13  -7 19.6051 66.9949  20
   0  13  -7 10.4093 11.4177  18
   0  13   7 25.5819 60.9116  19
   0 -13  -7-56.4732 55.5014  16
   0 -13   7 2.88410 35.3013  13
   0 -13  -7 0.71394 10.9679  13
   0 -13  -7 15.1709 76.1071  15
   0 -13  -7 31.6612 17.3307  13
   0  13  -7-10.7343 50.5208  12
   0 -13   9-25.3519 54.7239  10
   0  13   9 0.09905 44.1084  11
   0 -13  -9 16.2267 42.9131  10
   0  13  -9-41.0160 61.1071   9
   0  13   9-57.8369 60.6928   8
   0 -13   9-28.4017 75.1401   7
   0  13   9 68.0658 60.0494   3
   0 -13  -9 25.1418 36.8757   5
   0  13   9-6.15922 23.2117  21
   0  13   9-19.0862 74.4909  19
   0 -13   9-57.5489 67.3319  17
   0  13  -9-37.6308 66.6142  19
   0 -13   9 13.7230 24.0008  21
   0 -13  -9 64.2186 71.6340  20
   0 -13   9 85.4631 76.4496  20
   0  13  -9 59.0110 58.8825  12
   0 -13  -9-61.2136 85.4351  15
   0 -13  -9 28.0050 27.2063  13
   0 -13  -9 34.3203 54.4713  16
   0 -13   9 66.8845 49.2808  13
   0  13  11 1595.70 133.283  11
   0  13 -11 1376.67 137.691   9
   0 -13 -11 1435.46 134.096  10
   0  13  11 1412.89 156.670   8
   0 -13  11 1619.22 157.705  10
   0  13 -11 1489.60 143.410   4
   0 -13 -11 1415.07 108.025   5
   0 -13  11 1625.95 170.850   7
   0  13  11 1458.61 149.770   3
   0 -13  11 1711.43 174.447  17
   0  13  11 1504.87 162.769  19
   0 -13  11 1416.66 98.7153  21
   0 -13  11 1533.31 153.784  20
   0 -13 -11 1503.08 154.960  20
   0  13 -11 1471.42 156.860  19
   0  13  11 1491.08 97.0901  21
   0 -13 -11 1358.89 157.975  15
   0  13 -11 1505.39 156.419  12
   0 -13 -11 1298.81 142.543  16
   0 -13  11 1583.99 134.725  13
   0  13  13 293.807 67.3065  11
   0  13 -13 204.225 68.7202   9
   0 -13  13 195.054 90.3525  10
   0  13  13 200.675 89.9965   8
   0  13 -13 212.042 66.0719   4
   0 -13 -13 312.558 66.5787   5
   0  13  13 340.743 87.3067   3
   0 -13  13 214.124 86.9050   7
   0 -13 -13 299.061 87.9754  20
   0 -13  13 235.466 80.4713  17
   0  13 -13 186.115 80.8982  19
   0  13  13 305.007 58.5264  21
   0 -13  13 268.489 58.4777  21
   0 -13  13 664.949 119.521  20
   0  13  13 340.961 97.7818  19
   0  13 -13 263.336 95.1906  12
   0 -13 -13 120.426 98.2492  15
   0 -13  13 433.881 99.9207  13
   0 -13 -13 231.334 73.4954  16
   0  13  15 207.175 57.0737  11
   0 -13  15 247.096 94.2133  10
   0  13  15 163.568 83.3957   8
   0  13 -15 179.480 62.7164   9
   0 -13  15 323.735 103.219   7
   0  13 -15 180.768 69.3684   4
   0 -13 -15 219.625 61.8891   5
   0  13  15 257.512 88.2233   3
   0  13 -15 203.791 83.5103  19
   0 -13  15 423.214 96.6137  20
   0 -13 -15 333.159 82.9396  20
   0 -13  15 341.174 70.4516  21
   0  13  15 301.009 94.9067  19
   0 -13  15 190.622 85.7620  17
   0  13  15 166.709 56.9715  21
   0 -13 -15 212.194 73.9603  16
   0  13 -15 370.971 98.7011  12
   0 -13  15 227.738 90.5191  13
   0 -13 -15 222.186 94.7698  15
   0  13  17 220.406 56.2374  11
   0  13  17 217.813 93.9211   8
   0 -13  17 292.157 98.3399  10
   0  13 -17 268.760 79.9884   9
   0 -13 -17 314.120 71.7093   5
   0  13  17 275.052 89.7737   3
   0  13 -17 352.351 94.9042   4
   0 -13  17 282.994 104.188   7
   0 -13  17 379.826 78.0653  21
   0 -13 -17 275.428 75.1997  20
   0 -13  17 350.213 110.338  17
   0  13 -17 285.245 97.4416  19
   0 -13  17 307.458 78.3680  20
   0  13  17 507.358 114.255  19
   0  13  17 285.407 70.0134  21
   0 -13 -17 283.384 89.1648  16
   0  13 -17 314.098 99.1779  12
   0 -13  17 335.249 92.2298  13
   0 -13 -17 284.012 90.5991  15
   0  13  19 151.117 84.6296   8
   0 -13  19 20.0336 81.3010  10
   0  13  19 38.0867 38.1341  11
   0  13 -19-1.75923 59.1212   9
   0  13 -19 30.1080 62.2537   4
   0 -13 -19 88.3354 54.4122   5
   0  13  19 45.8139 72.7644   3
   0 -13  19-8.94413 90.6119   7
   0 -13  19 40.7226 54.2848  20
   0 -13  19 107.716 63.4209  21
   0  13 -19 83.7786 81.7254  19
   0  13  19 106.136 82.0840  19
   0  13  19 36.8807 53.7893  21
   0 -13 -19 67.9198 60.7199  20
   0 -13  19 32.9912 82.4038  17
   0 -13 -19 18.0110 70.8781  15
   0  13 -19 179.469 96.5037  12
   0 -13 -19 89.9538 80.2462  16
   0 -13  19 9.02682 74.8059  13
   0  13  21 192.302 98.5586   8
   0  13 -21 138.030 74.2129   9
   0 -13  21 170.324 92.9339  10
   0  13 -21 181.056 77.0091   4
   0 -13 -21 98.5424 62.5620   5
   0 -13  21 78.1953 73.6526   7
   0  13  21 120.449 82.9282   3
   0 -13  21 224.404 82.0618  21
   0  13  21 102.899 92.8178  19
   0 -13 -21 66.6878 55.2727  20
   0  13  21 221.113 80.4157  21
   0 -13  21 121.161 61.0707  20
   0 -13  21 204.376 109.275  17
   0 -13 -21 154.057 83.2314  15
   0 -13  21-38.4139 91.4782  13
   0 -13 -21 163.983 91.9480  16
   0  13 -21 173.383 91.7078  12
   0 -13  23 512.531 132.712  10
   0  13 -23 689.834 128.323   9
   0  13  23 609.008 139.684   8
   0  13  23 811.985 147.990   3
   0 -13 -23 459.830 86.8130   6
   0  13 -23 624.574 117.985   4
   0 -13 -23 473.697 99.7293   5
   0 -13  23 535.915 141.985   7
   0 -13  23 449.520 104.227  21
   0 -13  23 531.928 95.7811  20
   0 -13 -23 425.371 89.6425  20
   0 -13  23 414.929 127.132  17
   0  13  23 619.960 116.491  21
   0  13  23 777.388 155.594  19
   0 -13 -23 675.519 128.182  15
   0  13 -23 608.773 129.205  12
   0 -13 -23 471.685 121.068  16
   0 -13  23 358.368 110.067  13
   0  13  25 88.2542 96.2226   8
   0 -13  25-82.4626 99.1404  10
   0  13 -25 109.952 83.6431   9
   0  13 -25 30.7261 65.1758   4
   0  13  25 43.3234 85.1374   3
   0 -13 -25-3.63956 64.9976   5
   0 -13  25 107.142 87.8589   7
   0  13  25-65.6397 74.3340  21
   0 -13  25-96.9524 112.012  17
   0 -13  25-9.33451 74.3089  21
   0  13  25 36.6973 83.9816  19
   0 -13 -25 24.9794 87.6422  15
   0 -13 -25-289.974 114.199  16
   0  13 -25-17.9249 87.9394  12
   0  13 -27 105.324 86.3392   9
   0  13  27 49.5629 76.1967   8
   0  13  27 76.1075 88.7196   3
   0 -13  27 130.233 105.658   7
   0  13 -27 10.9361 59.3824   4
   0 -13 -27-113.538 80.4472   5
   0 -13  27 15.3990 77.9139  21
   0 -13  27-69.4407 110.952  17
   0  13  27 65.3850 80.1570  21
   0  13  27-20.5261 81.6826  19
   0 -13 -27-4.36674 92.3591  16
   0 -13 -27 28.3689 76.0401  15
   0 -13  27-255.679 140.055  13
   0  13 -27 5.07040 87.3729  12
   0  13 -29 105.541 83.5750   9
   0  13  29 219.504 120.517   8
   0  13  29 98.1716 107.166   3
   0 -13 -29 41.0353 66.6422   5
   0 -13  29 44.7459 92.0826   7
   0  13  29 90.5653 86.0540  21
   0 -13  29 58.3075 85.8778  21
   0  13  29-22.8981 85.0249  19
   0 -13  29-96.0328 115.127  17
   0 -13 -29-79.3243 112.191  16
   0 -13  29 14.0834 144.312  13
   0  13 -29-47.9101 86.8562  12
   0  13  31 83.9736 92.2967   8
   0  13 -31-155.452 99.5111   9
   0  13  31 77.7703 116.181   3
   0 -13  31-50.1542 97.7881   7
   0 -13  31-133.583 106.066  17
   0  13  31 45.3413 95.4991  21
   0  13  31-76.0836 100.405  19
   0 -13  31-15.9224 89.7434  21
   0  13 -31-15.3551 92.3086  12
   0 -13 -31-72.2587 101.362  16
   0 -13  31 98.5451 122.396  13
   0  13 -33-22.2554 95.9675   9
   0  13  33 106.818 100.004   8
   0 -13  33 5.70787 89.4473   7
   0  13  33 8.05752 106.088   3
   0 -13  33-283.445 123.842  21
   0  13  33-7.04022 83.7910  19
   0 -13  33 56.5201 88.9493  17
   0  13  33-99.9134 107.735  21
   0 -13  33 38.6912 119.479  13
   0  13 -33-91.9427 97.5219  12
   0 -13 -33-79.7117 88.7949  16
   0  13  35-60.0653 102.774   8
   0  13  35 7.99807 116.339   3
   0 -13  35-62.5463 108.954   7
   0  13  35-31.4510 97.6087  21
   0  13  35-326.669 139.429  19
   0 -13  35-307.477 127.837  21
   0 -13  35-181.705 151.323  13
   0  14   0 254.409 88.7801  11
   0  14   0 190.239 77.0171   8
   0 -14   0 181.729 68.0410  10
   0  14   0 141.000 65.9511   3
   0 -14   0 208.521 91.1780   7
   0  14   0 196.519 87.0598  19
   0 -14   0 156.458 49.9470  16
   0  14   0 112.634 62.1634  12
   0 -14   0 194.274 88.5044  15
   0  14  -2 2279.92 188.343  11
   0 -14   2 2239.65 164.931  10
   0  14  -2 1931.19 155.486   8
   0  14   2 2211.26 172.513   8
   0 -14  -2 2011.49 154.469  10
   0  14   2 1739.05 163.323  11
   0 -14  -2 2164.79 182.782   7
   0 -14   2 2223.51 190.623   7
   0  14   2 2182.97 171.029   3
   0  14  -2 1901.44 160.350   3
   0  14   2 2046.00 183.729  19
   0 -14   2 2111.77 133.609  16
   0 -14  -2 2034.78 139.926  16
   0  14  -2 2143.97 184.604  19
   0 -14  -2 2067.30 190.961  15
   0  14  -2 2177.89 172.892  12
   0  14   2 2081.99 162.816  12
   0 -14   2 1805.67 71.2962  13
   0 -14   2 2319.52 197.159  15
   0  14   4 353.150 85.4328  11
   0  14   4 403.896 88.3525   8
   0 -14   4 234.317 71.6047  10
   0  14   4 306.352 70.9472  12
   0 -14  -4 342.991 72.9544  10
   0  14  -4 401.363 79.2942   8
   0  14  -4 315.229 80.1302   3
   0 -14   4 300.272 87.4423   7
   0  14   4 385.587 87.8013   3
   0  14  -4 336.287 89.6105  19
   0 -14   4 308.346 59.0155  16
   0  14   4 418.120 98.1546  19
   0 -14  -4 552.044 114.334  20
   0 -14  -4 339.636 72.8547  16
   0 -14  -4 338.277 96.0660  15
   0  14  -4 321.557 75.1644  12
   0 -14   4 330.563 48.2168  13
   0  14   6 380.849 88.3288  11
   0 -14   6 342.962 84.4362  10
   0  14   6 538.755 103.576   8
   0 -14  -6 292.129 71.3110  10
   0  14   6 338.230 80.6253   3
   0  14  -6 317.981 86.1147   3
   0 -14   6 373.795 103.365   7
   0  14  -6 365.984 97.4710  19
   0  14   6 301.362 89.3998  19
   0 -14  -6 489.157 106.709  20
   0 -14   6 605.547 116.351  20
   0 -14   6 382.752 64.7712  16
   0 -14  -6 305.322 74.2112  16
   0 -14   6 361.449 59.1639  13
   0  14  -6 418.760 92.0144  12
   0 -14  -6 286.479 98.8341  15
   0 -14   8 6670.50 304.206  10
   0  14   8 6851.82 318.180   8
   0  14  -8 6634.52 288.449   9
   0 -14  -8 6616.41 273.786  10
   0  14   8 6741.18 285.258  11
   0  14   8 6994.62 304.943   3
   0 -14   8 7178.72 346.727   7
   0 -14  -8 6428.82 204.676   5
   0  14  -8 4911.74 90.2344  18
   0  14   8 5714.41 102.352  21
   0 -14  -8 6827.54 317.588  20
   0  14  -8 7298.41 335.283  19
   0 -14  -8 6034.85 135.589  18
   0  14  -8 5452.95 92.0105  18
   0 -14   8 6301.70 135.104  21
   0 -14   8 7220.47 322.713  20
   0  14   8 7085.13 337.915  19
   0 -14   8 6992.66 334.712  17
   0 -14  -8 7352.95 294.633  16
   0 -14  -8 6303.95 329.701  15
   0 -14   8 7011.99 238.213  13
   0  14  -8 6338.09 298.251  12
   0 -14  10 225.319 87.9755  10
   0  14 -10 130.929 58.9290   9
   0 -14 -10 254.401 69.8658  10
   0  14  10 238.190 72.6920  11
   0  14  10 428.226 114.684   8
   0  14  10 160.385 72.7502   3
   0 -14  10 166.783 87.2670   7
   0 -14 -10 192.277 47.7095   5
   0 -14 -10 417.560 111.935  20
   0 -14  10 184.975 37.7010  21
   0  14  10 206.725 36.0724  21
   0  14 -10 245.935 89.7050  19
   0  14  10 213.934 82.7202  19
   0  14 -10 217.457 36.7948  18
   0 -14  10 59.0491 76.5926  17
   0 -14  10 661.631 131.871  20
   0 -14 -10 100.845 114.856  15
   0 -14  10 254.102 76.9425  13
   0  14 -10 185.451 74.4185  12
   0 -14 -10 257.624 76.0750  16
   0  14 -12 166.620 67.6126   9
   0  14  12 354.343 81.0912  11
   0 -14  12 309.987 96.6977  10
   0 -14 -12 222.971 68.5180  10
   0  14  12 87.0046 93.3052   8
   0 -14 -12 314.707 61.1542   5
   0  14  12 308.828 89.6040   3
   0  14 -12 232.231 82.7408   4
   0 -14  12 247.641 95.7731   7
   0  14  12 111.301 70.0575  19
   0 -14  12 469.453 111.504  20
   0  14  12 198.383 44.1005  21
   0 -14 -12 385.969 103.135  20
   0 -14  12 204.637 89.5893  17
   0  14 -12 116.026 73.6432  19
   0 -14  12 149.744 40.2442  21
   0 -14  12 265.877 73.7126  13
   0 -14 -12 197.131 99.3429  15
   0  14 -12 317.148 93.3930  12
   0 -14 -12 269.409 86.1100  16
   0  14  14 522.054 118.315   8
   0 -14  14 487.160 108.867  10
   0  14  14 510.653 83.3583  11
   0 -14 -14 492.561 95.9240  10
   0  14 -14 566.394 102.773   9
   0 -14 -14 526.572 80.7639   5
   0  14 -14 489.258 100.600   4
   0 -14  14 405.150 108.989   7
   0  14  14 525.319 108.422   3
   0 -14 -14 547.577 104.033  20
   0  14  14 491.257 70.5638  21
   0 -14  14 506.339 111.596  17
   0  14 -14 463.412 114.672  19
   0 -14  14 408.934 68.6531  21
   0  14  14 557.367 121.580  19
   0 -14  14 601.767 108.250  20
   0 -14  14 378.418 84.0585  13
   0 -14 -14 433.148 100.625  16
   0 -14 -14 347.276 102.580  15
   0  14 -14 449.397 104.603  12
   0 -14  16-41.4831 80.4749  10
   0  14  16 3.26592 41.5441  11
   0  14 -16 60.4430 65.2112   9
   0  14  16-32.8083 83.4602   8
   0 -14 -16-6.30892 50.0895   5
   0 -14  16 17.4157 76.2530   7
   0  14  16 15.1758 68.3381   3
   0  14 -16 86.3160 65.1845   4
   0 -14 -16 0.66931 56.3252  20
   0 -14  16-57.1425 47.4171  21
   0 -14  16 100.055 68.8321  20
   0  14  16-24.3412 45.0379  21
   0  14 -16-67.6593 66.8548  19
   0  14  16 53.6841 76.8359  19
   0 -14  16-7.32379 71.7069  17
   0  14 -16 8.33823 75.2755  12
   0 -14  16-87.3846 75.9494  13
   0 -14 -16-33.2027 81.5214  15
   0 -14 -16-56.8298 73.5900  16
   0  14  18 431.851 117.346   8
   0  14 -18 436.600 103.096   9
   0 -14  18 398.092 116.600  10
   0  14  18 377.929 70.5112  11
   0  14  18 350.013 108.089   3
   0 -14  18 228.847 95.5313   7
   0 -14 -18 287.848 72.5767   5
   0  14 -18 408.729 94.5988   4
   0  14  18 400.249 114.004  19
   0  14 -18 368.626 115.971  19
   0 -14  18 467.340 93.6907  20
   0 -14 -18 442.545 94.7168  20
   0  14  18 322.561 77.6154  21
   0 -14  18 396.234 82.3762  21
   0 -14  18 265.120 105.867  17
   0  14 -18 293.810 100.030  12
   0 -14 -18 421.832 113.236  16
   0 -14  18 394.489 101.295  13
   0 -14 -18 351.085 108.247  15
   0  14  20 54.8807 79.9938   8
   0 -14  20-34.1400 91.7545  10
   0  14 -20 63.8744 68.8031   9
   0  14 -20 62.9735 66.8614   4
   0 -14 -20 12.7224 50.4256   5
   0  14  20 123.759 92.9701   3
   0 -14  20-106.914 106.023   7
   0 -14 -20 5.58499 51.6531  20
   0 -14  20-70.4404 99.5323  17
   0  14  20 35.1877 53.4561  21
   0 -14  20-41.6923 63.6923  20
   0 -14  20-21.8715 51.0119  21
   0  14  20 145.603 98.8832  19
   0 -14 -20-25.5705 79.7396  16
   0 -14  20-246.904 111.559  13
   0  14 -20 68.8519 83.3196  12
   0 -14 -20-113.072 99.7626  15
   0 -14  22-77.9877 91.5655  10
   0  14 -22-49.9824 70.4950   9
   0  14  22-38.6159 81.8260   8
   0  14  22 19.5158 78.0229   3
   0  14 -22-46.6723 69.1816   4
   0 -14 -22-77.3160 65.6197   5
   0 -14  22-1.29657 80.6402   7
   0 -14  22 13.1259 64.6165  21
   0  14  22 22.7609 60.9503  21
   0 -14  22-100.655 68.8101  20
   0  14  22-18.9785 80.5164  19
   0 -14 -22-59.1422 56.4419  20
   0 -14  22-43.7500 80.7677  17
   0 -14 -22-74.9144 85.6252  15
   0 -14 -22-15.9190 74.1456  16
   0 -14  22-214.487 129.852  13
   0  14 -22 49.3493 79.4927  12
   0  14  24 2.16716 96.0298   8
   0 -14  24-70.4786 95.6768  10
   0  14 -24 364.022 101.365   9
   0  14  24 60.1574 90.7888   3
   0 -14  24-106.266 108.521   7
   0 -14 -24-41.6675 63.6328   5
   0  14 -24 24.8872 67.2678   4
   0  14  24 34.0087 68.8347  21
   0 -14  24-75.5403 96.0905  17
   0  14  24-43.1361 72.9481  19
   0 -14  24-28.9378 64.3881  21
   0 -14 -24-71.4925 104.603  15
   0 -14  24-429.001 155.924  13
   0 -14 -24-65.4885 106.538  16
   0  14 -24 3.57746 76.2530  12
   0 -14  26 158.189 102.735  10
   0  14 -26 206.341 88.9002   9
   0  14  26 330.066 117.597   8
   0  14  26 85.6237 99.6856   3
   0 -14  26 178.035 99.4153   7
   0 -14 -26 152.165 75.5998   5
   0  14 -26 244.451 89.5613   4
   0  14  26 117.538 81.7381  21
   0 -14  26 291.573 103.090  21
   0  14  26 243.463 115.841  19
   0 -14  26 138.860 93.1644  17
   0  14 -26 327.202 118.481  12
   0 -14 -26 333.116 120.474  16
   0 -14  26-180.527 138.527  13
   0 -14 -26 163.328 86.3592  15
   0  14  28 150.010 100.547   8
   0  14 -28 310.538 111.855   9
   0  14  28 133.020 106.305   3
   0 -14  28 102.067 99.1855   7
   0 -14  28-68.5819 90.6959  21
   0  14  28 32.2807 80.3457  21
   0 -14  28-141.209 120.920  17
   0  14  28-52.9532 80.7849  19
   0 -14 -28 7.64034 92.6541  16
   0 -14  28 0.25758 128.196  13
   0  14 -28-86.6201 102.902  12
   0  14 -30 146.330 95.5504   9
   0  14  30-23.8522 97.1048   8
   0 -14  30 94.9562 99.5679   7
   0  14  30 172.610 115.927   3
   0 -14  30 408.478 139.985  17
   0  14  30 113.800 104.012  19
   0 -14  30 98.1893 86.4015  21
   0  14  30 65.7603 84.6286  21
   0  14 -30 80.9422 91.1483  12
   0 -14  30 239.669 135.543  13
   0 -14 -30 303.505 126.218  16
   0  14 -32-9.86806 83.4618   9
   0  14  32-40.8047 110.921   8
   0 -14  32-80.7433 109.366   7
   0  14  32-81.8440 101.944   3
   0 -14  32-69.1261 95.3031  21
   0 -14  32 167.318 114.074  17
   0  14  32 61.1504 93.3569  21
   0  14  32-64.4167 99.9400  19
   0 -14 -32-24.1164 95.3330  16
   0 -14  32-255.472 153.594  13
   0  14 -32 90.2182 93.5784  12
   0  14  34 3.68256 111.935   8
   0 -14  34-85.0717 108.975   7
   0  14  34-69.2465 97.2014   3
   0  14  34-73.4691 115.481  19
   0  14 -34 8.86140 98.3475  12
   0 -14  34-323.367 148.023  13
   0  15  -1 4441.57 240.450   8
   0  15  -1 4793.50 276.547  11
   0 -15  -1 4160.88 232.106  10
   0  15   1 4265.64 262.342  11
   0  15   1 4685.38 253.110   8
   0 -15   1 4606.40 239.023  10
   0  15   1 4356.55 247.454   3
   0  15  -1 4373.17 244.478   3
   0 -15  -1 4987.70 284.917   7
   0 -15   1 4399.90 276.050   7
   0 -15   1 4434.07 201.682  16
   0  15   1 4983.79 286.663  19
   0 -15  -1 5257.96 289.993  20
   0  15  -1 4504.28 275.170  19
   0 -15  -1 4555.61 210.260  16
   0 -15   1 4822.90 276.742  20
   0 -15  -1 4512.35 289.801  15
   0  15  -1 4482.03 243.913  12
   0 -15   1 4753.51 284.837  15
   0  15   1 4430.19 242.764  12
   0  15  -3 3209.63 203.668   8
   0 -15   3 3003.55 196.617  10
   0  15   3 3245.19 218.728   8
   0  15   3 3145.71 217.441  11
   0  15  -3 3274.12 235.974  11
   0 -15  -3 3061.57 193.728  10
   0  15   3 2966.40 208.448   3
   0 -15   3 3050.32 232.508   7
   0  15  -3 3065.53 210.273   3
   0 -15  -3 3195.78 233.485   7
   0  15   3 3577.05 246.717  19
   0 -15   3 3098.19 165.215  16
   0  15  -3 3116.01 229.517  19
   0 -15   3 3541.71 242.237  20
   0 -15  -3 2940.22 178.476  16
   0 -15  -3 3382.79 240.381  20
   0 -15  -3 3508.76 250.968  15
   0 -15   3 3079.16 96.9597  13
   0  15   3 3076.50 205.782  12
   0  15  -3 2897.68 202.992  12
   0 -15   5 2708.20 196.218  10
   0  15   5 2692.46 200.756  11
   0 -15  -5 2593.98 178.195  10
   0  15   5 2937.76 212.574   8
   0  15   5 2498.31 188.899   3
   0 -15   5 2928.57 231.371   7
   0  15  -5 2528.91 196.702   3
   0 -15  -5 3341.58 243.769  20
   0 -15   5 2673.90 152.588  16
   0 -15  -5 2950.97 186.179  16
   0 -15   5 3562.02 252.656  20
   0  15   5 2829.40 223.955  19
   0  15  -5 2850.67 221.997  19
   0  15   5 2685.89 192.213  12
   0  15  -5 2927.73 206.375  12
   0 -15   5 2423.25 118.105  13
   0 -15  -5 2391.83 222.371  15
   0  15  -7 2107.33 175.129   9
   0 -15  -7 1907.28 157.371  10
   0 -15   7 2189.48 182.351  10
   0  15   7 2063.98 191.107   8
   0  15   7 1978.19 167.772  11
   0  15  -7 2053.47 185.634   3
   0 -15   7 1902.34 192.570   7
   0  15   7 2033.51 178.774   3
   0 -15  -7 2556.12 215.726  20
   0  15   7 1974.83 192.124  19
   0 -15  -7 2028.54 163.538  16
   0  15  -7 2302.89 205.396  19
   0 -15   7 2812.61 226.929  20
   0  15  -7 1748.50 170.010  12
   0 -15  -7 1968.94 203.253  15
   0 -15   7 2067.22 124.302  13
   0 -15  -9 711.632 104.687  10
   0  15  -9 795.063 117.769   9
   0  15   9 907.892 118.450  11
   0  15   9 891.687 138.932   8
   0 -15   9 950.636 137.956  10
   0 -15   9 919.915 148.967   7
   0 -15  -9 842.386 82.8374   5
   0  15   9 697.440 118.011   3
   0  15   9 1054.79 147.553  19
   0 -15   9 1281.45 163.053  20
   0 -15   9 822.085 138.486  17
   0 -15  -9 1136.83 152.961  20
   0  15  -9 708.180 131.437  19
   0 -15  -9 681.491 134.546  15
   0 -15   9 577.845 77.7541  13
   0  15  -9 803.936 126.378  12
   0 -15  -9 720.184 113.138  16
   0  15 -11 471.970 98.5704   9
   0 -15  11 632.872 121.325  10
   0  15  11 659.239 129.787   8
   0  15  11 502.117 89.4888  11
   0 -15 -11 409.896 83.2320  10
   0 -15 -11 484.422 71.0972   5
   0  15 -11 570.477 107.550   4
   0 -15  11 573.061 128.016   7
   0  15  11 468.939 106.171   3
   0  15  11 456.091 48.5554  21
   0 -15  11 500.811 57.2385  21
   0  15 -11 349.341 105.312  19
   0 -15  11 559.687 108.690  20
   0 -15 -11 409.941 52.5258  18
   0  15  11 526.221 117.874  19
   0  15 -11 432.005 47.0348  18
   0 -15  11 495.871 117.076  17
   0 -15 -11 399.046 104.825  20
   0 -15 -11 247.442 96.6792  15
   0 -15  11 349.665 73.3427  13
   0  15 -11 484.445 106.641  12
   0 -15 -11 456.429 95.8785  16
   0 -15 -13 514.160 96.4413  10
   0  15 -13 590.205 103.010   9
   0  15  13 735.999 104.359  11
   0 -15  13 649.681 126.620  10
   0  15  13 661.254 127.853   8
   0  15 -13 526.529 105.867   4
   0 -15  13 570.515 127.920   7
   0  15  13 679.074 117.519   3
   0 -15 -13 733.667 88.2798   5
   0 -15  13 682.224 135.073  17
   0  15  13 550.552 66.4373  21
   0  15 -13 758.869 135.853  19
   0  15  13 659.164 127.024  19
   0 -15  13 793.216 126.147  20
   0 -15 -13 560.760 112.391  20
   0 -15  13 483.531 63.1811  21
   0 -15  13 597.053 96.9705  13
   0  15 -13 654.130 122.337  12
   0 -15 -13 712.004 118.151  16
   0 -15 -13 598.302 118.227  15
   0 -15  15-16.5124 67.0489  10
   0 -15 -15 84.6196 60.6942  10
   0  15  15-2.51892 44.2301  11
   0  15 -15 80.7226 70.0044   9
   0  15  15-67.4858 85.5313   8
   0 -15 -15-16.9617 45.3970   5
   0  15 -15 4.96482 64.7705   4
   0 -15  15 20.2119 76.5907   7
   0  15  15 10.4619 68.5075   3
   0 -15 -15 25.2467 62.7238  20
   0  15  15 114.635 90.7481  19
   0  15  15-42.2452 43.2453  21
   0 -15  15-14.4275 40.4564  21
   0 -15  15 68.3307 69.2409  20
   0  15 -15 34.7513 66.9461  19
   0 -15  15 51.7865 90.2607  17
   0  15 -15 10.6899 69.3036  12
   0 -15 -15 54.1027 71.5703  16
   0 -15 -15-41.5169 87.6358  15
   0 -15  15-90.7951 67.4430  13
   0  15 -17 279.971 90.2187   9
   0  15  17 122.399 53.7515  11
   0 -15 -17 274.221 88.4608  10
   0  15  17 322.242 114.981   8
   0 -15  17 222.320 96.8976  10
   0 -15  17 232.656 102.577   7
   0 -15 -17 277.634 69.3762   5
   0  15 -17 218.694 88.8231   4
   0  15  17 318.280 103.122   3
   0  15  17 122.887 49.6009  21
   0 -15  17 152.452 57.4025  21
   0 -15 -17 293.202 89.6321  20
   0  15  17 341.156 117.441  19
   0 -15  17 250.912 92.8072  20
   0  15 -17 238.559 100.278  19
   0 -15  17 226.247 86.6739  17
   0 -15 -17 62.9903 81.7849  15
   0  15 -17 176.627 97.3767  12
   0 -15  17 30.0796 74.7085  13
   0 -15 -17 111.485 80.3436  16
   0 -15  19 95.1287 80.5999  10
   0  15  19 157.347 99.9949   8
   0  15 -19 95.5535 73.3882   9
   0 -15  19 81.7150 95.5182   7
   0  15 -19 112.597 74.1921   4
   0 -15 -19-23.1199 44.7645   5
   0  15  19 211.487 97.3838   3
   0 -15  19 42.5057 94.2621  17
   0 -15  19 41.3030 50.0667  21
   0  15  19 89.8632 53.3116  21
   0  15  19 22.5016 75.6582  19
   0 -15 -19 72.6665 60.2951  20
   0 -15  19 55.5588 66.8835  20
   0  15 -19 195.853 98.9121  19
   0 -15  19-135.793 93.6244  13
   0  15 -19 87.4644 73.7690  12
   0 -15 -19 19.9551 72.1931  16
   0 -15 -19 84.2773 84.1620  15
   0  15 -21 129.152 73.2423   9
   0 -15  21 74.2747 94.1281  10
   0  15  21 186.573 102.622   8
   0  15  21 134.905 85.7384   3
   0 -15  21 127.636 93.7911   7
   0  15 -21 156.747 82.7041   4
   0 -15  21 107.021 89.1372  17
   0  15  21 311.424 121.170  19
   0 -15  21 37.8938 57.9875  20
   0  15  21 119.513 64.1784  21
   0 -15 -21 76.6724 59.1300  20
   0 -15  21 30.2701 58.0392  21
   0 -15 -21 142.277 85.9274  16
   0 -15 -21 118.662 95.2522  15
   0 -15  21-181.538 139.829  13
   0  15 -21 212.088 107.018  12
   0  15  23 35.8521 93.0591   8
   0  15 -23 94.7999 84.5574   9
   0 -15  23 8.91300 90.3339  10
   0  15  23 153.609 101.597   3
   0 -15  23-41.8886 97.9939   7
   0  15 -23-27.1842 64.1740   4
   0 -15 -23 101.570 63.8388   6
   0 -15  23-21.7748 58.4954  20
   0 -15  23-41.6136 61.0435  21
   0 -15  23 37.2350 93.5363  17
   0  15  23 52.8253 61.0016  21
   0  15  23 122.025 98.8343  19
   0 -15 -23 46.7349 58.8109  20
   0 -15 -23-47.1435 99.3792  15
   0  15 -23 29.6107 70.2305  12
   0 -15  23-337.628 144.847  13
   0 -15 -23-22.6574 88.8490  16
   0  15 -25-1.33892 70.9562   9
   0  15  25 27.6175 85.5467   8
   0 -15  25 16.0352 90.5910  10
   0 -15  25 54.7139 94.0655   7
   0  15 -25-23.2435 77.7051   4
   0  15  25 65.1462 88.8906   3
   0 -15  25-90.0912 112.135  17
   0  15  25-20.6297 87.0473  19
   0  15 -25 56.5426 81.5636  12
   0 -15 -25-113.946 91.2025  15
   0 -15 -25-16.8879 97.6204  16
   0  15  27-67.2573 94.3938   8
   0  15 -27-44.6759 72.7286   9
   0  15  27-12.4923 85.1959   3
   0 -15  27-46.8270 93.6608   7
   0  15  27-15.0092 85.6288  19
   0 -15  27-8.22048 98.7196  17
   0  15 -27 3.60276 82.0025  12
   0 -15  27-10.7142 92.8610  13
   0 -15 -27-191.603 130.975  16
   0  15 -29 93.6975 87.6416   9
   0  15  29-26.0820 102.978   8
   0 -15  29 14.7512 96.2290   7
   0  15  29-42.8098 100.017   3
   0  15  29 242.896 122.635  19
   0 -15  29 33.5577 88.5047  17
   0  15 -29 11.8477 86.6334  12
   0 -15 -29-10.0060 91.8067  16
   0 -15  29 162.888 114.727  13
   0  15  31-140.663 104.682   8
   0 -15  31 110.476 118.678   7
   0  15  31 203.829 125.173   3
   0 -15  31 80.0094 108.982  17
   0  15  31 199.935 120.909  19
   0 -15 -31 15.2188 100.360  16
   0 -15  31-16.7475 119.966  13
   0  15 -31-67.8996 94.3772  12
   0  15  33 182.352 126.828   8
   0 -15  33-198.886 119.147   7
   0  15  33-18.2549 99.2726   3
   0  15  33-290.801 137.577  19
   0  15 -33-131.519 108.294  12
   0 -15 -33-65.2306 120.542  16
   0 -15  33-207.114 153.231  13
   0  16   0 8760.66 379.080  11
   0  16   0 8099.71 338.040   8
   0 -16   0 8279.92 331.585  10
   0  16   0 8328.15 347.971   3
   0 -16   0 8347.04 379.297   7
   0 -16   0 8192.82 375.314  20
   0 -16   0 8081.55 284.267  16
   0  16   0 8095.07 372.771  19
   0  16   0 7921.93 333.481  12
   0 -16   0 8743.87 393.300  15
   0  16   2 1480.57 156.715   8
   0 -16   2 1404.66 140.519  10
   0  16   2 1357.07 157.134  11
   0  16  -2 1457.07 151.160   8
   0  16  -2 1814.35 189.449  11
   0 -16  -2 1418.45 143.615  10
   0  16  -2 1335.08 152.134   3
   0 -16   2 1528.13 175.164   7
   0  16   2 1269.28 144.774   3
   0 -16  -2 1729.18 184.232   7
   0 -16   2 1371.89 118.691  16
   0  16  -2 1437.83 169.471  19
   0 -16   2 1832.06 193.090  20
   0 -16  -2 1427.84 128.658  16
   0 -16  -2 1693.35 187.397  20
   0  16   2 1330.50 165.955  19
   0  16  -2 1677.34 161.018  12
   0 -16  -2 1228.52 163.786  15
   0  16   2 1483.74 153.955  12
   0 -16   4 84.0290 60.9924  10
   0  16   4 19.5798 56.7711  12
   0  16  -4 236.570 113.200  11
   0  16   4 38.7703 67.2327   8
   0 -16  -4-40.9040 66.6477  10
   0  16   4 39.3047 67.2804  11
   0  16   4-83.8914 81.4307   3
   0 -16   4 75.6316 84.0792   7
   0 -16  -4 47.0006 76.3225   7
   0  16  -4-64.3680 76.4619   3
   0  16   4-1.61122 69.5569  19
   0 -16   4 73.6469 42.9549  16
   0 -16  -4 45.4487 52.3230  16
   0 -16   4 495.838 125.461  20
   0  16  -4 11.8362 66.4830  19
   0 -16  -4 348.605 115.676  20
   0 -16  -4-62.8928 106.362  15
   0  16  -4-29.7801 61.5039  12
   0 -16   6 1885.34 174.191  10
   0 -16  -6 1875.13 158.884  10
   0  16   6 1954.85 185.068   8
   0  16   6 2031.06 179.979  11
   0 -16   6 1692.38 187.326   7
   0  16   6 1903.03 178.533   3
   0  16  -6 1797.75 178.661   3
   0  16   6 1858.16 190.069  19
   0 -16  -6 1844.04 157.519  16
   0 -16  -6 2212.57 205.205  20
   0  16  -6 2056.69 198.971  19
   0 -16   6 2066.72 197.439  20
   0 -16  -6 1711.05 186.042  15
   0  16  -6 1779.48 172.672  12
   0  16   6 1919.11 172.105  12
   0 -16   6 1805.38 103.823  13
   0  16   8 258.028 82.2310  11
   0  16  -8 165.176 70.3503   9
   0 -16   8 181.344 78.3958  10
   0  16   8 256.894 90.6214   8
   0 -16  -8 171.108 69.7221  10
   0 -16   8 295.808 109.609   7
   0  16   8 256.944 85.7177   3
   0  16  -8 211.956 82.5325  19
   0 -16  -8 316.265 104.688  20
   0 -16   8 265.346 101.158  20
   0  16   8 227.239 92.1419  19
   0 -16   8 202.360 50.4597  13
   0 -16  -8 174.304 89.8693  15
   0  16  -8 83.7333 67.5399  12
   0 -16  -8 86.4078 58.6943  16
   0 -16  10 74.2037 73.9016  10
   0  16 -10 47.6014 62.5166   9
   0  16  10 206.657 72.4460  11
   0  16  10 179.764 99.5078   8
   0 -16 -10 131.298 65.6580  10
   0  16  10 55.6582 68.5916   3
   0 -16  10 65.3248 87.1347   7
   0 -16 -10 191.693 49.4764   5
   0  16  10 204.134 99.2981  19
   0 -16  10 341.419 107.404  20
   0 -16 -10 169.826 86.8651  20
   0 -16  10 157.864 91.9057  17
   0  16 -10 5.76202 76.2435  19
   0 -16 -10 104.379 88.3247  15
   0 -16  10 140.119 53.8137  13
   0 -16 -10 132.611 69.8137  16
   0  16 -10 95.0539 77.5301  12
   0  16 -12 575.728 105.743   9
   0 -16  12 430.892 106.848  10
   0  16  12 317.953 112.004   8
   0  16  12 566.637 94.6899  11
   0 -16 -12 519.913 106.153  10
   0 -16  12 493.683 125.304   7
   0  16 -12 410.318 93.1168   4
   0 -16 -12 406.697 65.2895   5
   0  16  12 446.017 105.533   3
   0  16 -12 404.470 103.626  19
   0 -16 -12 341.102 98.7079  20
   0 -16  12 648.881 124.410  20
   0 -16  12 372.858 110.932  17
   0  16  12 477.649 116.119  19
   0 -16 -12 370.536 106.661  15
   0 -16 -12 442.018 102.313  16
   0  16 -12 513.698 117.343  12
   0 -16  12 369.430 75.5854  13
   0 -16  14 121.159 88.8298  10
   0 -16 -14 2.38182 55.9048  10
   0  16 -14-26.1339 60.2742   9
   0  16  14 11.1012 73.1999   8
   0  16  14 80.3063 58.3611  11
   0  16 -14-18.1832 62.6908   4
   0  16  14 25.8559 70.6732   3
   0 -16  14 119.679 103.713   7
   0  16 -14 16.9428 76.6734  19
   0 -16  14 116.138 78.1063  20
   0  16  14 115.047 88.4958  19
   0 -16  14 69.4454 84.9941  17
   0 -16 -14 37.0183 72.5885  20
   0 -16  14-47.4272 69.8117  13
   0 -16 -14-104.117 102.855  15
   0 -16 -14 25.6628 63.7294  16
   0  16 -14 118.262 82.1338  12
   0  16 -16-43.3639 67.4907   9
   0 -16  16 27.0966 72.3792  10
   0 -16 -16 93.1164 68.7914  10
   0  16  16 28.8409 81.2028   8
   0  16  16 28.6687 43.6416  11
   0  16 -16 58.7021 75.1270   4
   0  16  16-25.9069 76.4389   3
   0 -16  16 119.800 91.6899   7
   0  16  16 222.506 107.872  19
   0  16 -16-11.9291 74.2697  19
   0 -16 -16 2.37661 64.8365  20
   0 -16  16 33.8846 74.3809  17
   0 -16  16 179.216 94.9847  20
   0 -16  16-106.407 78.4684  13
   0  16 -16 111.442 86.3714  12
   0 -16 -16-89.2519 93.2288  15
   0 -16 -16 19.2705 78.4243  16
   0  16 -18 211.441 84.3816   9
   0 -16 -18 194.282 78.6780  10
   0  16  18 160.437 100.982   8
   0 -16  18 139.614 91.8051  10
   0  16  18 202.477 95.2455   3
   0  16 -18 284.259 99.6236   4
   0 -16  18 227.450 107.732   7
   0 -16  18 310.663 97.5343  20
   0 -16  18 36.2934 80.4060  17
   0  16  18 374.356 125.931  19
   0 -16 -18 289.807 96.8797  20
   0  16 -18 194.804 99.2356  19
   0  16 -18 204.028 95.1278  12
   0 -16 -18 93.9849 74.2897  16
   0 -16  18 23.7900 80.2313  13
   0 -16 -18 117.499 94.1041  15
   0  16 -20 1242.98 161.388   9
   0 -16 -20 1255.01 159.313  10
   0 -16  20 1207.54 189.505  10
   0  16  20 1696.49 216.641   8
   0 -16  20 1234.72 196.352   7
   0  16  20 1259.02 179.569   3
   0  16 -20 1642.59 180.167   4
   0  16 -20 1414.59 193.268  19
   0  16  20 1335.73 190.179  19
   0 -16  20 1532.50 207.892  17
   0 -16  20 1407.84 163.769  20
   0 -16 -20 1120.22 148.757  20
   0  16 -20 1685.53 209.380  12
   0 -16 -20 1182.91 173.858  15
   0 -16  20 911.054 142.012  13
   0 -16 -20 1192.64 178.363  16
   0 -16  22 370.389 126.386  10
   0  16 -22 232.951 92.8382   9
   0  16  22 425.928 121.878   8
   0  16  22 464.728 133.608   3
   0  16 -22 304.208 96.9444   4
   0 -16  22 205.159 113.744   7
   0  16  22 313.407 118.100  19
   0 -16  22 274.497 114.441  17
   0 -16  22 225.377 84.4753  20
   0 -16 -22 338.774 95.3862  20
   0 -16  22 111.843 94.9482  13
   0  16 -22 336.524 118.225  12
   0 -16 -22 136.568 95.6548  15
   0 -16 -22 215.406 104.043  16
   0  16 -24-65.8250 69.4507   9
   0 -16  24 11.6303 95.6666  10
   0  16  24-5.98624 82.0437   8
   0  16  24-63.7330 89.7720   3
   0 -16  24-5.86379 85.3695   7
   0  16 -24 28.1216 73.1734   4
   0 -16  24-94.6831 94.2033  17
   0  16  24-87.7626 97.4140  19
   0 -16 -24-210.490 114.021  15
   0  16 -24-23.9082 84.8977  12
   0 -16 -24 61.3650 92.9982  16
   0 -16  24-187.879 119.256  13
   0 -16  26-42.5285 113.065  10
   0  16 -26 127.084 86.0931   9
   0  16  26-117.656 109.385   8
   0  16 -26-17.7605 67.3098   4
   0 -16  26 156.047 106.541   7
   0  16  26 296.206 124.363   3
   0 -16  26 38.4332 90.5972  17
   0  16  26 12.7281 83.4423  19
   0 -16 -26 5.12605 85.4416  16
   0  16 -26 82.2084 96.5585  12
   0 -16  26 109.740 99.1332  13
   0 -16 -26-49.5980 98.3437  15
   0  16  28 38.5501 96.9744   8
   0  16 -28 120.701 85.6979   9
   0 -16  28-4.82332 86.8910   7
   0  16  28 284.208 122.082   3
   0  16  28 123.450 109.096  19
   0 -16  28 228.972 118.635  17
   0 -16 -28 127.670 109.404  16
   0 -16  28 311.827 132.301  13
   0  16 -28-10.9996 100.693  12
   0  16  30-169.026 128.376   8
   0 -16  30-33.7239 92.6371   7
   0  16  30-104.696 112.542   3
   0 -16  30 28.9290 111.473  17
   0  16  30-70.5607 91.1592  19
   0 -16 -30-211.437 135.229  16
   0  16 -30-76.4818 111.975  12
   0 -16  30 28.3677 110.061  13
   0  16  32-15.4428 94.8810   8
   0 -16  32-69.8991 106.385   7
   0  16  32-31.6962 104.655   3
   0  16  32 88.7844 113.868  19
   0 -16  32-222.338 139.082  13
   0 -16 -32-56.0294 112.550  16
   0  16 -32-38.6199 83.4283  12
   0  17  -1 156.362 90.0940  11
   0 -17  -1 88.6981 62.2287  10
   0  17   1 76.2300 74.7347  11
   0  17   1 123.125 73.4070   8
   0  17  -1 62.2429 58.1020   8
   0 -17   1 79.3335 55.2984  10
   0 -17   1 76.9433 77.2991   7
   0 -17  -1 77.2591 74.0445   7
   0  17   1 7.45899 64.3771   3
   0  17  -1 70.0500 69.0209   3
   0 -17   1 48.0498 44.1193  16
   0 -17  -1 92.5535 55.7096  16
   0  17   1 54.3666 74.1846  19
   0 -17  -1 91.1181 88.4549  20
   0 -17   1 149.875 102.885  20
   0  17  -1 15.3919 72.0251  19
   0 -17  -1 43.7540 79.4172  15
   0  17   1 1.81462 58.6592  12
   0  17  -1 117.571 70.9928  12
   0 -17  -3 535.475 96.6430  10
   0 -17   3 513.066 102.338  10
   0  17  -3 459.676 98.2288   8
   0  17  -3 483.589 115.455  11
   0  17   3 549.501 116.653  11
   0  17   3 547.010 103.731  12
   0  17   3 572.286 112.858   8
   0 -17   3 396.209 113.511   7
   0 -17  -3 635.104 126.319   7
   0  17   3 590.456 114.232   3
   0  17  -3 546.675 104.473   3
   0 -17  -3 691.289 133.926  20
   0 -17  -3 585.945 93.7208  16
   0  17  -3 464.148 109.819  19
   0 -17   3 602.025 85.6759  16
   0  17   3 652.994 129.613  19
   0 -17   3 631.169 134.664  20
   0  17  -3 502.394 103.281  12
   0 -17  -3 367.248 111.235  15
   0  17   5 79.3280 60.1633  11
   0  17   5 121.652 81.6855   8
   0 -17   5 239.917 83.9467  10
   0  17   5 126.545 68.6484  12
   0  17  -5 70.9608 84.0131  11
   0 -17  -5 205.264 76.0230  10
   0  17  -5 217.397 84.0618   3
   0 -17   5 187.240 98.2768   7
   0  17   5 221.369 83.1619   3
   0 -17  -5 75.7513 81.0410   7
   0 -17   5 127.841 49.0370  16
   0  17  -5 211.459 90.4975  19
   0 -17  -5 116.868 83.0246  20
   0 -17   5 111.994 82.5444  20
   0  17   5 139.082 82.0890  19
   0 -17  -5 193.403 68.8496  16
   0 -17  -5 155.765 94.1082  15
   0  17  -5 205.519 78.5053  12
   0 -17   7 125.353 77.0078  10
   0  17   7 87.9873 80.8425   8
   0 -17  -7 119.986 65.3623  10
   0  17  -7 17.9276 58.7038   9
   0  17   7 209.073 76.0314  12
   0  17   7 109.700 80.0251  11
   0  17   7 113.307 77.6043   3
   0 -17   7-13.3524 82.2499   7
   0  17   7 78.4142 78.4001  19
   0 -17  -7 132.441 87.3167  20
   0  17  -7 56.2449 80.8804  19
   0 -17   7 116.260 82.6342  20
   0 -17  -7 70.9263 62.6138  16
   0  17  -7 72.7847 79.2148  12
   0 -17  -7 238.253 104.900  15
   0 -17   9 965.737 143.302  10
   0 -17  -9 980.250 130.781  10
   0  17   9 971.850 132.449  11
   0  17  -9 957.814 132.840   9
   0  17   9 1017.84 157.558   8
   0 -17   9 1099.66 171.703   7
   0  17   9 932.862 135.945   3
   0 -17  -9 1087.48 156.704  20
   0  17   9 853.429 145.544  19
   0  17  -9 1099.73 163.236  19
   0 -17   9 980.795 154.113  20
   0 -17  -9 851.921 146.290  15
   0  17  -9 994.564 144.314  12
   0 -17  -9 863.382 127.368  16
   0 -17  11 199.993 92.1516  10
   0 -17 -11-25.6507 58.0521  10
   0  17 -11-14.7253 59.7158   9
   0  17  11 100.338 91.8881   8
   0  17  11-28.4117 49.6748  11
   0  17  11-56.1781 86.0989   3
   0  17 -11 69.1038 72.0003   4
   0 -17  11 16.4760 91.8866   7
   0 -17 -11 16.7199 75.5819  20
   0  17 -11-20.5184 79.2082  19
   0  17  11-6.32836 78.7652  19
   0 -17  11 10.0041 74.2203  20
   0 -17 -11-83.6661 73.4188  16
   0  17 -11 124.435 80.3781  12
   0 -17 -11 54.6710 88.2466  15
   0  17  13 76.2993 61.9032  11
   0 -17  13 66.6547 82.8411  10
   0  17 -13 45.1425 64.8909   9
   0  17  13 83.6334 92.5160   8
   0 -17 -13 26.1711 56.9179  10
   0  17 -13 111.152 76.6489   4
   0  17  13 34.5109 71.2778   3
   0 -17  13 266.432 113.258   7
   0  17 -13 33.4989 79.1648  19
   0 -17  13 131.159 87.9871  20
   0 -17 -13 204.669 95.7644  20
   0  17  13 38.6328 75.3819  19
   0 -17  13 114.092 96.7706  17
   0 -17  13-182.432 78.3866  13
   0 -17 -13 164.933 86.0305  16
   0 -17 -13-67.6302 89.4872  15
   0  17 -13-98.8641 81.2460  12
   0  17 -15 377.586 104.482   9
   0 -17 -15 367.183 99.9825  10
   0  17  15 408.450 85.0951  11
   0  17  15 653.810 144.274   8
   0 -17  15 529.171 130.432  10
   0  17 -15 496.720 116.704   4
   0  17  15 489.207 121.768   3
   0 -17  15 574.190 141.955   7
   0 -17  15 453.760 125.345  17
   0 -17 -15 542.240 123.259  20
   0  17 -15 510.989 131.031  19
   0 -17  15 614.745 126.854  20
   0  17  15 462.748 121.249  19
   0 -17 -15 317.217 115.569  15
   0  17 -15 717.662 141.942  12
   0 -17 -15 471.539 116.768  16
   0 -17  15 337.079 82.5733  13
   0 -17  17 121.190 95.8130  10
   0  17 -17 241.326 94.9779   9
   0  17  17 613.880 153.057   8
   0 -17 -17 130.053 75.2919  10
   0  17 -17 129.939 79.8931   4
   0  17  17 150.629 97.3829   3
   0 -17  17 169.663 113.556   7
   0 -17  17 209.895 106.647  17
   0  17  17 50.8965 87.6901  19
   0 -17  17 134.674 85.4121  20
   0 -17 -17 65.7137 77.3447  20
   0  17 -17 217.381 114.259  19
   0 -17 -17 194.005 93.9557  16
   0  17 -17 249.434 110.997  12
   0 -17  17-271.742 107.503  13
   0 -17 -17-43.7768 115.150  15
   0  17  19 290.002 127.658   8
   0 -17  19 128.148 104.749  10
   0 -17 -19 116.772 66.8831  10
   0  17 -19 222.235 94.1656   9
   0  17 -19 21.6352 71.5191   4
   0  17  19 103.348 92.1292   3
   0 -17  19 62.2636 98.0277   7
   0  17 -19 85.7640 93.6406  19
   0 -17  19 156.403 107.623  17
   0 -17 -19 173.914 83.1537  20
   0 -17  19 54.9947 67.1738  20
   0  17  19 184.531 104.175  19
   0 -17 -19 163.242 119.209  15
   0  17 -19 116.759 90.6423  12
   0 -17 -19 78.8981 87.0028  16
   0  17  21 42.9323 98.3244   8
   0  17 -21 190.984 90.3571   9
   0 -17 -21 162.515 82.4161  10
   0 -17  21 122.512 105.357  10
   0 -17  21-70.0066 82.4370   7
   0  17 -21 154.017 88.6021   4
   0  17  21 101.544 94.3616   3
   0 -17 -21 67.5751 67.2168  20
   0  17  21 174.409 104.799  19
   0 -17  21 79.9288 94.7460  17
   0 -17  21 114.924 71.9709  20
   0 -17 -21 48.0654 76.2403  16
   0 -17  21-54.2906 88.1399  13
   0  17 -21 78.9518 80.6471  12
   0 -17 -21 1.81938 94.9671  15
   0 -17  23-11.8583 102.949  10
   0  17 -23 169.125 89.8568   9
   0  17  23 122.136 100.132   8
   0 -17 -23 107.625 83.6676  10
   0  17  23 16.9940 84.1702   3
   0 -17  23 213.692 109.637   7
   0  17 -23 50.6177 76.7925   4
   0 -17  23-30.6386 65.3549  20
   0  17  23-13.8367 85.9120  19
   0 -17  23-56.3915 93.2785  17
   0 -17 -23-53.1792 80.6955  16
   0  17 -23-26.9625 86.5572  12
   0 -17  23-110.739 88.0082  13
   0 -17 -23-162.207 115.526  15
   0  17  25-0.51397 97.1473   8
   0  17 -25-66.2746 76.7206   9
   0 -17  25 83.0375 96.0180  10
   0 -17  25-12.6926 108.011   7
   0  17  25 45.5849 91.9557   3
   0  17 -25-51.7784 72.1676   4
   0  17  25 66.1384 101.936  19
   0 -17  25-21.7548 94.6560  17
   0 -17 -25-109.081 105.892  15
   0 -17  25 89.9491 93.8438  13
   0  17 -25 47.0042 95.5680  12
   0 -17 -25-10.7151 85.6861  16
   0  17  27 72.6473 99.7426   8
   0  17  27 38.3656 103.818   3
   0 -17  27-84.2186 109.750   7
   0  17  27 104.759 96.6082  19
   0 -17  27-249.646 127.437  17
   0 -17 -27-45.6349 111.645  16
   0  17 -27-6.33894 100.499  12
   0 -17  27-160.257 118.697  13
   0  17  29-21.2483 96.9814   8
   0  17  29-68.4695 101.874   3
   0 -17  29 53.8926 95.7637   7
   0  17  29 25.7762 104.668  19
   0 -17  29-63.6101 98.5783  17
   0 -17 -29 1.94870 98.1407  16
   0  17 -29-85.7687 114.715  12
   0  17  31-152.970 112.183   3
   0 -17  31 240.730 127.142   7
   0  17  31-83.2821 126.681  19
   0  17 -31 57.8286 102.817  12
   0 -17 -31-92.4405 113.633  16
   0  18   0 429.076 116.170  11
   0  18   0 375.881 97.9427   8
   0 -18   0 301.841 79.8661  10
   0  18   0 162.374 73.7008   3
   0 -18   0 442.492 114.109   7
   0  18   0 230.098 94.2381  19
   0 -18   0 573.447 128.582  20
   0 -18   0 314.053 72.7657  16
   0  18   0 329.559 89.3103  12
   0  18  -2 605.452 130.836  11
   0 -18   2 432.163 97.9980  10
   0  18   2 357.245 99.3137  11
   0 -18  -2 555.720 102.554  10
   0  18   2 307.834 91.0905   8
   0  18  -2 386.222 93.2549   8
   0  18  -2 480.689 108.916   3
   0 -18   2 386.469 118.212   7
   0 -18  -2 454.806 107.024   7
   0  18   2 326.318 94.6587   3
   0 -18   2 439.365 121.015  20
   0 -18  -2 462.472 85.6139  16
   0  18  -2 386.586 112.694  19
   0 -18  -2 366.931 105.149  20
   0  18   2 479.106 108.266  19
   0 -18   2 360.173 76.5221  16
   0  18   2 345.119 91.1195  12
   0 -18  -2 362.490 108.740  15
   0  18  -2 390.446 97.5437  12
   0  18  -4 140.982 96.6680  11
   0 -18   4 95.1169 57.7829  10
   0  18   4-12.6430 56.5697  12
   0  18   4-4.42948 69.7945   8
   0 -18  -4-46.2967 56.2756  10
   0  18   4-30.7953 68.5017  11
   0  18  -4 26.9871 69.4551   3
   0 -18  -4 79.4532 82.8023   7
   0  18   4-11.5219 70.1499   3
   0 -18   4 8.02519 81.3803   7
   0 -18  -4-14.4991 53.8244  16
   0  18  -4-8.11884 82.2059  19
   0  18   4-19.7411 78.4095  19
   0 -18  -4 35.0760 76.2561  20
   0 -18   4 68.5977 79.4912  20
   0 -18   4-5.68788 42.1148  16
   0  18  -4-18.9721 67.7770  12
   0 -18  -4-28.8299 89.0039  15
   0  18   6 79.2842 63.8143  12
   0  18   6 123.843 70.8057  11
   0  18  -6 172.365 96.2979  11
   0  18   6 50.9002 65.4381   8
   0 -18  -6 64.2679 55.7155  10
   0  18  -6 35.5357 55.7051   9
   0 -18   6 103.110 70.7525  10
   0 -18  -6 106.151 83.4441   7
   0  18   6 126.736 74.8802   3
   0 -18   6-27.7035 87.5143   7
   0  18  -6 107.897 72.3070   3
   0 -18  -6 117.058 61.9536  16
   0 -18  -6 111.268 75.9786  20
   0 -18   6 270.026 111.302  20
   0  18  -6 47.2383 78.3424  19
   0  18   6 89.9821 90.6083  19
   0  18  -6-0.80128 64.0423  12
   0 -18  -6-88.5262 108.730  15
   0 -18  -8 303.154 83.2095  10
   0  18   8 78.2642 66.2855  11
   0  18  -8 163.873 70.1048   9
   0  18   8 129.287 89.2915   8
   0  18   8 231.179 82.8651  12
   0 -18   8 91.0446 81.5544  10
   0  18  -8 281.254 108.857  11
   0  18   8 106.818 79.5857   3
   0 -18   8 166.793 102.806   7
   0 -18  -8 172.044 100.122  20
   0  18   8 121.260 83.5135  19
   0  18  -8 99.9298 86.8717  19
   0 -18  -8 159.829 77.5426  16
   0 -18   8 214.174 99.3019  20
   0 -18  -8 21.4077 90.5843  15
   0  18  -8 230.847 91.0866  12
   0  18  10 435.693 121.413   8
   0 -18 -10 428.682 94.3696  10
   0  18  10 255.714 80.9899  11
   0  18 -10 370.503 96.8708   9
   0 -18  10 404.596 110.651  10
   0 -18  10 467.489 123.805   7
   0  18  10 536.784 120.615   3
   0  18 -10 211.194 86.0048   4
   0  18 -10 251.440 99.2255  19
   0  18  10 131.795 93.0137  19
   0 -18 -10 313.524 99.6467  20
   0 -18  10 465.017 125.168  20
   0 -18 -10 348.958 113.913  15
   0  18 -10 276.224 97.7550  12
   0 -18 -10 397.138 100.628  16
   0  18 -12 506.702 115.928   9
   0  18  12 595.302 144.017   8
   0 -18  12 323.853 108.569  10
   0  18  12 496.740 106.642  11
   0 -18 -12 400.619 97.5969  10
   0 -18  12 412.533 122.477   7
   0  18 -12 344.139 94.9262   4
   0  18  12 344.342 109.336   3
   0  18 -12 317.205 103.955  19
   0 -18 -12 550.563 123.236  20
   0 -18  12 552.970 128.255  20
   0  18  12 387.698 118.877  19
   0  18 -12 619.728 130.664  12
   0 -18 -12 461.502 109.812  16
   0 -18 -12 341.065 124.551  15
   0 -18  14 2262.37 229.917  10
   0  18 -14 2128.36 201.905   9
   0  18  14 2102.59 180.573  11
   0 -18 -14 2015.72 189.742  10
   0  18  14 2434.81 244.432   8
   0  18 -14 1935.12 202.950   4
   0  18  14 1898.11 206.873   3
   0 -18  14 2082.61 242.705   7
   0 -18  14 1855.63 207.052  20
   0  18  14 2136.16 236.814  19
   0 -18 -14 1983.82 201.174  16
   0  18 -14 1633.78 207.166  19
   0 -18 -14 1862.46 203.923  20
   0 -18  14 1922.70 229.447  17
   0 -18 -14 1858.78 220.810  15
   0  18 -14 2045.06 218.222  12
   0 -18  16 56.0303 94.1436  10
   0  18 -16-37.6183 62.1182   9
   0 -18 -16 44.1741 68.5550  10
   0  18  16 138.902 100.357   8
   0 -18  16 9.63489 82.4588   7
   0  18  16-63.1559 79.4118   3
   0  18 -16 29.3150 74.5995   4
   0  18 -16 133.457 102.689  19
   0 -18 -16 34.2364 77.4395  20
   0  18  16 49.1074 93.8755  19
   0 -18  16-100.688 94.7981  20
   0 -18  16 60.9317 91.6277  17
   0  18 -16 93.4086 91.2221  12
   0 -18 -16-1.28903 73.0160  16
   0 -18 -16 39.5514 104.882  15
   0 -18 -18 204.277 88.1253  10
   0  18 -18 20.9475 65.3106   9
   0 -18  18-18.8480 81.6329  10
   0  18  18 16.4923 104.087   8
   0  18  18-41.2284 83.5922   3
   0 -18  18 30.7043 86.8163   7
   0  18 -18 0.72083 65.8783   4
   0  18 -18-60.6424 82.3247  19
   0 -18 -18-40.7930 74.7008  20
   0 -18  18 165.583 103.415  17
   0 -18  18-123.762 99.3282  20
   0  18  18 185.030 108.724  19
   0 -18 -18-14.8275 72.6724  16
   0 -18 -18 10.4722 83.7119  15
   0  18 -18 106.433 79.9855  12
   0  18 -20 550.569 123.042   9
   0  18  20 537.115 150.532   8
   0 -18  20 299.124 117.136  10
   0 -18  20 467.548 146.914   7
   0  18  20 300.514 112.292   3
   0  18 -20 459.201 120.199   4
   0 -18  20 223.836 88.7492  20
   0 -18 -20 232.850 88.7683  20
   0 -18  20 429.335 139.318  17
   0  18 -20 302.336 116.406  19
   0  18  20 445.599 136.528  19
   0 -18 -20 206.926 111.610  15
   0 -18 -20 188.069 107.462  16
   0  18 -20 554.275 147.781  12
   0  18 -22 100.240 83.4289   9
   0 -18  22 90.6946 100.968  10
   0  18  22 270.656 112.004   8
   0  18 -22 0.57499 68.6321   4
   0 -18  22 113.909 109.295   7
   0  18  22 20.0869 87.4120   3
   0 -18  22 30.0326 93.6673  17
   0  18  22 171.035 110.700  19
   0 -18 -22 25.8160 70.4236  20
   0 -18  22-53.9226 83.7003  20
   0 -18 -22 155.487 97.9304  16
   0 -18 -22 187.603 113.606  15
   0  18 -22 122.436 105.745  12
   0  18  24 23.8972 90.1492   8
   0 -18  24 18.1447 88.1760  10
   0  18 -24 132.387 87.8333   4
   0  18  24 19.6493 87.1729   3
   0 -18  24-117.302 115.457   7
   0 -18  24-108.638 114.351  17
   0  18  24-67.8711 93.0342  19
   0 -18 -24 28.0165 82.4085  16
   0 -18 -24 24.8338 94.8113  15
   0  18 -24-86.8743 93.3210  12
   0  18  26 56.1893 102.081   8
   0 -18  26-295.410 137.482  10
   0 -18  26 42.7366 96.2267   7
   0  18  26 160.021 101.468   3
   0  18  26 31.5411 115.833  19
   0 -18  26 8.63880 108.072  17
   0 -18 -26 45.2065 101.952  16
   0  18 -26 57.3510 95.3297  12
   0  18  28-30.8634 90.3185   8
   0  18  28-7.19000 95.3783   3
   0 -18  28-37.5807 92.3188   7
   0  18  28 134.898 123.726  19
   0 -18  28 18.2007 100.905  17
   0 -18 -28 67.5648 110.977  16
   0  18 -28 38.8753 100.282  12
   0  18  30-174.254 116.479   3
   0  18  30-98.4836 108.005  19
   0  18 -30-272.412 128.552  12
   0  19   1-26.1728 73.2173  11
   0  19   1-77.9165 76.1461   8
   0  19  -1-68.3215 74.5227   8
   0 -19  -1-62.5094 62.7480  10
   0  19  -1 145.923 91.1219  11
   0 -19   1-12.6537 56.0694  10
   0  19   1-19.4513 66.0276   3
   0  19  -1-15.3303 67.4933   3
   0 -19   1 168.530 101.152   7
   0 -19  -1 24.6449 77.7590   7
   0 -19   1 30.4445 74.1460  20
   0 -19  -1-20.5081 46.1971  16
   0  19   1-3.77120 78.0837  19
   0  19  -1 34.5536 70.3378  19
   0 -19  -1-89.4763 80.5107  20
   0 -19   1 3.54612 40.7206  16
   0  19   1 40.9537 64.6576  12
   0  19  -1 58.3188 58.7351  12
   0 -19   3 249.016 86.1150  10
   0  19   3 240.368 89.3974   8
   0  19  -3 354.428 108.539  11
   0  19   3 294.316 102.464  11
   0 -19  -3 284.744 81.7837  10
   0  19   3 112.024 80.7832   3
   0 -19  -3 199.359 103.270   7
   0  19  -3 220.391 89.5441   3
   0 -19   3 234.999 100.458   7
   0 -19  -3 155.867 64.1613  16
   0 -19   3 440.125 129.271  20
   0  19  -3 182.318 101.117  19
   0 -19   3 289.359 69.4435  16
   0 -19  -3 228.037 101.706  20
   0  19   3 382.974 119.885  19
   0  19  -3 264.804 88.1612  12
   0  19   3 201.153 82.1513  12
   0 -19  -3 62.2563 95.5447  15
   0 -19  -5 44.9713 60.0199  10
   0 -19   5 138.758 73.6083  10
   0  19   5-13.3110 66.0903  11
   0  19   5 3.55788 59.7472  12
   0  19  -5 53.2452 79.0042  11
   0  19   5-65.7918 91.0402   8
   0 -19  -5-57.9201 81.8818   7
   0  19  -5-9.55951 64.5227   3
   0 -19   5-34.9773 73.8271   7
   0  19   5-92.2161 87.2830   3
   0 -19  -5 86.4750 85.5361  20
   0  19   5-70.5174 86.2560  19
   0 -19  -5 40.5625 54.9913  16
   0  19  -5-40.8484 79.4252  19
   0 -19   5 205.954 113.433  20
   0  19  -5-42.1556 74.2132  12
   0 -19  -5-87.1364 102.142  15
   0  19   7-154.203 90.5172   8
   0  19  -7-29.3906 65.8138   9
   0 -19  -7-23.2283 55.2965  10
   0  19  -7 82.6941 85.0654  11
   0 -19   7 115.454 76.6272  10
   0  19   7-37.0863 65.7308  11
   0  19   7 36.5360 58.7817  12
   0 -19  -7 25.0178 71.5852   7
   0 -19   7-34.2079 85.6681   7
   0  19   7-1.54745 69.7543   3
   0 -19   7 26.3805 80.0855  20
   0 -19  -7 36.6092 90.7357  20
   0 -19  -7 37.9892 61.9275  16
   0  19   7-15.7995 85.9530  19
   0  19  -7 7.12643 87.1863  19
   0  19  -7 18.4119 67.9052  12
   0 -19  -7 10.8223 90.8670  15
   0  19  -9 183.923 117.202  11
   0  19   9 96.3097 72.6413  11
   0  19  -9 6.77260 65.4405   9
   0 -19  -9 31.1030 56.2859  10
   0 -19   9 96.1939 72.0021  10
   0  19   9 29.5307 81.0573   8
   0  19   9-31.6218 70.3229  12
   0  19   9 130.877 79.7219   3
   0 -19   9 68.0329 96.1579   7
   0 -19  -9 73.6758 87.9732   7
   0 -19   9 76.1064 86.9786  20
   0  19   9-73.8117 90.5066  19
   0  19  -9-9.74331 82.5622  19
   0 -19  -9 66.7421 90.1350  20
   0 -19  -9-62.9207 67.9945  16
   0  19  -9 66.4577 73.0037  12
   0 -19  -9-51.2798 98.5882  15
   0 -19 -11 79.4717 68.4332  10
   0  19  11 60.4562 64.6009  11
   0  19 -11-15.6132 63.4519   9
   0 -19  11 148.204 94.4719  10
   0  19  11 207.459 100.464   8
   0 -19  11 88.5198 102.226   7
   0  19 -11 26.7468 69.0677   4
   0  19  11 381.563 121.816   3
   0 -19  11 268.064 112.174  20
   0  19 -11 90.7097 89.4137  19
   0 -19 -11 51.5349 74.2684  20
   0  19  11 32.7629 89.5286  19
   0 -19 -11 104.181 70.8462  16
   0  19 -11 27.8496 72.3715  12
   0 -19 -11-76.9955 128.297  15
   0  19 -13 257.736 94.8346   9
   0 -19  13 308.925 113.615  10
   0  19  13 163.783 96.1242   8
   0 -19 -13 270.934 87.1492  10
   0  19  13 203.562 82.5354  11
   0  19 -13 344.948 115.432   4
   0 -19  13 390.338 128.821   7
   0  19  13 299.581 109.173   3
   0  19 -13 115.605 99.2550  19
   0  19  13 259.707 97.6598  19
   0 -19  13 276.747 114.414  20
   0 -19 -13 166.788 97.8069  20
   0 -19 -13 153.434 109.953  15
   0  19 -13 234.922 108.762  12
   0 -19 -13 192.916 88.4045  16
   0  19 -15-100.151 78.1893   9
   0 -19  15 209.088 106.599  10
   0  19  15 155.178 117.256   8
   0 -19  15 214.519 129.048   7
   0  19  15-68.1876 82.6166   3
   0  19 -15-64.7496 76.0650   4
   0 -19 -15-18.9024 79.6258  20
   0  19  15 84.4689 95.5089  19
   0  19 -15 35.6882 84.6992  19
   0 -19  15 120.627 111.279  17
   0 -19  15-12.1078 82.5824  20
   0 -19 -15 28.0182 75.7858  16
   0 -19 -15-121.603 113.678  15
   0  19 -15 99.4711 85.3161  12
   0  19 -17 120.019 84.1182   9
   0 -19  17 1.54270 77.2110  10
   0  19  17-51.1715 104.482   8
   0  19  17-91.5973 88.8482   3
   0  19 -17-39.7250 72.3449   4
   0 -19  17 69.4482 90.5836   7
   0 -19 -17-11.5757 74.5420  20
   0 -19  17 251.418 112.950  17
   0 -19  17 57.8318 79.6614  20
   0  19  17 52.3511 82.3237  19
   0  19 -17-8.01376 75.1436  19
   0  19 -17-47.9464 79.3299  12
   0 -19 -17-94.3214 113.942  15
   0 -19 -17-94.1030 86.2994  16
   0  19  19 220.198 115.420   8
   0 -19  19 236.123 115.458  10
   0  19 -19 214.632 94.3622   9
   0  19 -19 262.015 104.311   4
   0 -19  19 248.175 115.067   7
   0  19  19 226.944 111.397   3
   0  19 -19 253.726 120.981  19
   0 -19  19 348.041 137.442  17
   0  19  19 353.634 130.198  19
   0 -19  19 311.042 106.710  20
   0 -19 -19 102.437 78.3505  20
   0  19 -19 118.814 85.5677  12
   0 -19 -19 259.310 125.909  15
   0 -19 -19 124.860 79.5980  16
   0 -19  21 122.393 103.149  10
   0  19 -21 100.456 83.4166   9
   0  19  21 252.201 118.800   8
   0 -19  21 67.3608 93.2401   7
   0  19 -21 73.4226 86.7796   4
   0  19  21 63.2141 94.1736   3
   0  19 -21 302.568 125.741  19
   0  19  21 266.468 119.469  19
   0 -19  21 16.8463 73.2624  20
   0 -19 -21 126.104 84.4604  20
   0 -19  21 17.2456 102.940  17
   0 -19 -21 28.9544 94.2001  15
   0 -19 -21 119.876 102.629  16
   0  19 -21 200.723 107.553  12
   0  19  23 94.4922 101.634   8
   0 -19  23 150.137 110.340  10
   0 -19  23 173.388 120.886   7
   0  19  23 73.3609 99.4367   3
   0  19 -23-18.0355 80.2622   4
   0  19  23-121.052 99.2622  19
   0 -19  23-31.8929 89.5761  17
   0 -19 -23-42.0916 101.750  16
   0 -19 -23-66.5353 95.9790  15
   0  19 -23 133.955 109.192  12
   0  19  25 135.888 123.673   8
   0 -19  25 136.723 120.924  10
   0  19  25-10.7167 100.314   3
   0 -19  25-28.3474 98.9727   7
   0  19  25-93.2808 102.135  19
   0 -19  25 20.5445 94.9993  17
   0  19 -25 98.0229 110.439  12
   0 -19 -25-77.3708 102.317  16
   0  19  27 233.857 122.629   8
   0 -19  27 104.475 107.689   7
   0  19  27 140.504 120.463   3
   0  19  27 53.6409 112.755  19
   0 -19  27 189.774 122.546  17
   0  19 -27 52.2543 111.637  12
   0 -19 -27 54.6797 111.943  16
   0  19  29-42.3366 115.434   3
   0 -20   0 7.15431 63.8667  10
   0  20   0-86.1287 86.5022   8
   0  20   0 41.6147 71.0736  11
   0  20   0-21.7045 68.9168   3
   0 -20   0 75.8661 100.217   7
   0 -20   0 28.8939 97.5734  20
   0  20   0 32.9373 83.9994  19
   0 -20   0 27.2168 51.1322  16
   0  20   0-31.3095 61.6687  12
   0  20  -2 149.173 97.0572  11
   0 -20   2 222.862 87.1334  10
   0 -20  -2 148.275 73.5685  10
   0  20   2-44.4271 86.2142   8
   0  20   2 97.9082 85.6335  11
   0  20   2 99.4868 81.7619   3
   0  20  -2 148.116 85.2890   3
   0 -20   2 91.9330 80.5135   7
   0 -20  -2 108.978 99.4625   7
   0 -20  -2 36.9149 55.2710  16
   0  20  -2 123.504 84.9010  19
   0 -20   2 223.197 65.2786  16
   0 -20   2 319.601 124.727  20
   0  20   2 130.525 81.5814  19
   0 -20  -2 371.010 130.710  20
   0  20   2 130.641 80.6173  12
   0  20  -2 136.897 78.5579  12
   0  20  -4 16.3428 82.1827  11
   0 -20   4 78.3504 70.5223  10
   0  20   4 43.1187 78.2697   8
   0  20   4-0.96917 71.1907  11
   0 -20  -4 126.429 74.5687  10
   0  20  -4-19.6215 72.1053   3
   0 -20  -4 53.2722 83.7467   7
   0 -20   4 80.0729 95.2111   7
   0  20   4 86.7863 79.9460   3
   0 -20  -4-0.78397 56.7592  16
   0 -20   4 157.129 111.514  20
   0  20   4-66.3017 78.8729  19
   0 -20  -4 154.601 96.6879  20
   0  20  -4-12.8120 81.8264  19
   0  20   4 61.7912 73.2821  12
   0  20  -4 90.8317 75.7616  12
   0  20   6 57.8103 71.4246  11
   0 -20  -6 47.0055 56.7919  10
   0  20  -6 45.5749 60.2419   9
   0 -20   6 281.021 98.5238  10
   0  20   6-48.1957 78.7640   8
   0  20   6 89.8875 79.0830  12
   0  20  -6 164.905 110.353  11
   0 -20  -6 276.407 107.656   7
   0 -20   6-109.055 108.977   7
   0  20   6 3.81014 74.9833   3
   0 -20  -6 158.422 101.634  20
   0  20   6 122.025 91.7129  19
   0 -20   6 243.740 117.931  20
   0  20  -6 227.310 99.7360  19
   0 -20  -6 70.9085 69.6716  16
   0  20  -6-1.44978 72.8479  12
   0 -20  -8 97.9314 68.4500  10
   0  20  -8 194.262 121.036  11
   0  20   8 64.8408 92.6318   8
   0  20   8 113.489 75.5627  11
   0  20   8 197.954 83.3628  12
   0  20  -8 165.563 86.7781   9
   0 -20   8 152.543 85.5925  10
   0 -20   8-73.8476 105.615   7
   0 -20  -8 145.805 109.913   7
   0  20   8 156.344 90.5154   3
   0  20   8 214.501 118.068  19
   0 -20  -8 106.186 76.8535  16
   0  20  -8 76.6384 88.5392  19
   0 -20   8 105.971 89.8853  20
   0 -20  -8 163.929 106.095  20
   0 -20  -8 24.8934 112.885  15
   0  20  -8 62.3843 71.0105  12
   0  20 -10-9.53012 67.2532   9
   0  20  10 24.8957 64.5285  12
   0 -20  10-2.97542 72.4487  10
   0  20 -10 89.6916 115.310  11
   0  20  10-41.5282 63.9081  11
   0  20  10-15.2221 87.0998   8
   0 -20  10 120.911 97.9465   7
   0  20 -10-60.4334 79.9765   4
   0 -20 -10 20.5906 84.1150   7
   0  20  10-84.4600 83.6235   3
   0 -20  10-8.36814 91.9582  20
   0  20  10-124.916 105.937  19
   0  20 -10-65.0754 98.2092  19
   0 -20 -10 28.5159 63.0347  16
   0 -20 -10-16.3567 87.0475  20
   0  20 -10-115.852 90.0058  12
   0 -20 -10-258.443 146.246  15
   0  20  12 62.0266 91.0409   8
   0  20 -12 248.382 134.033  11
   0  20 -12 2.67264 72.2798   9
   0 -20  12-22.0954 81.9771  10
   0  20  12 54.7067 68.5445  11
   0  20 -12-82.1598 90.9889   4
   0 -20  12 170.492 105.740   7
   0 -20 -12 51.4578 91.4697   7
   0  20  12 92.2665 92.8555   3
   0 -20  12-36.2008 80.5478  20
   0 -20 -12 36.1441 74.0539  20
   0  20  12-78.9613 105.392  19
   0  20 -12 13.5642 90.6877  19
   0 -20 -12-13.5594 67.5052  16
   0  20 -12 23.5155 75.9996  12
   0 -20 -12-17.8088 94.7563  15
   0  20 -14 107.593 79.5818   9
   0  20  14 167.474 105.707   8
   0 -20  14 6.89977 77.1726  10
   0  20 -14 180.331 136.513  11
   0 -20  14 277.531 133.639   7
   0  20 -14 51.4120 84.3644   4
   0  20  14 115.004 93.0711   3
   0 -20  14-10.8050 91.3812  20
   0  20  14-66.5595 80.3562  19
   0  20 -14-85.4892 96.6826  19
   0 -20 -14 15.5692 86.8519  20
   0  20 -14 55.9181 76.6084  12
   0 -20 -14-7.82696 73.4380  16
   0 -20 -14 99.3033 103.007  15
   0 -20  16 155.525 95.6976  10
   0  20 -16 71.6018 64.8845   9
   0  20  16 237.955 112.280   8
   0  20  16 315.473 110.282   3
   0 -20  16 287.537 140.241   7
   0  20 -16 91.9506 81.4607   4
   0 -20  16 204.628 105.236  20
   0 -20 -16 120.727 92.2317  20
   0  20 -16 59.6834 92.6477  19
   0  20  16 274.297 122.299  19
   0  20 -16 218.312 106.520  12
   0 -20 -16 219.965 96.4342  16
   0 -20 -16 301.833 127.447  15
   0  20  18 397.533 142.013   8
   0  20 -18 199.386 85.4066   9
   0 -20  18 226.186 116.418  10
   0  20  18 69.8231 88.9268   3
   0 -20  18 164.031 125.229   7
   0  20 -18 247.588 105.255   4
   0 -20  18 209.585 117.778  17
   0  20  18 370.161 135.367  19
   0 -20  18 93.4245 91.5713  20
   0 -20 -18 221.149 110.246  20
   0  20 -18 247.062 115.523  19
   0 -20 -18 131.067 103.975  15
   0 -20 -18 190.679 103.432  16
   0  20 -18 285.857 116.858  12
   0  20  20 30.4888 99.3281   8
   0 -20  20 131.189 94.1358  10
   0  20 -20-41.1193 76.2439   4
   0  20  20-56.2598 91.8405   3
   0 -20  20 79.1005 109.880   7
   0 -20  20-44.1048 101.673  17
   0 -20  20-190.002 106.658  20
   0 -20 -20-19.5403 86.0953  20
   0  20  20 54.9139 98.4566  19
   0  20 -20 31.7091 94.4785  19
   0 -20 -20 72.1112 97.5468  15
   0 -20 -20 50.1929 89.1405  16
   0  20 -20 109.524 98.5617  12
   0  20  22-18.1234 88.8284   8
   0 -20  22-69.6738 112.205  10
   0 -20  22-4.21172 105.804   7
   0  20 -22-7.87982 86.1013   4
   0  20  22-119.955 113.351   3
   0 -20  22-160.504 104.996  20
   0  20  22 54.5690 95.7781  19
   0 -20  22 116.468 111.076  17
   0  20 -22 10.5877 80.4833  12
   0 -20 -22-54.6513 97.3488  16
   0 -20 -22-30.7804 99.7442  15
   0 -20  24-36.0893 118.129  10
   0  20  24 101.170 113.304   8
   0  20  24 26.2752 84.9889   3
   0 -20  24 35.0771 107.267   7
   0 -20  24 35.0178 84.3740  17
   0  20  24 241.234 126.479  19
   0  20 -24-69.8294 93.6174  12
   0 -20 -24-12.7233 100.506  15
   0 -20 -24 357.751 140.884  16
   0 -20  26-126.819 131.267  10
   0  20  26 196.814 113.342   3
   0  20  26 184.631 115.217  19
   0 -20 -26-93.0786 112.462  16
   0  20 -26-34.1079 85.8312  12
   0  21  -1 66.9151 81.8633  11
   0 -21   1 197.884 83.5267  10
   0  21   1 210.739 107.781  11
   0 -21  -1 171.045 83.0588  10
   0  21   1 180.628 92.2844   8
   0  21  -1 111.713 87.1242   3
   0 -21   1 425.404 138.384   7
   0  21   1 33.0509 77.0973   3
   0 -21  -1 170.656 95.5538   7
   0 -21   1 372.583 140.506  20
   0  21   1 330.022 122.260  19
   0  21  -1 205.128 119.517  19
   0 -21  -1 342.412 129.010  20
   0  21   1 12.8647 66.7919  12
   0  21  -1 76.1177 69.5039  12
   0 -21   3-16.6187 67.4624  10
   0  21  -3 58.8115 96.6338  11
   0  21   3 14.3795 81.8342   8
   0  21   3-15.1955 70.9221  11
   0 -21   3-58.3975 100.171   7
   0  21   3 13.9509 85.4517   3
   0  21  -3 72.4049 72.3721   3
   0 -21  -3 114.036 90.3520   7
   0  21  -3 30.3073 84.7165  19
   0  21   3 2.07354 76.1515  19
   0 -21  -3 64.7798 89.3740  20
   0 -21   3 32.8275 92.7176  20
   0  21   3 121.681 77.1641  12
   0  21  -3 26.3426 65.3263  12
   0  21   5 0.61335 69.2743  11
   0 -21   5 93.6147 82.1552  10
   0  21   5 27.4970 73.5261   8
   0  21  -5-34.1534 73.6806   9
   0  21  -5 5.52142 88.4473  11
   0 -21   5-21.7011 98.8733   7
   0 -21  -5 42.6150 87.2016   7
   0  21   5 42.9637 83.6863   3
   0  21  -5 27.9851 79.0971   3
   0 -21  -5 13.3291 86.3273  20
   0  21  -5-8.06432 85.0978  19
   0 -21  -5 112.906 76.7031  16
   0 -21   5-0.45411 85.8419  20
   0  21   5-49.0169 87.3515  19
   0  21   5-66.8013 69.2330  12
   0  21  -5-22.0001 67.9838  12
   0  21   7 441.405 115.536  12
   0  21  -7 595.402 153.670  11
   0  21   7 411.986 124.256   8
   0  21  -7 505.931 117.024   9
   0 -21   7 633.405 128.068  10
   0  21   7 260.281 99.0593  11
   0 -21   7 493.149 137.077   7
   0 -21  -7 557.154 134.607   7
   0  21   7 473.574 117.580   3
   0  21  -7 564.406 140.176  19
   0 -21  -7 489.658 112.520  16
   0  21   7 390.011 135.763  19
   0 -21  -7 483.263 129.366  20
   0 -21   7 448.118 128.480  20
   0 -21  -7 271.079 111.563  15
   0  21  -7 549.199 127.971  12
   0  21  -9 79.4353 72.0045   9
   0  21   9 276.587 103.362  11
   0 -21   9 268.487 107.029  10
   0  21  -9 362.566 133.524  11
   0  21   9 219.444 94.1642  12
   0  21   9 193.773 104.625   8
   0 -21   9 355.046 129.406   7
   0  21   9 168.004 99.9353   3
   0 -21  -9 166.346 97.5357   7
   0  21  -9-48.4048 94.7696   4
   0  21   9 253.353 116.263  19
   0 -21  -9 212.433 87.0164  16
   0  21  -9 196.542 111.242  19
   0 -21   9 211.269 119.056  20
   0 -21  -9 135.503 98.4487  20
   0 -21  -9 105.538 91.5805  15
   0  21  -9 174.272 90.3312  12
   0 -21  11 65.8943 83.3447  10
   0  21 -11-21.8886 74.1147   9
   0  21  11-38.4320 72.1604  12
   0  21 -11 159.520 118.684  11
   0  21  11-4.80321 98.6221   8
   0 -21 -11 73.6202 97.7693   7
   0 -21  11-55.0100 94.3928   7
   0  21  11 45.6800 69.3598   3
   0  21 -11-36.7324 76.0876   4
   0  21 -11 62.7551 97.6879  19
   0 -21  11 44.5979 88.7086  20
   0 -21 -11-50.2316 102.981  20
   0 -21 -11 32.3223 67.5298  16
   0  21  11-21.5154 91.9771  19
   0  21 -11 69.1410 80.7910  12
   0 -21 -11 106.004 100.343  15
   0 -21  13 253.443 106.025  10
   0  21 -13 99.3362 77.8726   9
   0  21  13 100.438 86.6984  12
   0  21 -13 449.602 163.899  11
   0  21  13 132.262 94.1793   8
   0  21 -13 298.585 111.910   4
   0  21  13 180.510 102.950   3
   0 -21  13 183.504 110.829   7
   0 -21 -13 124.753 96.0332   7
   0 -21 -13 304.923 102.980  16
   0  21  13 54.5113 94.8432  19
   0 -21  13 154.133 100.577  20
   0  21 -13 81.9528 95.8495  19
   0 -21 -13 20.3497 90.9058  20
   0  21 -13 247.162 108.687  12
   0 -21 -13 219.796 123.419  15
   0 -21  15 77.5548 85.7897  10
   0  21 -15 34.1622 65.3490   9
   0  21 -15 182.340 134.885  11
   0  21  15 178.780 107.672   8
   0 -21  15 224.267 130.052   7
   0  21 -15 12.0825 76.1634   4
   0  21  15 66.7456 85.8839   3
   0 -21 -15 228.384 107.116   7
   0  21  15 155.467 115.112  19
   0 -21 -15-0.22888 87.9224  20
   0 -21  15-96.6401 97.8959  20
   0  21 -15 33.3071 100.178  19
   0 -21 -15-22.7668 115.945  15
   0 -21 -15 49.2133 75.0745  16
   0  21 -15-65.0250 79.7781  12
   0  21  17 35.1954 98.9840   8
   0 -21  17-20.3894 87.5720  10
   0  21 -17 328.573 155.508  11
   0  21 -17 51.9534 90.4085   4
   0  21  17 124.366 97.9036   3
   0 -21  17 133.102 119.815   7
   0  21 -17 80.5147 97.6011  19
   0  21  17 56.9536 100.935  19
   0 -21  17-136.281 109.590  20
   0 -21 -17-34.6249 90.2163  20
   0  21 -17 45.5804 91.9184  12
   0 -21 -17 120.832 92.8515  16
   0 -21 -17-91.2834 112.116  15
   0  21  19 52.6006 97.3660   8
   0 -21  19-93.2735 92.3565  10
   0  21 -19 271.460 139.490  11
   0 -21  19-90.4802 104.201   7
   0  21 -19 41.9606 88.1361   4
   0  21  19-68.3647 98.3282   3
   0 -21 -19-63.9107 100.161  20
   0  21 -19 17.4551 95.9435  19
   0 -21  19-154.128 108.603  20
   0  21  19 159.671 115.807  19
   0 -21 -19-15.0597 80.7845  16
   0 -21 -19-112.985 111.048  15
   0  21 -19 46.8641 87.8665  12
   0 -21  21 109.766 108.168  10
   0  21  21 85.7423 88.9992   8
   0  21 -21 315.761 148.902  11
   0 -21 -21 67.8954 80.4010   6
   0  21  21-285.498 136.270   3
   0  21 -21-49.4631 81.1454   4
   0 -21  21 132.371 119.253   7
   0  21 -21 9.07700 92.4886  19
   0 -21  21-251.687 108.608  20
   0 -21  21 108.915 111.277  17
   0 -21 -21 5.03698 84.4078  20
   0  21  21-41.2218 89.7981  19
   0 -21 -21-280.800 139.114  15
   0  21 -21 10.1675 86.7587  12
   0 -21 -21-55.1379 95.5826  16
   0  21  23 168.666 127.429   8
   0 -21  23-97.5809 116.748  10
   0  21 -23 309.082 148.236  11
   0 -21  23 14.1706 94.0781   7
   0  21  23-122.156 109.727   3
   0  21  23 197.267 135.828  19
   0 -21  23 0.31354 87.8456  17
   0  21 -23-58.4982 100.185  12
   0 -21 -23-93.8969 111.676  16
   0 -21 -23-63.0508 104.494  15
   0  21  25-44.2243 102.997   3
   0 -21  25-174.981 134.425  10
   0  21 -25 16.5547 91.3441  12
   0 -21 -25-68.7518 108.745  16
   0  22   0 1056.56 181.465  11
   0 -22   0 1285.61 203.873   7
   0  22   0 1070.19 167.438   3
   0  22   0 1166.28 191.909  19
   0 -22   0 1150.28 184.007  20
   0  22   0 1138.99 163.895  12
   0  22   2 211.815 97.5657   8
   0  22  -2 350.493 126.365  11
   0  22   2 274.199 110.121  11
   0 -22   2 229.829 121.943   7
   0 -22  -2 467.070 139.738   7
   0  22  -2 164.931 93.3497   3
   0  22   2 179.950 90.0483   3
   0  22  -2 245.239 127.303  19
   0 -22   2 288.173 112.879  20
   0  22   2 215.713 124.696  19
   0 -22  -2 74.9180 99.2142  20
   0  22  -2 81.5283 81.4186  12
   0  22   2 339.888 109.724  12
   0  22  -4 55.9072 90.3361  11
   0  22   4 4.04450 77.8723   8
   0  22   4-11.0927 79.5400  11
   0 -22  -4 130.768 110.243   7
   0 -22   4-36.7515 99.1190   7
   0  22  -4 86.7756 98.6282   3
   0  22   4-52.3973 91.4343   3
   0  22   4-82.9710 106.728  19
   0 -22   4-104.859 103.158  20
   0  22  -4-28.4257 104.165  19
   0 -22  -4 98.3911 101.015  20
   0  22  -4-54.5656 77.4972  12
   0  22   4-54.9294 80.1530  12
   0  22  -6 152.630 86.3825   9
   0  22   6 88.9111 92.5630   8
   0  22   6 139.263 88.4643  11
   0  22  -6 262.724 119.724  11
   0 -22   6 117.523 110.180   7
   0 -22  -6 255.009 113.187   7
   0  22   6 336.464 114.761   3
   0 -22   6 265.512 112.395  20
   0  22   6 321.706 129.402  19
   0 -22  -6 121.638 88.3922  20
   0  22  -6 140.429 88.4902  19
   0  22   6 477.147 118.189  12
   0  22  -6 296.977 106.607  12
   0  22   8 63.5773 79.4567  12
   0  22  -8 22.9408 70.4137   9
   0 -22   8 181.193 95.6182  10
   0  22  -8 81.2178 108.604  11
   0  22   8-111.822 106.584   8
   0  22   8 10.1790 68.2136  11
   0 -22   8 167.170 111.032   7
   0 -22  -8 89.0172 98.9008   7
   0  22   8 33.9398 81.7229   3
   0  22   8 101.750 99.1369  19
   0 -22   8 16.3605 100.564  20
   0 -22  -8 34.6054 82.1168  20
   0  22  -8-6.76478 92.9279  19
   0  22  -8 141.422 84.0459  12
   0 -22  10 67.8934 90.7671  10
   0  22  10 41.7356 76.7690  12
   0  22 -10 128.469 116.262  11
   0  22 -10-1.37804 69.3849   9
   0  22  10-100.321 100.822   8
   0  22  10-14.1617 75.8026   3
   0 -22  10 70.6868 109.893   7
   0 -22 -10 17.6159 98.3961   7
   0  22 -10 112.699 84.5400   4
   0  22 -10-36.3103 88.8048  19
   0 -22 -10-25.7299 82.6087  20
   0  22  10-11.7956 93.4773  19
   0 -22 -10 127.529 81.4505  16
   0 -22  10-20.3309 99.8408  20
   0 -22 -10-160.015 137.721  15
   0  22 -10 13.5231 79.0549  12
   0  22  12 332.489 134.749   8
   0  22 -12 214.044 120.397  11
   0 -22  12 169.748 95.8040  10
   0  22  12 142.673 86.3129   3
   0 -22 -12 86.8176 94.3937   7
   0  22 -12 124.540 95.6312   4
   0 -22  12 151.975 112.591   7
   0  22 -12 146.432 113.681  19
   0  22  12 95.0234 111.193  19
   0 -22  12 205.439 117.895  20
   0 -22 -12 165.551 104.615  20
   0 -22 -12 128.717 90.3493  16
   0  22 -12 264.934 110.704  12
   0 -22 -12-116.356 127.656  15
   0 -22  14 14.5592 82.1234  10
   0  22 -14 58.8287 102.430  11
   0  22  14 218.293 111.378   8
   0  22 -14 154.307 103.782   4
   0 -22  14-101.683 119.508   7
   0  22  14 56.7389 86.3835   3
   0 -22 -14 58.4531 87.1129   7
   0 -22  14 69.0294 88.3234  20
   0  22 -14 28.8601 82.2829  19
   0 -22 -14 52.1358 100.836  20
   0 -22 -14-31.6606 77.0243  16
   0  22  14 182.947 120.653  19
   0 -22 -14-91.9981 114.349  15
   0  22 -14 37.2462 77.7139  12
   0 -22  16 142.832 110.617  10
   0  22 -16 405.674 172.495  11
   0  22  16 10.1526 85.2793   8
   0  22  16 14.6577 88.2970   3
   0  22 -16 24.6886 83.5511   4
   0 -22  16 97.4644 119.262   7
   0 -22 -16 127.153 106.896   7
   0  22  16 58.6627 92.2321  19
   0 -22  16-164.369 116.140  20
   0  22 -16 149.966 111.361  19
   0 -22 -16-154.826 118.066  20
   0 -22 -16-477.251 154.534  15
   0  22 -16 28.1286 87.0059  12
   0 -22 -16-68.7468 84.4727  16
   0  22 -18 299.692 140.257  11
   0 -22  18 87.7176 107.901  10
   0  22  18 139.888 110.821   8
   0  22  18 259.695 120.229   3
   0  22 -18 186.998 99.6494   4
   0 -22  18 40.2190 109.036   7
   0 -22  18 13.9464 96.3456  20
   0 -22 -18 68.7149 91.7632  20
   0  22 -18 244.530 115.537  19
   0  22  18 234.709 134.236  19
   0 -22 -18 137.940 100.605  15
   0  22 -18 97.7033 106.063  12
   0 -22 -18 64.8041 89.0819  16
   0  22  20-64.7660 111.863   8
   0 -22  20 45.9270 97.5219  10
   0  22 -20 400.829 175.769  11
   0  22 -20 13.4178 80.2016   4
   0  22  20 60.0944 100.645   3
   0 -22 -20 79.7741 88.5741   6
   0 -22  20 367.845 148.165   7
   0 -22 -20-29.8373 89.6139  20
   0  22  20-108.371 120.200  19
   0  22 -20 130.632 124.902  19
   0 -22  20-32.1240 101.258  20
   0  22 -20 332.243 131.915  12
   0 -22 -20 42.6884 102.784  15
   0 -22 -20-59.1026 92.7177  16
   0 -22  22 63.9207 100.813  10
   0  22  22 54.5004 99.6771   3
   0  22  22 72.2072 104.287  19
   0 -22 -22-151.621 132.608  15
   0  22 -22-96.2623 95.9745  12
   0 -22 -22 37.5606 103.872  16
   0  22  24-161.622 110.599   3
   0 -22  24 58.0992 103.042  10
   0 -22 -24 91.1338 118.569  16
   0  22 -24 3.86047 90.7659  12
   0  23   1 17.1014 77.1575  11
   0  23  -1-41.9482 95.7474  11
   0  23   1 8.14650 84.9417   3
   0 -23  -1 33.3991 104.901   7
   0  23  -1-60.4472 78.0484   3
   0 -23   1-110.180 98.0137   7
   0 -23   1-160.651 118.954  20
   0 -23  -1 62.0805 103.574  20
   0  23  -1-72.1815 88.4534  19
   0  23   1-14.7943 96.7372  19
   0  23  -1 17.9491 78.2289  12
   0  23   1-18.0461 74.5216  12
   0  23   3-81.6328 74.4379  11
   0  23  -3 47.2989 88.6990  11
   0  23   3 48.8697 79.1357   8
   0  23   3-135.287 90.4231   3
   0 -23   3 72.1956 100.497   7
   0  23  -3-15.7241 80.7719   3
   0 -23  -3-73.2112 93.9267   7
   0  23  -3-31.7819 92.1306  19
   0 -23   3 149.538 125.011  20
   0  23   3-111.985 99.2128  19
   0 -23  -3-54.8037 102.410  20
   0  23  -3-111.687 86.3922  12
   0  23   3 51.9405 77.4525  12
   0  23  -5-18.4725 70.0766   9
   0  23   5-22.1426 80.3401  11
   0  23   5-44.8267 85.4844   8
   0  23  -5 34.5493 90.0069  11
   0  23   5-39.2918 84.8890   3
   0 -23   5 46.3738 103.920   7
   0 -23  -5-88.9801 101.946   7
   0  23   5-17.2715 101.784  19
   0  23  -5 160.322 109.912  19
   0 -23   5-29.4975 82.3048  20
   0 -23  -5-88.5508 97.6809  20
   0  23   5 41.4711 63.8197  12
   0  23  -5 137.967 90.1045  12
   0  23  -7 78.9370 89.9777  11
   0  23   7 92.4152 79.5728   8
   0  23  -7 102.285 81.7031   9
   0  23   7-25.9417 74.1111  11
   0 -23  -7-130.222 109.756   7
   0  23   7-59.5326 93.0789   3
   0 -23   7 75.6839 88.7093   7
   0  23  -7 33.0312 98.9564  19
   0  23   7-13.2207 91.7689  19
   0 -23   7-38.6720 95.2340  20
   0 -23  -7-1.03200 80.3241  20
   0  23  -7 106.648 94.2276  12
   0  23   9 225.037 102.170   8
   0  23  -9 23.7722 111.655  11
   0  23  -9 114.989 97.9025   4
   0 -23  -9 36.5445 96.3794   7
   0  23   9 181.082 97.1936   3
   0 -23   9 226.745 123.631   7
   0 -23  -9 33.4168 89.7397  20
   0  23  -9 61.6554 88.9783  19
   0 -23   9 141.848 109.501  20
   0  23   9 82.6222 91.6025  19
   0  23  -9 186.904 100.470  12
   0  23 -11 192.140 130.304  11
   0  23  11-94.8281 107.108   8
   0 -23  11 129.913 114.246   7
   0  23 -11 7.06394 90.0877   4
   0  23  11 104.161 92.0390   3
   0 -23 -11 81.5621 105.667   7
   0  23 -11 41.7668 96.6813  19
   0 -23 -11 24.8987 92.6095  20
   0  23  11 10.6896 94.3447  19
   0 -23  11-7.86701 107.915  20
   0  23 -11 29.9153 85.2677  12
   0  23 -13 194.165 138.738  11
   0  23  13-52.8004 88.9084   8
   0 -23  13-150.291 111.582   7
   0 -23 -13-7.20060 90.5782   7
   0  23 -13-36.4858 93.2881   4
   0  23  13-46.1628 96.7121   3
   0  23 -13-49.2004 100.199  19
   0 -23 -13 2.86387 98.2013  20
   0 -23  13-124.073 117.365  20
   0  23  13-74.9303 105.631  19
   0  23 -13-26.8268 90.5050  12
   0 -23 -13-351.807 143.805  15
   0  23  15 279.338 134.862   8
   0  23 -15 409.625 166.825  11
   0 -23  15 43.9798 100.554   7
   0  23 -15-30.8112 84.1454   4
   0  23  15-46.6979 88.5706   3
   0 -23 -15 18.5517 93.6102   7
   0  23  15 136.394 108.587  19
   0 -23  15 4.75433 83.5286  20
   0 -23 -15-128.326 103.584  20
   0  23 -15-13.7264 85.7804  19
   0  23 -15 84.8018 96.8006  12
   0 -23 -15-50.2396 117.805  15
   0  23  17 110.892 126.266   8
   0  23 -17 101.651 115.808  11
   0 -23  17 216.947 136.425   7
   0  23  17-29.1764 89.8175   3
   0  23 -17 93.7646 92.2405   4
   0 -23 -17-320.270 132.782  20
   0  23  17 127.506 114.045  19
   0  23 -17 395.087 149.028  19
   0 -23  17 98.4621 112.484  20
   0  23 -17 139.453 116.655  12
   0 -23 -17 95.5767 105.412  15
   0 -23 -19 131.324 101.318   6
   0  23 -19 87.3480 101.245   4
   0  23  19 16.4483 95.3399   3
   0 -23 -19 135.359 112.102  20
   0  23 -19 82.8383 110.410  19
   0  23  19 56.7685 98.8555  19
   0 -23  19-122.905 114.608  20
   0 -23 -19-33.7481 112.931  15
   0  23 -19 89.1994 102.584  12
   0  23  21-50.5008 107.546   3
   0 -23  21 4.47456 88.4374  20
   0  23 -21-0.28695 90.3664  12
   0 -23 -21-17.2405 110.225  15
   0  24   0-6.41426 87.1442  11
   0  24   0-97.8710 90.7687  19
   0 -24   0-30.1602 84.6428  20
   0 -24   0 206.763 139.040   7
   0  24   0-17.4677 84.7545   3
   0  24   2 20.4583 88.5008  11
   0  24  -2-49.3154 96.6475  11
   0  24   2 84.1014 91.7237   3
   0 -24   2-49.7392 110.619   7
   0 -24  -2 9.76509 98.2175   7
   0  24  -2 175.217 100.368   3
   0 -24  -2-73.1557 103.970  20
   0  24   2-6.64690 109.466  19
   0 -24   2 26.6322 80.6415  20
   0  24  -2 141.674 110.105  19
   0  24   4 92.9616 101.406   8
   0  24  -4 32.1713 98.3404  11
   0  24   4-202.942 104.974  11
   0 -24  -4-32.1992 96.6699   7
   0 -24   4-94.6179 117.713   7
   0  24   4 80.1608 84.2841   3
   0  24  -4 104.110 104.245  19
   0 -24  -4-43.5613 111.405  20
   0 -24   4-28.8861 99.1318  20
   0  24   4 50.7363 93.2713  19
   0  24  -4-61.8939 91.9863  12
   0  24   6 89.8458 90.7366  11
   0  24  -6-34.6116 102.887  11
   0  24   6-59.9255 93.2298   8
   0 -24  -6 21.8511 99.5896   7
   0  24   6-111.777 97.8831   3
   0 -24   6 80.8214 99.9508   7
   0  24   6-3.41384 84.4763  19
   0 -24  -6 118.726 105.810  20
   0 -24   6-26.8337 100.335  20
   0  24  -6-179.104 103.689  19
   0  24  -6-35.4486 75.0084  12
   0  24  -8 69.4580 102.484  11
   0  24   8 189.054 104.053   8
   0 -24  -8 34.0716 99.4458   7
   0  24   8 106.504 97.0049   3
   0 -24   8 127.857 116.880   7
   0  24  -8 235.214 116.334   4
   0  24  -8 68.3133 85.7925  19
   0 -24   8-11.0895 113.180  20
   0 -24  -8-80.3097 123.738  20
   0  24   8 150.549 117.235  19
   0  24  -8 107.620 96.9314  12
   0  24  10 175.270 105.972   8
   0  24 -10 300.458 149.856  11
   0 -24 -10 11.0413 97.9540   7
   0  24 -10 242.259 116.429   4
   0  24  10 156.720 98.6744   3
   0 -24  10-89.2111 114.883   7
   0 -24 -10 11.2841 103.242  20
   0  24 -10 199.219 133.191  19
   0  24  10-16.8141 108.488  19
   0 -24  10-54.1964 102.516  20
   0  24 -10-17.2316 91.1893  12
   0  24  12 199.122 123.758   8
   0  24 -12 132.432 122.672  11
   0 -24  12-25.6167 98.0576   7
   0  24  12-7.77594 100.230   3
   0 -24 -12 103.375 114.744   7
   0  24 -12 26.2501 91.1272   4
   0 -24 -12 0.82825 89.6280  20
   0  24 -12-33.2881 93.9027  19
   0  24  12 116.179 123.725  19
   0 -24  12-101.473 106.275  20
   0  24 -12-61.1050 95.6726  12
   0  24 -14 40.8008 119.153  11
   0  24  14 31.1153 99.1166   8
   0  24 -14 20.3424 82.6199   4
   0 -24 -14 57.7360 104.236   7
   0 -24  14 117.029 121.932   7
   0  24  14 195.891 110.498   3
   0 -24  14-140.462 127.019  20
   0  24 -14 107.497 110.460  19
   0 -24 -14 108.165 90.3491  20
   0  24  14-62.8482 111.758  19
   0  24 -14 120.606 97.3773  12
   0  24 -16 57.2597 96.9347   4
   0  24  16 29.6671 98.2637   3
   0 -24 -16-46.8332 104.868  20
   0  24 -16 200.641 114.453  12
   0  24  18-18.3564 98.4286   3
   0 -24 -18 18.8882 84.9712   6
   0  24 -18-19.2567 94.9486   4
   0 -24 -18-105.268 113.817  20
   0 -24  18-58.9256 99.4409  20
   0  24 -18 133.923 109.133  12
   0  25   1-75.9776 103.616  11
   0  25  -1-40.8021 105.645  11
   0 -25  -1-87.1212 104.730  20
   0  25   1 98.4330 113.101  19
   0 -25   1-243.832 136.525  20
   0  25  -1 118.856 110.197  19
   0 -25   1 122.482 109.963   7
   0  25  -1-21.1013 84.4328   3
   0  25   1-61.5577 95.2091   3
   0 -25  -1 128.591 113.929   7
   0  25   3 104.620 96.0465  11
   0  25  -3 67.1621 104.059  11
   0  25   3-106.438 118.608  19
   0 -25   3-69.5200 118.263  20
   0 -25  -3 0.29123 106.993  20
   0  25  -3-32.4027 103.178  19
   0  25   3 101.418 103.755   3
   0 -25  -3 183.881 129.621   7
   0 -25   3-241.106 124.904   7
   0  25   5-118.772 97.1459  11
   0  25  -5 110.121 117.076  11
   0  25   5-154.274 98.7044   8
   0  25  -5 43.5142 102.929  19
   0  25   5 48.6716 88.7751  19
   0 -25   5-38.0397 97.4733  20
   0 -25  -5 174.421 107.282  20
   0  25   5 0.48091 90.3760   3
   0 -25  -5 100.382 100.047   7
   0 -25   5-1.82633 86.9015   7
   0  25   7-118.858 100.965   8
   0  25  -7 60.9539 109.177  11
   0 -25  -7 214.354 131.699  20
   0  25   7-4.51319 102.554  19
   0  25  -7-34.7614 101.583  19
   0 -25   7-166.265 131.376  20
   0 -25   7 47.5413 104.091   7
   0 -25  -7 70.8068 105.582   7
   0  25   7 101.539 92.5129   3
   0  25  -7 66.2700 86.4904   4
   0  25  -9 31.0543 86.4196  11
   0  25   9 47.2285 92.0774   8
   0 -25   9 15.9237 92.1024  20
   0  25   9 64.7490 115.074  19
   0  25  -9 176.288 135.973  19
   0 -25  -9-28.6377 113.563  20
   0  25  -9-21.1105 92.8568   4
   0 -25  -9 22.2442 93.6490   7
   0  25   9 68.8737 89.7225   3
   0 -25   9-89.2218 119.820   7
   0  25  11 196.103 115.409   8
   0  25 -11 45.9863 119.030  11
   0  25  11 227.582 133.601  19
   0 -25 -11 0.29205 104.558  20
   0 -25  11 38.3902 95.8589  20
   0  25  11 177.313 110.880   3
   0  25 -11-10.3139 95.7580   4
   0 -25 -11 34.4760 86.5386   7
   0 -25  13-96.6061 113.217  20
   0 -25 -13-85.4152 123.309  20
   0  25 -13-91.4022 98.7074   4
   0 -25 -13-162.865 111.734   7
   0  25 -15 103.700 109.843   4
   0 -26   0 277.645 144.726   7
   0  26   0 525.873 156.144  11
   0 -26  -2-129.263 112.571   7
   0 -26   2 117.221 133.065   7
   0  26   2-86.5442 101.294  11
   0  26  -2-14.4408 85.8200  11
   0 -26  -4 33.8310 113.642   7
   0 -26   4 352.643 154.207   7
   0  26  -4 134.957 118.596  11
   0 -26  -6 310.836 140.892   7
   0  26  -6 401.419 143.569   4
   0  26  -6 485.081 160.953  11
   0  26   6 353.496 146.951   8
   0 -26  -8 277.638 150.987   7
   0 -26 -10 62.4317 116.226   7
   1   0 -41 43.7866 94.2948   9
   1   0 -39 43.7584 92.9965   9
  -1   0  39 93.9038 123.578   3
  -1   0  39 177.067 137.118  21
  -1   0  39 32.5814 118.982  17
  -1   0  39-68.3268 110.055  13
   1   0 -39-37.2305 104.194  12
   1   0 -37-25.6256 83.8789   9
  -1   0  37-131.115 122.867   3
  -1   0  37 41.9738 105.480  17
  -1   0  37 97.4240 112.061  21
  -1   0  37-88.2191 113.924  13
   1   0 -37-131.079 122.809  12
  -1   0  35 101.978 84.8226   7
   1   0 -35 40.1513 84.9716   9
  -1   0  35 125.892 103.260   3
  -1   0  35 218.465 123.844  21
  -1   0  35-156.009 138.203  13
   1   0 -35-0.26251 93.0139  12
  -1   0  33 47.2980 74.1891   7
   1   0 -33 35.4859 81.4366   9
  -1   0  33 129.962 76.9575   8
  -1   0  33-40.1622 94.4928   3
  -1   0  33-17.2892 120.070  13
   1   0 -33 84.9016 99.0949  12
  -1   0  31-32.9713 60.9073   8
  -1   0  31 36.9246 62.9798   7
   1   0 -31-66.8676 92.5001   9
  -1   0  31 272.547 139.832  21
   1   0 -31 27.8226 83.7433  12
  -1   0  31-8.53091 99.9272  13
  -1   0  29-132.837 89.3463   3
  -1   0  29 82.3961 66.6876   7
  -1   0  29 72.5842 56.8291   8
   1   0 -29-49.7866 72.4252   9
  -1   0  29-38.7002 91.8206  13
   1   0 -29 42.6013 47.0796  15
   1   0 -29-54.2023 88.4664  12
  -1   0  27-30.4541 84.3416   3
  -1   0  27 18.9447 55.5522   7
  -1   0  27 119.553 62.3191   8
   1   0 -27-52.9715 79.7548   9
  -1   0  27-103.827 106.739  13
   1   0 -27-7.02725 43.3099  15
   1   0 -27-0.17943 73.6722  12
  -1   0  25-65.9901 82.6729   3
  -1   0  25 25.4084 50.9722   8
  -1   0  25 46.2418 55.1941   7
   1   0 -25-38.5083 74.8971   9
  -1   0  25-55.0750 101.690  13
   1   0 -25-32.3860 77.2343  12
   1   0 -25-0.68615 43.6924  15
  -1   0  23-100.671 89.6080   3
   1   0 -23-33.2620 67.3856   9
  -1   0  23-27.4904 52.4260   7
  -1   0  23 8.53247 45.8423   8
   1   0 -23-30.6694 47.3949  15
   1   0 -23-171.206 77.3135  12
  -1   0  23-121.143 102.541  13
  -1   0  21-9.03448 49.5590   7
   1   0 -21 16.3037 36.6384   4
  -1   0  21 1.03021 40.8709   8
   1   0 -21-28.3141 61.9133   9
   1   0 -21 16.0678 35.9573  15
   1   0 -21-42.5710 61.1643  12
  -1   0  19 3.98360 38.6619   7
   1   0 -19 14.8049 32.9744   4
  -1   0  19 21.6939 38.9402   8
   1   0 -19 12.1179 50.6825   9
  -1   0  19 5.90417 73.8945  13
   1   0 -19-0.90607 47.7623  12
   1   0 -19 8.23444 35.0814  15
   1   0 -17 3.69571 27.4912   4
  -1   0  17-6.18709 40.4005   7
   1   0 -17-6.94049 52.9291   9
  -1   0  17 5.13830 29.8827   8
   1   0 -17-19.0149 33.7915  15
   1   0 -17-49.4532 53.1137  12
  -1   0  17-17.8733 65.7797  13
  -1   0  15 10.6676 33.3131   7
   1   0 -15 18.0285 27.7215   4
  -1   0  15-21.3187 42.7508   8
   1   0 -15-1.53204 46.1235   9
  -1   0  15-67.3421 60.6136  13
   1   0 -15-6.21069 27.9464  15
   1   0 -15-36.8819 53.4771  12
   1   0 -13-8.87319 25.3705   4
  -1   0  13-24.9606 41.5734   7
  -1   0  13-3.74760 19.5632   4
   1   0 -13-3.56365 44.0663   9
  -1   0  13-30.1042 35.8361   8
   1   0 -13 9.37520 24.4903  11
   1   0 -13-12.2946 33.3627  15
  -1   0  13 21.5956 59.3552  13
   1   0 -13-10.8193 41.9720  12
   1   0 -11 5.68306 22.5619   7
  -1   0  11-3.84324 29.4019   7
   1   0 -11-5.15477 18.0365   4
  -1   0  11-13.5741 19.2323   4
  -1   0  11 17.8631 24.0019   8
   1   0 -11 26.1521 28.7043   9
   1   0 -11-17.1916 21.2244   8
   1   0 -11 33.1952 20.8428  11
   1   0 -11-8.78857 25.9350  15
   1   0 -11-44.7939 37.5671  12
  -1   0  11-10.7768 36.5928  13
  -1   0   9-8.95126 29.7026   7
   1   0  -9-13.3018 22.5689   7
  -1   0   9 28.3408 19.6080   4
   1   0  -9-1.91962 16.2991   4
   1   0  -9-9.65354 18.5180  10
  -1   0   9 4.17296 14.9197   9
   1   0  -9-7.48473 17.7818   8
   1   0  -9-26.5765 25.4392  11
  -1   0   9 12.4672 19.6478   8
   1   0  -9 14.7930 26.9646   9
  -1   0   9 5.33436 21.3383  12
   1   0  -9 71.7272 30.6437  15
  -1   0   9-32.7849 34.3009  13
   1   0  -9-39.3615 32.5362  12
   1   0  -9 22.7601 21.7925  13
  -1   0   7-34.6740 29.2653   7
  -1   0   7 6.87875 13.2461   4
   1   0  -7-1.98667 14.4330   4
   1   0  -7-0.31570 20.5968   7
   1   0  -7-13.9463 22.7239  11
  -1   0   7 55.7293 21.7307   8
  -1   0   7 38.4897 25.7158  11
   1   0  -7 33.1528 17.0133   8
  -1   0   7-2.59702 5.98988   9
   1   0  -7-30.4064 31.9245   9
  -1   0   7-4.07428 20.6787  12
  -1   0   7-63.6638 43.0661  13
   1   0  -7-7.28261 21.9979  12
   1   0  -7 9.12178 19.9445  13
  -1   0   5-10.1057 18.6689   7
   1   0  -5 7.24357 16.7593   7
  -1   0   5 3.27307 8.25050   4
   1   0  -5 8.77754 9.62254   4
   1   0  -5-9.01011 19.1489   9
  -1   0   5 6.58759 5.68078   9
   1   0  -5-9.06180 16.6949  11
  -1   0   5 14.6283 11.5101   8
   1   0  -5 2.24313 10.2270   8
  -1   0   5-9.70571 16.2733  11
  -1   0   5-28.4338 23.2275  13
   1   0  -5 5.32809 7.21115  13
   1   0  -5 23.7532 19.7586  15
  -1   0   5 32.7384 18.3412  12
   1   0  -5 3.29709 15.4317  12
  -1   0   3 1.58643 3.87657   9
  -1   0   3 4.91746 6.73138  11
   1   0  -3 50.9818 13.4160  11
   1   0  -3 49.0023 13.0333   9
   1   0  -3 1.61771 5.05995   7
  -1   0   3 73.6591 13.8309   3
  -1   0   3 58.7477 14.5790   7
   1   0  -3 0.85036 2.23116  21
  -1   0   3 55.4862 15.2465  21
   1   0  -3 30.1340 12.3393  15
  -1   0   3 50.7775 12.1586  12
   1   0  -3 0.58211 1.97674  13
  -1   0   3 65.4328 15.9795  13
   1   0  -3 44.2338 10.6305  12
  -1   0  -1 51.8543 8.91387   4
   1   0   1 7.22707 3.00438   4
  -1   0  -1 37.5239 8.42671  12
  -1   0  -1 1.16564 2.67343  13
   1   0   1-1.52446 2.70729  12
   1   0   1 85.1625 11.8039  13
   1   0   3 460.237 24.4767   2
  -1   0  -3 397.979 24.0243   2
   1   0   3 465.628 32.3224   4
  -1   0  -3 455.873 33.1739   4
  -1   0  -3 402.779 29.1202   9
   1   0   3 421.611 29.9781   9
  -1   0  -3 496.610 34.7852  10
   1   0   3 430.283 32.4946  10
  -1   0  -3 313.511 31.3390  13
   1   0   3 419.916 36.8611  13
  -1   0  -3 456.748 34.4366  12
  -1   0  -5 3.32507 11.5206   7
   1   0   5 7.45108 14.8269   4
   1   0   5 6.52197 13.2305   7
  -1   0  -5 6.78649 10.7914   2
   1   0   5-9.43009 11.7098   2
  -1   0  -5 28.5526 21.2689   4
  -1   0  -5-37.3532 23.1377   9
   1   0   5 10.7972 23.9196  10
   1   0   5-11.6323 24.4067   8
   1   0   5-2.28370 17.3589   9
  -1   0  -5 92.5973 22.0491  10
  -1   0  -5 40.8170 15.9760  15
  -1   0  -5-5.26784 20.0928  12
  -1   0  -5 115.890 27.5040  13
   1   0   5-2.27767 30.9050  13
   1   0   5-4.63744 4.93892  12
  -1   0  -7 13.9239 26.8334   4
   1   0   7 11.6937 19.7411   7
  -1   0  -7 17.2028 17.0261   7
   1   0   7 43.9322 22.8209   4
   1   0   7 63.1123 35.6302  10
   1   0   7-19.3145 26.5764   8
   1   0   7-12.6191 28.1363   9
  -1   0  -7 28.4076 25.5413  10
  -1   0  -7 32.6843 29.7832   9
   1   0   7 31.3632 33.7864  13
   1   0   7-7.08118 8.54759  12
  -1   0  -7-10.7389 34.2604  13
  -1   0  -7-4.68774 27.8687  12
  -1   0  -7 11.8281 13.8761  15
  -1   0  -9 16.8091 18.8252   7
   1   0   9 37.1260 26.0830   7
   1   0   9-0.47840 23.4939   4
  -1   0  -9 36.2891 30.8100   4
   1   0   9 7.83291 26.2157   8
  -1   0  -9-15.3373 31.8729   9
  -1   0  -9 3.15569 21.6170  10
   1   0   9-15.2315 32.0610  10
   1   0   9-23.2553 18.9395   9
   1   0   9 57.8368 40.6868  13
  -1   0  -9-22.2584 32.3681  13
  -1   0  -9-13.5144 31.8981  12
  -1   0  -9-8.75623 18.4664  15
   1   0  11 15.4893 26.6759   7
   1   0  11-5.44336 26.0800   4
  -1   0 -11 5.08251 28.7448   4
  -1   0 -11-10.5228 19.4180   7
  -1   0 -11 9.07735 22.2801  11
  -1   0 -11-18.4552 31.9350   9
   1   0  11 32.0543 34.1765   8
  -1   0 -11-20.8705 37.4404  12
  -1   0 -11-30.1028 20.7689  15
   1   0  11 9.87856 48.0108  13
  -1   0 -13-12.5245 35.9734   4
  -1   0 -13-16.8935 28.1509   7
   1   0  13-47.2466 37.9617   7
   1   0  13 0.93838 36.9873   8
  -1   0 -13 6.09776 40.7683   9
  -1   0 -13 45.1049 31.8639  11
  -1   0 -13-12.0651 44.3608  12
  -1   0 -13-3.22783 23.0786  15
  -1   0 -15-18.0895 36.0519   4
   1   0  15-17.2033 37.1035   7
  -1   0 -15-34.9783 31.4804  11
  -1   0 -15 20.1646 46.0679   9
   1   0  15-27.4454 44.7587   8
  -1   0 -15-38.2310 54.0820  12
  -1   0 -15-2.60612 22.7523  15
   1   0  15 117.337 69.6355  13
   1   0  17-1.54703 35.3975   7
  -1   0 -17 20.5207 38.5594   4
   1   0  17-18.1036 46.7207   8
  -1   0 -17-24.7827 44.7380   9
   1   0  17 12.0138 62.3674  13
  -1   0 -17-14.1918 50.7223  12
  -1   0 -17-21.3704 28.6290  15
  -1   0 -19-29.5712 47.7793   4
   1   0  19-32.6942 41.9046   7
   1   0  19 27.9494 48.1426   8
  -1   0 -19-43.6141 65.1468   9
  -1   0 -19-6.54813 33.0786  15
   1   0  19-17.7253 67.4190  13
  -1   0 -19-10.6366 55.9432  12
   1   0  21-32.7901 47.1735   7
  -1   0 -21-7.69112 48.2623   4
   1   0  21-43.7175 53.1610   8
  -1   0 -21-47.3672 61.5639   9
  -1   0 -21 24.0145 30.6844  15
  -1   0 -21 14.4944 60.2736  12
   1   0  21-46.7924 76.2726  13
  -1   0 -23 26.1954 49.0656   4
   1   0  23-10.4368 47.9908   7
  -1   0 -23-11.3286 61.1589   9
   1   0  23-132.311 77.1196   8
  -1   0 -23 7.41153 66.4076  12
  -1   0 -23-38.8757 42.2189  15
   1   0  23 2.69831 87.6462  13
  -1   0 -25 54.5874 59.0922   4
   1   0  25 18.6875 62.6920   8
  -1   0 -25-38.3989 60.3790   9
   1   0  25-8.47133 47.8559   7
  -1   0 -25-24.3337 33.7486  15
   1   0  25-200.909 114.555  13
  -1   0 -25-3.61052 65.2098  12
   1   0  27 64.2224 79.7431   3
   1   0  27 4.73216 50.0091   7
  -1   0 -27-249.352 93.5040   9
   1   0  27 68.7052 68.0873   8
  -1   0 -27 11.0231 32.1676  15
  -1   0 -27-70.4224 81.1001  12
   1   0  27-338.483 121.954  13
   1   0  29 69.0107 92.9490   3
   1   0  29 6.61357 64.8235   8
   1   0  29 65.9754 68.3935   7
  -1   0 -29 56.4318 79.4444   9
  -1   0 -29-20.1856 68.8378  12
   1   0  31-61.1868 105.658   3
   1   0  31 24.5941 75.5837   8
   1   0  31-12.4602 60.0471   7
  -1   0 -31-55.9618 88.9238   9
   1   0  31-114.742 131.704  13
  -1   0 -31 15.7089 90.4056  12
   1   0  33 136.522 117.895   3
   1   0  33-43.5771 73.7520   8
   1   0  33-30.4256 64.2418   7
  -1   0 -33 135.677 100.425   9
  -1   0 -33-15.4022 91.1299  12
   1   0  33-124.905 121.844  13
  -1   0 -35-41.0358 91.5218   9
   1   0  35 18.0494 86.3714   3
   1   0  35 111.091 102.142  17
  -1   0 -35-36.8056 77.2913  12
   1   0  35-197.306 146.319  13
  -1   0 -37-89.1352 104.583   9
   1   0  37-11.8580 87.6776   3
   1   0  37-125.163 118.295  17
   1   0  37-170.146 154.219  13
  -1   0 -37-72.9095 107.950  12
  -1   0 -39 41.1372 106.148   9
   1   0  39-7.99673 101.509   3
   1   0  39 139.928 121.329  21
   1   0  39 163.372 127.026  17
  -1   0 -39-63.7414 116.204  12
  -1   0 -39 140.393 113.010  16
   1   0  39-194.837 159.584  13
   1   1 -40 71.3770 102.352   9
   1  -1 -40-293.817 138.486   9
  -1  -1  40 293.031 154.120   3
  -1   1  40 443.871 168.909   3
  -1  -1  40 318.401 161.164  21
  -1  -1  40 498.998 173.938  17
  -1   1  40 390.973 154.455  17
  -1   1  40 441.634 171.892  21
  -1  -1  40 73.8182 118.006  13
   1   1 -40 192.648 130.594  12
   1  -1 -40 192.029 113.769  12
   1   1 -38 73.9295 96.5653   9
   1  -1 -38 45.1468 96.8095   9
  -1   1  38-143.166 122.600   3
  -1  -1  38-81.5298 117.453   3
  -1  -1  38 290.761 150.040  21
  -1  -1  38 188.925 131.772  17
  -1   1  38 227.809 138.146  21
  -1   1  38 9.70511 117.982  13
   1   1 -38 109.740 124.506  12
   1  -1 -38-56.5612 104.311  12
  -1  -1  38-199.593 154.843  13
   1  -1 -36 117.562 100.207   9
   1   1 -36 69.2536 94.3937   9
  -1  -1  36 246.209 99.2727   7
  -1  -1  36 119.117 113.729   3
  -1   1  36 121.484 103.125   3
  -1   1  36 150.964 117.334  21
  -1  -1  36 427.891 138.380  17
  -1  -1  36 266.782 130.323  21
  -1  -1  36 56.6431 116.650  13
   1   1 -36 165.814 107.503  12
  -1   1  36-126.063 132.231  13
   1  -1 -36 43.8098 95.0184  12
   1   1 -34 141.709 101.260   9
  -1  -1  34 261.562 104.939   7
   1  -1 -34 184.133 106.405   9
  -1   1  34 161.424 83.5158   8
  -1   1  34 131.433 81.4306   7
  -1   1  34 514.309 151.897   3
  -1  -1  34 172.509 100.958   3
  -1  -1  34 194.347 114.930  17
  -1   1  34 208.484 134.249  21
  -1  -1  34 256.908 137.755  21
  -1  -1  34 155.406 102.609  13
   1  -1 -34 194.996 92.1018  12
   1   1 -34 251.910 118.074  12
  -1   1  34 168.023 109.070  13
   1   1 -32-22.9264 67.3516   9
  -1  -1  32 104.483 70.5479   8
  -1   1  32 30.8906 62.9187   8
  -1  -1  32 68.1124 72.7833   7
  -1   1  32 59.4009 74.4201   7
   1  -1 -32-113.771 104.172   9
  -1  -1  32 21.2666 82.6218   3
  -1   1  32 29.6154 87.3014   3
  -1   1  32 92.4396 103.345  21
  -1   1  32-111.606 123.243  13
   1   1 -32 4.84158 80.2551  12
  -1  -1  32-193.674 134.977  13
   1  -1 -32-47.1108 81.6044  12
   1   1 -30 90.4649 81.5234   9
  -1  -1  30-40.9299 57.6788   8
  -1  -1  30 20.3455 66.4668   7
   1  -1 -30-146.489 90.4574   9
  -1   1  30 42.0989 66.7544   7
  -1   1  30 88.6255 67.5650   8
  -1  -1  30-140.374 99.6373   3
  -1   1  30 28.6770 90.8889   3
  -1  -1  30 219.775 127.117  21
  -1   1  30 270.870 128.491  21
   1   1 -30 38.7234 45.9850  15
  -1  -1  30 127.444 109.838  13
   1  -1 -30-116.645 85.4079  12
   1   1 -30-95.2599 95.0705  12
   1  -1 -30 2.60919 43.2946  15
  -1   1  30 39.9359 97.8588  13
  -1   1  28-11.6745 73.5918   3
  -1  -1  28-6.11871 59.0391   7
   1   1 -28-25.0317 68.4265   9
  -1   1  28 27.7635 58.0824   7
   1  -1 -28 27.4076 65.1122   9
  -1   1  28 94.3252 63.8072   8
  -1  -1  28-12.6517 51.8179   8
   1   1 -28 58.3967 52.7539  15
   1   1 -28 87.5101 85.3118  12
  -1   1  28 24.3773 81.8103  13
   1  -1 -28 22.7334 47.4494  15
  -1  -1  28 90.4635 90.7385  13
   1  -1 -28-58.4211 90.7890  12
  -1   1  26 1.55390 77.8619   3
   1   1 -26-22.3348 46.1894   4
  -1  -1  26-23.9628 63.9617   7
  -1   1  26 21.1652 60.1617   8
  -1  -1  26 16.8803 45.4623   8
   1  -1 -26-62.2949 80.5813   9
  -1   1  26-24.1010 57.5979   7
   1   1 -26-81.6781 83.0895   9
   1  -1 -26-3.22312 44.2447  15
   1   1 -26 49.6468 69.2583  12
  -1   1  26-32.8900 85.5570  13
   1   1 -26-1.76409 48.6743  15
   1  -1 -26 4.23859 78.7125  12
  -1  -1  26-193.837 112.900  13
   1   1 -24 2034.58 144.845   4
  -1   1  24 2119.96 197.341   3
   1  -1 -24 1860.58 184.347   9
   1   1 -24 2136.53 194.172   9
  -1   1  24 2212.00 178.770   7
  -1   1  24 1972.31 161.272   8
  -1  -1  24 2141.71 181.252   7
  -1  -1  24 2024.97 152.780   8
  -1  -1  24 1889.89 198.879  13
   1   1 -24 2023.53 148.019  15
   1  -1 -24 1659.79 178.482  12
   1   1 -24 1725.04 179.294  12
   1  -1 -24 1954.66 142.303  15
  -1   1  24 1982.77 208.889  13
  -1  -1  22 336.976 79.0551   7
  -1   1  22 349.375 97.3500   3
   1   1 -22 297.771 61.9110   4
  -1   1  22 334.954 71.7900   8
  -1  -1  22 275.252 59.5899   8
  -1   1  22 290.906 79.3924   7
   1   1 -22 231.459 81.8723   9
   1  -1 -22 183.882 68.5530   9
  -1   1  22 167.655 77.2346  13
   1  -1 -22 264.455 74.9583  12
  -1  -1  22 218.871 87.5955  13
   1  -1 -22 380.558 68.9827  15
   1   1 -22 153.418 69.3504  12
   1   1 -22 283.787 60.2349  15
  -1  -1  20 212.977 65.6754   7
   1   1 -20 128.967 47.2614   4
  -1   1  20 96.9168 55.3594   3
  -1   1  20 245.810 66.5725   7
  -1  -1  20 204.275 48.1549   8
   1  -1 -20 173.044 60.5174   9
  -1   1  20 141.625 51.8266   8
   1   1 -20 166.516 63.6194   9
   1   1 -20 230.445 78.7995  12
  -1   1  20 77.1594 71.2723  13
   1  -1 -20 217.109 71.3550  12
  -1  -1  20 77.0259 70.0224  13
   1   1 -20 179.809 50.5912  15
   1  -1 -20 227.806 56.1510  15
  -1   1  18 2073.40 164.361   3
   1   1 -18 2231.62 127.220   4
  -1   1  18 2127.31 145.846   7
   1  -1 -18 2191.05 163.788   9
   1   1 -18 2160.49 160.030   9
  -1   1  18 2268.46 138.091   8
  -1  -1  18 2284.94 130.857   8
  -1  -1  18 2440.71 159.611   7
   1   1 -18 2114.68 164.443  12
   1  -1 -18 2144.10 129.794  15
  -1   1  18 2023.77 166.323  13
  -1  -1  18 2051.30 169.426  13
   1   1 -18 2266.55 136.378  15
   1  -1 -18 2106.40 162.563  12
  -1  -1  16 87.7335 40.8141   7
   1   1 -16 167.837 37.0404   4
  -1   1  16 210.841 62.5038   3
  -1   1  16 267.919 55.4521   8
  -1   1  16 218.817 56.1372   7
  -1  -1  16 188.732 41.5892   8
   1   1 -16 198.760 60.9445   9
   1  -1 -16 220.274 64.7400   9
   1   1 -16 199.061 47.1460  15
  -1  -1  16 237.760 66.1461  13
   1   1 -16 233.572 59.6397  12
  -1   1  16 169.587 55.6035  13
   1  -1 -16 73.9980 31.6554  15
   1  -1 -16 129.977 47.8373  12
  -1  -1  14 471.309 63.2672   7
   1  -1 -14 583.396 61.5441   4
  -1  -1  14 403.706 48.5842   4
   1   1 -14 439.432 51.1495   4
  -1   1  14 566.762 59.6174   4
  -1   1  14 468.191 67.1042   7
   1   1 -14 541.918 77.3752   9
   1  -1 -14 586.937 82.4749   9
   1  -1 -14 436.402 54.9733  11
  -1   1  14 576.379 64.6988   8
  -1  -1  14 544.386 56.5098   8
   1   1 -14 507.293 78.0655  12
   1  -1 -14 505.409 59.9496  15
  -1  -1  14 493.997 86.7030  13
   1  -1 -14 527.171 77.2388  12
  -1   1  14 533.457 85.2000  13
   1   1 -14 588.078 67.3220  15
   1  -1 -12 8792.07 200.680   4
  -1   1  12 7278.72 185.304   4
   1   1 -12 8888.08 193.245   4
  -1  -1  12 8639.25 190.838   4
   1  -1 -12 8946.57 217.552   8
  -1  -1  12 8896.48 242.751   7
   1   1 -12 8447.84 251.109   9
   1  -1 -12 9165.20 215.858  11
   1  -1 -12 8715.60 255.125   9
   1   1 -12 9268.97 236.287  11
  -1   1  12 8919.58 237.535   7
  -1  -1  12 8734.77 193.038   8
  -1   1  12 8736.03 212.438   8
  -1   1  12 8811.00 206.303  11
  -1  -1  12 9277.08 279.378  13
   1   1 -12 8730.61 253.777  12
   1  -1 -12 8765.43 213.854  15
   1   1 -12 8665.55 214.589  15
   1  -1 -12 8883.50 248.812  12
  -1   1  12 9544.69 275.055  13
  -1  -1  10 746.762 69.5417   7
  -1  -1  10 666.907 49.2245   4
  -1   1  10 602.766 51.7115   4
   1   1 -10 661.289 62.5393   7
   1   1 -10 644.770 49.3720   4
   1  -1 -10 685.188 62.3600   7
  -1   1  10 702.587 72.6164   3
   1  -1 -10 750.034 72.7003   9
   1  -1 -10 767.086 60.3870   8
  -1   1  10 620.680 61.1055   7
  -1   1  10 693.494 58.2652   8
  -1   1  10 714.264 58.5157  11
  -1  -1  10 704.564 50.9250   8
   1   1 -10 813.430 68.3779  11
   1   1 -10 661.767 68.2469   9
   1  -1 -10 757.610 59.1454  11
   1  -1 -10 725.501 66.4866  12
   1   1 -10 693.869 69.2308  12
  -1   1  10 814.283 70.8835  12
   1  -1 -10 652.483 60.1787  15
  -1  -1  10 602.420 72.3650  13
  -1   1  10 664.852 71.2903  13
   1  -1  -8 8066.31 166.998   8
   1   1  -8 7902.44 193.511   9
   1   1  -8 8257.77 187.998  11
  -1   1   8 7763.12 164.935  11
  -1  -1   8 8020.28 196.948   9
   1  -1  -8 8394.46 188.490   7
   1  -1  -8 8265.63 168.138  11
  -1  -1   8 7937.90 140.475   8
   1   1  -8 13.8305 11.5119  10
  -1   1   8 7834.08 164.744   8
   1  -1  -8 7280.41 190.578   9
  -1   1   8 7951.22 182.914   7
  -1   1   8-4.22058 7.25405   9
   1   1  -8 8489.26 193.526   7
  -1   1   8 8311.21 157.113   4
  -1  -1   8 8037.65 142.818   4
  -1  -1   8 7158.42 91.8190   6
  -1   1   8 7721.94 194.972   3
  -1  -1   8 7710.62 188.479   7
   1   1  -8 7947.62 140.725   4
  -1  -1   8 7521.44 95.2323  20
  -1  -1   8 7702.34 207.197  13
   1  -1  -8 7680.08 184.859  12
  -1   1   8 8252.21 191.452  12
  -1  -1   8 8427.86 202.095  12
   1  -1  -8 8032.15 172.608  15
  -1   1   8 7943.02 202.595  13
   1  -1  -8 8655.31 214.404  13
   1   1  -8 7884.78 96.1047  14
   1   1  -8-4.22896 11.1181  13
  -1   1   8 7660.67 91.9683  14
   1   1  -8 7705.63 194.045  12
  -1   1   8 8103.68 174.240  15
   1  -1  -6 47617.4 361.272  11
  -1  -1   6 45720.7 271.511   8
   1  -1  -6 48455.9 400.604   7
   1  -1  -6 47497.2 352.102   8
  -1   1   6 46559.3 388.722   7
   1   1  -6 5570.94 147.093  10
   1  -1  -6 46332.1 404.527   9
  -1   1   6 47879.3 351.922   8
   1   1  -6 47535.5 398.869  11
   1   1  -6 47277.9 410.028   9
  -1   1   6 7393.19 165.605   9
  -1  -1   6 10446.8 195.809   9
  -1   1   6 47069.6 355.905  11
  -1   1   6 46822.0 408.501   3
   1   1  -6 45024.9 272.734   4
  -1   1   6 46960.1 319.993   4
  -1  -1   6 45251.7 236.796   6
   1   1  -6 48780.6 409.768   7
  -1  -1   6 44607.7 273.353   4
  -1  -1   6 48045.7 407.775   7
  -1  -1   6 45583.8 236.584  20
   1   1  -6 47157.7 236.052  20
  -1   1   6 48735.0 391.387  12
  -1  -1   6 48688.2 439.158  13
  -1   1   6 44543.1 226.870  14
  -1  -1   6 48124.0 417.996  12
   1   1  -6 45280.1 237.078  14
   1   1  -6 45605.0 406.266  12
   1  -1  -6 50137.5 439.502  13
  -1   1   6 46230.2 371.980  15
   1  -1  -6 45638.4 377.206  12
  -1   1   6 48397.9 428.510  13
   1  -1  -6 45707.1 368.821  15
   1   1  -6 1662.69 86.4752  13
   1  -1  -4 16485.3 186.229  11
   1   1  -4 17088.2 207.439   9
  -1   1   4 15833.5 197.751   7
   1  -1  -4 16469.7 176.515   8
  -1   1   4 16650.3 174.819   8
  -1   1   4 16755.9 183.800  11
   1   1  -4 10902.3 165.410  10
  -1   1   4 15330.2 192.559   9
   1  -1  -4 16169.5 195.882   9
   1  -1  -4 17019.7 203.965   7
   1   1  -4 16727.9 207.203  11
  -1   1   4 16687.7 202.173   3
  -1  -1   4 16500.8 202.212   7
  -1  -1   4 16637.1 143.897   6
   1   1  -4 9886.72 158.067   7
  -1  -1   4 16381.6 172.122  19
  -1   1   4 15692.1 193.900  21
  -1  -1   4 15944.0 196.523  21
  -1  -1   4 16277.2 142.782  20
   1   1  -4 16503.5 143.543  20
   1  -1  -4 16728.9 195.307  15
   1   1  -4 16630.9 145.206  14
  -1  -1   4 7618.46 139.437  12
   1  -1  -4 17001.1 211.128  13
   1   1  -4 7251.82 140.534  13
  -1  -1   4 16827.2 210.419  13
  -1   1   4 16809.6 205.998  13
  -1   1   4 16837.1 196.799  15
   1  -1  -4 15984.9 175.229  12
  -1   1   4 16438.2 178.794  12
   1   1  -4 16586.6 203.826  12
   1   1  -2 30206.2 226.145  11
   1   1  -2 10625.2 113.952  10
   1  -1  -2 29802.7 192.084   9
   1   1  -2 31178.4 227.843   9
   1  -1  -2 30847.4 219.725  11
  -1   1   2 19173.1 157.032   9
   1  -1  -2 4913.67 80.3265   8
  -1   1   2 30211.0 196.283   8
  -1   1   2 1518.77 49.1664  11
  -1  -1   2 22153.1 166.763   6
  -1  -1   2 29914.1 217.133   7
  -1   1   2 30346.3 216.904   3
   1   1  -2 29603.0 196.122   6
  -1  -1   2 29580.9 208.864  16
   1   1  -2 2752.31 62.0900  21
  -1  -1   2 30504.7 193.625  20
   1   1  -2 21329.7 165.189  20
   1  -1  -2 20506.6 164.876  21
  -1  -1   2 30393.4 200.854  21
  -1   1   2 30171.8 196.750  21
   1   1  -2 270.769 23.0577  16
   1   1  -2 30343.0 220.520  12
   1  -1  -2 29952.8 220.720  15
   1   1  -2 7260.67 95.6071  14
  -1  -1   2 30939.0 205.605  13
  -1  -1   2 29603.7 189.937  14
   1   1  -2 6074.51 92.6173  13
   1  -1   0 5332.45 86.9906  10
   1  -1   0 5339.79 87.3427  11
  -1   1   0 5094.95 77.3555   4
   1   1   0 4766.27 76.9703   6
   1   1   0 5150.73 81.0008   5
  -1  -1   0 3.81995 2.95907   6
  -1   1   0 4930.98 78.9012   3
  -1  -1   0 7.58055 4.25250   5
   1  -1   0 0.44185 3.41973  17
  -1  -1   0 4829.84 77.4375  20
  -1  -1   0 397.805 21.3848  19
   1  -1   0 3.60931 5.59481  19
  -1   1   0 4020.94 65.8838  19
  -1   1   0 4477.49 74.5420  17
  -1  -1   0 5271.35 81.3571  16
   1   1   0 6.35598 3.14084  20
   1   1   0 5238.45 74.8470  19
  -1   1   0 300.910 19.6995  15
   1  -1   0 4735.42 76.1578  13
  -1   1   0 0.80039 3.25525  13
   1  -1   0 5451.24 78.2585  15
  -1  -1   0 5104.91 79.7679  14
  -1  -1  -2 0.84488 2.70050   8
   1   1   2 24.8080 9.90891   9
  -1   1  -2-2.15353 4.22293  10
   1   1   2 3295.54 79.0150   8
  -1  -1  -2 3235.15 78.3288   9
   1  -1   2 3338.25 81.8964  10
  -1  -1  -2 3198.27 63.7594  10
  -1  -1  -2 3341.95 64.6897   6
  -1  -1  -2 3284.82 78.1971   4
  -1   1  -2 3287.26 76.2907   4
   1   1   2 3325.05 65.1828   6
   1  -1   2 1821.05 58.0874   4
   1  -1   2 3407.74 69.5280   7
   1   1   2 1.34040 2.66395   4
   1   1   2 3231.18 64.5937  20
  -1   1  -2 3479.88 83.1282  17
   1  -1   2 8.82057 5.32805  19
   1  -1   2 18.8309 9.81584  17
  -1   1  -2 3268.77 79.9519  19
  -1  -1  -2 3274.25 64.7266  20
   1   1   2 3.84783 3.74013  16
  -1  -1  -2 3225.56 63.8272  14
  -1  -1  -2 3454.08 75.7675  13
  -1   1  -2 3276.65 73.2983  12
   1   1   2 3268.17 73.5789  13
   1   1   2 3374.23 65.9092  14
  -1   1  -2-0.97392 4.39911  13
   1  -1   2 3556.51 85.6409  13
   1  -1   2 2680.97 66.9261  12
  -1  -1  -2 3357.14 78.8872  16
   1  -1   4 43102.0 363.451  10
  -1  -1  -4 42117.1 239.963   7
   1  -1   4 42231.5 307.953   9
   1   1   4 42574.0 340.945   8
  -1   1  -4 41543.6 301.522   9
  -1   1  -4 21077.7 254.033  10
  -1  -1  -4 42992.0 331.863  10
  -1  -1  -4 42818.5 346.575   9
   1   1   4 33399.6 306.086   9
  -1  -1  -4 18755.3 228.779   8
   1   1   4 41842.1 237.670   7
   1   1   4 44390.5 343.461   4
  -1   1  -4 42346.7 296.380   7
  -1  -1  -4 41460.4 333.296   4
   1  -1   4 44660.9 336.625   4
  -1  -1  -4 42598.7 230.548   6
   1  -1   4 42082.3 291.348   7
  -1   1  -4 43681.6 330.961   4
   1   1   4 41020.8 230.883  20
  -1  -1  -4 42376.8 234.014  20
  -1  -1  -4 41495.5 215.299  15
   1   1   4 42658.7 232.876  14
  -1   1  -4 42066.0 344.763  12
   1   1   4 40919.6 365.624  13
   1   1   4 41060.8 219.459  15
   1  -1   4 42516.1 392.025  13
   1   1   4 380.307 39.8725  12
  -1  -1  -4 42112.9 365.258  13
  -1  -1  -4 40935.8 353.037  12
   1  -1   4 25181.6 269.695  12
   1  -1   6 15016.2 253.003  10
  -1  -1  -6 15115.5 238.724   8
  -1   1  -6 14663.5 220.813   9
   1   1   6 14708.3 239.423   9
   1   1   6 14323.8 181.040   7
   1  -1   6 15327.0 228.082   9
   1   1   6 14382.9 230.538   8
  -1  -1  -6 15306.1 243.056  10
  -1  -1  -6 14842.4 238.286   9
  -1   1  -6 16266.1 262.332  10
  -1  -1  -6 14346.4 147.536  11
   1   1   6 15239.8 231.853   4
  -1  -1  -6 14537.2 181.478   7
  -1   1  -6 15033.1 207.009   7
   1  -1   6 14743.8 222.230   4
  -1   1  -6 14616.0 222.276   4
   1  -1   6 14640.7 206.492   7
  -1  -1  -6 14223.2 223.670   4
  -1  -1  -6 14680.7 134.995   6
   1   1   6 14323.2 134.174  20
  -1  -1  -6 14309.4 136.877  20
  -1  -1  -6 13799.0 242.087  12
   1  -1   6 14335.6 274.268  13
  -1  -1  -6 14460.4 155.954  15
  -1  -1  -6 15254.3 269.749  13
   1  -1   6 2971.87 111.479  12
   1   1   6 14686.6 160.991  15
   1   1   6 14221.5 134.889  14
   1   1   6 9909.33 202.440  12
  -1   1  -6 14369.5 134.728  14
   1   1   6 13723.6 253.270  13
  -1   1  -6 14260.8 242.311  12
  -1   1  -8 1671.09 97.3101  10
  -1  -1  -8 1745.03 95.3973  10
  -1   1  -8 1559.56 88.1572   9
   1  -1   8 1628.25 98.5334  10
  -1  -1  -8 1631.65 94.1225   9
   1   1   8 1504.86 70.8661   7
  -1  -1  -8 1540.48 61.7946  11
   1   1   8 1460.06 87.2742   9
   1   1   8 1541.36 86.6972   8
   1  -1   8 1640.11 90.1473   9
  -1  -1  -8 1591.55 87.6668   8
   1   1   8 1637.35 86.0332   4
  -1  -1  -8 1524.48 43.1504   6
   1  -1   8 1585.35 79.3983   7
  -1   1  -8 1536.98 83.0557   4
  -1   1  -8 1590.26 78.9428   7
  -1   1  -8 1586.96 47.4792   2
  -1  -1  -8 1634.80 73.5882   7
   1   1   8 1469.77 57.0358   2
  -1  -1  -8 1619.10 87.2288   4
   1  -1   8 1551.79 82.5552   4
   1   1   8 1494.42 43.3266  20
  -1  -1  -8 1516.35 44.1491  20
   1   1   8 1479.96 60.9281  15
   1  -1   8 14.4480 13.7971  12
   1   1   8 1577.38 43.6009  14
  -1   1  -8 1477.98 92.7998  12
   1   1   8 1658.15 95.5174  12
   1   1   8 1509.11 100.310  13
   1  -1   8 1538.18 107.744  13
  -1   1  -8 1524.04 43.6395  14
  -1  -1  -8 1596.84 102.567  13
  -1   1  -8-7.52301 8.48835  13
  -1  -1  -8 1535.41 61.5976  15
  -1  -1  -8 1672.28 98.6608  12
  -1   1 -10 1930.28 101.004   4
   1   1  10 2133.18 106.729   4
  -1  -1 -10 1949.03 104.353   4
   1  -1  10 2060.15 104.027   4
   1  -1  10 2054.11 101.145   7
   1   1  10 2181.11 71.4923   2
  -1   1 -10 1992.61 97.4833   7
  -1  -1 -10 2238.99 96.1309   7
   1   1  10 2085.33 109.587   8
   1  -1  10 2064.94 104.379   8
  -1  -1 -10 1933.23 109.162   8
   1   1  10 1947.70 91.9709   7
  -1  -1 -10 1901.07 79.1929  11
   1  -1  10 1967.70 122.430  10
  -1  -1 -10 1941.60 113.950   9
  -1   1 -10 1993.38 110.116   9
  -1   1 -10 1981.55 118.758  12
  -1  -1 -10 1839.41 116.332  12
   1  -1  10 2037.20 134.530  13
  -1  -1 -10 1878.26 76.6692  15
   1   1  10 1952.47 127.913  13
   1  -1  12 1100.26 84.2275   7
  -1   1 -12 1102.93 85.3812   4
  -1  -1 -12 1034.02 83.4063   4
   1   1  12 1068.46 52.0730   2
  -1  -1 -12 769.808 65.0745   7
  -1   1 -12 1298.60 88.1296   7
  -1  -1 -12 1023.51 94.3836   9
   1   1  12 1168.75 82.9886   7
   1  -1  12 993.951 97.0552  10
  -1   1 -12 1044.01 92.4121   9
   1   1  12 918.395 80.3070   8
  -1  -1 -12 1100.06 68.1109  11
   1  -1  12 1215.42 91.9186   8
  -1   1 -12 1043.27 69.2513  15
  -1  -1 -12 1080.73 66.7132  15
   1  -1  12 988.707 114.682  13
  -1   1 -12 1063.00 97.3917  12
  -1  -1 -12 1138.35 105.075  12
   1   1  12 1166.69 115.188  13
   1   1  14 14.3578 32.8767   7
   1   1  14 2.69140 13.8292   2
  -1  -1 -14-32.9725 38.6613   4
  -1   1 -14-22.7623 40.8516   4
   1  -1  14 12.9660 31.5053   7
  -1   1 -14 47.8847 32.4698  11
  -1   1 -14-42.2141 54.1717   9
   1   1  14-53.4351 49.3148   8
   1  -1  14 5.45572 37.4637   8
  -1  -1 -14 6.79494 43.3322   9
  -1  -1 -14-24.4802 29.7523  11
  -1  -1 -14 64.6007 54.5862  12
  -1   1 -14 17.4701 26.0592  15
   1   1  14-12.0430 66.7983  13
  -1  -1 -14-23.3658 26.8720  15
  -1   1 -14-103.064 67.4082  12
   1  -1  14-39.9501 74.0444  13
  -1   1 -16-19.7873 40.5127   4
   1  -1  16 2.72668 38.5836   7
  -1  -1 -16-21.1894 39.5331   4
   1   1  16 16.8329 32.6804   7
  -1  -1 -16 0.16118 27.7794  11
   1  -1  16 71.1450 39.6553   8
  -1  -1 -16 30.1123 42.5895   9
  -1   1 -16-7.52669 44.1381   9
   1   1  16-40.0551 50.2761   8
   1   1  16 31.4342 53.1325  13
  -1  -1 -16-2.71633 23.9767  15
  -1   1 -16 41.4722 29.4537  15
   1  -1  16 49.4897 71.8299  13
  -1  -1 -16 88.8960 55.4911  12
  -1   1 -16-54.5587 64.3795  12
  -1   1 -18 860.336 92.6229   4
  -1  -1 -18 1004.71 103.121   4
  -1   1 -18 963.214 114.044   9
   1  -1  18 1050.15 105.755   7
   1  -1  18 900.091 96.9224   8
  -1  -1 -18 1001.17 85.2620  11
   1   1  18 997.958 107.557   8
   1   1  18 1026.68 98.4103   7
  -1  -1 -18 991.948 115.246   9
  -1   1 -18 851.524 76.2570  15
   1   1  18 1091.28 130.889  13
  -1   1 -18 1082.18 125.693  12
   1  -1  18 1171.40 142.523  13
  -1  -1 -18 1066.47 126.612  12
  -1  -1 -18 890.559 78.7790  15
  -1   1 -20 6.97233 43.4081   4
   1  -1  20 49.6228 47.2535   7
  -1  -1 -20 89.2997 48.5572   4
   1  -1  20 65.4766 46.9254   8
   1   1  20 38.7496 41.6589   7
   1   1  20-30.9666 70.2356   8
  -1  -1 -20 32.5563 59.3030   9
  -1   1 -20 11.6582 54.9136   9
  -1   1 -20 84.6967 65.9052  12
   1  -1  20 405.296 132.267  13
  -1  -1 -20 52.6277 33.5246  15
  -1  -1 -20 116.363 76.5805  12
  -1   1 -20 46.3116 32.7507  15
   1   1  20 426.259 136.286  13
   1  -1  22-73.2016 58.1608   7
  -1   1 -22 15.4161 47.4431   4
  -1  -1 -22 34.3785 49.6900   4
  -1  -1 -22-21.8993 66.8955   9
   1   1  22 3.06294 44.8086   7
   1  -1  22-52.5798 57.0016   8
   1   1  22 48.5280 56.1666   8
  -1   1 -22-4.63480 59.4094   9
  -1  -1 -22 18.4122 33.2741  15
  -1   1 -22-66.8740 80.1144  12
   1   1  22-25.2433 78.4025  13
  -1   1 -22 10.3758 33.6479  15
   1  -1  22-12.9822 82.8383  13
  -1  -1 -22-8.78349 67.2071  12
   1   1  24 776.335 134.385   3
  -1   1 -24 812.070 110.039   4
   1  -1  24 695.394 106.761   7
   1  -1  24 612.592 96.5881   8
  -1  -1 -24 809.764 126.216   9
   1   1  24 773.320 106.331   7
  -1   1 -24 879.104 131.117   9
   1   1  24 537.966 94.8822   8
  -1  -1 -24 802.282 131.660  12
  -1   1 -24 865.595 135.104  12
  -1   1 -24 698.069 82.0942  15
  -1  -1 -24 786.837 84.8196  15
   1   1  24 665.370 134.380  13
   1  -1  24 727.450 142.629  13
  -1   1 -26-8.62550 53.4066   4
   1   1  26-62.7474 90.1250   3
   1  -1  26-3.20009 58.5549   7
   1   1  26-41.5040 54.9017   8
   1  -1  26-43.9605 54.0745   8
  -1   1 -26 89.1859 75.2792   9
  -1  -1 -26 28.2497 70.3035   9
   1   1  26-34.8775 53.4356   7
  -1   1 -26 14.7946 36.9689  15
   1  -1  26-134.649 106.750  13
  -1   1 -26-49.9680 84.3451  12
   1   1  26-75.6566 96.8101  13
  -1  -1 -26 37.2092 38.9308  15
  -1  -1 -26 70.2672 72.9069  12
  -1   1 -28 187.948 72.4338   4
   1   1  28 7.93600 85.9745   3
  -1   1 -28 0.18091 77.7117   9
   1  -1  28 189.262 74.4102   7
   1   1  28 4.66331 57.2918   7
   1   1  28 121.371 68.3406   8
   1  -1  28 187.501 77.7679   8
  -1  -1 -28 86.3452 74.0951   9
  -1  -1 -28-18.0057 73.0874  12
  -1   1 -28 224.973 107.219  12
   1  -1  28 143.237 103.394  13
   1   1  28-102.697 115.094  13
   1   1  30 446.022 123.496   3
   1  -1  30 399.995 122.215   3
   1   1  30 418.388 103.474   8
  -1   1 -30 455.762 115.340   9
  -1  -1 -30 357.999 116.544   9
   1  -1  30 387.641 94.1584   8
   1   1  30 548.404 115.286   7
   1  -1  30 394.227 93.4562   7
   1  -1  30 257.179 123.259  13
   1   1  30 255.179 125.176  13
  -1   1 -30 378.446 124.261  12
  -1  -1 -30 592.568 147.497  12
   1   1  32-38.5761 60.0066   7
   1  -1  32 54.3441 70.7453   7
   1  -1  32 19.8513 62.0074   8
  -1  -1 -32-16.6098 75.3282   9
   1   1  32 86.1230 78.9257   8
  -1   1 -32 8.49544 77.9861   9
   1  -1  32 6.97191 82.9797   3
   1   1  32 121.425 100.304   3
   1  -1  32 47.4194 85.4930  17
  -1   1 -32-18.1875 84.0635  12
   1   1  32-98.2071 115.084  13
  -1  -1 -32-13.7307 83.3047  12
   1  -1  32-141.759 152.070  13
   1   1  34 42.7821 69.6157   8
  -1  -1 -34 17.3732 89.2673   9
  -1   1 -34-21.4612 82.5073   9
   1  -1  34 25.8915 66.8714   8
   1   1  34 69.3966 106.159   3
   1  -1  34 5.77730 96.4553   3
   1  -1  34-61.3673 97.3769  17
   1  -1  34-81.9787 117.855  13
  -1  -1 -34 32.0386 102.915  12
  -1   1 -34-15.0897 75.4752  12
   1   1  34-55.2539 109.283  13
  -1  -1 -36 42.2647 91.7724   9
  -1   1 -36 58.6551 89.1762   9
   1   1  36 37.5454 93.9309   3
   1  -1  36 133.531 108.187   3
   1   1  36 437.172 159.494  21
   1  -1  36 98.4043 100.761  17
   1  -1  36 504.724 167.262  21
   1   1  36-70.3446 117.335  13
  -1   1 -36-23.8472 90.0052  12
   1  -1  36-50.8436 125.734  13
  -1  -1 -36 62.1284 91.5079  12
  -1   1 -38-87.9933 96.8930   9
  -1  -1 -38 0.28696 99.5186   9
   1  -1  38-52.5344 94.8640   3
   1   1  38 231.059 123.028   3
   1  -1  38 108.495 109.597  21
   1   1  38 503.749 165.179  21
   1  -1  38 49.5878 94.6430  17
   1   1  38 148.089 124.022  17
  -1   1 -38 153.783 109.767  12
   1   1  38 51.2575 114.388  13
  -1  -1 -38-261.218 152.787  12
   1  -1  38-187.130 152.381  13
  -1  -1 -38 182.462 126.875  16
  -1   1 -40-25.8953 101.877   9
  -1  -1 -40 60.2943 96.3937   9
  -1  -1 -40 46.4496 109.713  16
  -1   1 -40 93.8640 110.343  16
   1   2 -41 13.8705 101.020   9
   1   2 -39 37.5523 100.817   9
   1  -2 -39 91.2159 113.017   9
  -1  -2  39 223.998 133.543   3
  -1   2  39 7.17920 109.143   3
  -1   2  39-71.4589 98.1050  21
  -1  -2  39-86.7645 105.077  17
  -1  -2  39 284.597 139.668  21
  -1  -2  39 139.451 146.368  13
   1   2 -39 88.9843 120.541  12
   1  -2 -39 41.4316 111.502  12
  -1  -2  37-14.6742 77.7074   7
   1  -2 -37 20.7130 89.6136   9
   1   2 -37 80.5219 105.974   9
  -1  -2  37 9.50466 97.6401   3
  -1   2  37-43.8785 98.3087   3
  -1  -2  37-149.010 132.367  17
  -1  -2  37 110.105 111.886  21
  -1   2  37 348.653 164.192  21
  -1  -2  37-282.524 146.413  13
  -1   2  37-12.3624 102.077  13
   1  -2 -37 39.7895 107.086  12
   1   2 -37 132.854 114.363  12
  -1   2  35-73.9699 69.7900   8
  -1  -2  35 165.294 101.316   7
   1  -2 -35-38.4735 85.7384   9
   1   2 -35-6.61022 91.0082   9
  -1   2  35 14.8562 109.623   3
  -1  -2  35 51.7051 86.4125   3
  -1  -2  35 229.581 138.619  21
  -1  -2  35 178.362 109.215  17
   1  -2 -35 71.2143 93.1908  12
   1   2 -35 181.853 106.267  12
  -1  -2  35 0.29454 110.905  13
  -1   2  35-142.679 132.940  13
   1  -2 -33 207.493 109.312   9
   1   2 -33 181.162 103.864   9
  -1  -2  33 44.7414 76.3452   7
  -1   2  33-65.4040 76.1967   8
  -1   2  33 35.7070 87.4397   3
  -1  -2  33 120.472 90.1918   3
  -1   2  33 151.643 122.803  21
  -1  -2  33 128.877 111.856  17
  -1  -2  33 347.915 135.694  21
   1  -2 -33 107.949 93.7299  12
  -1   2  33 37.1778 87.6710  13
  -1  -2  33 5.69569 110.600  13
   1   2 -33 62.4730 79.7296  12
  -1  -2  31-69.3973 77.3293   7
   1  -2 -31 125.802 100.445   9
  -1   2  31-19.4180 71.7972   8
  -1  -2  31-54.2451 60.5928   8
   1   2 -31-20.8379 73.5011   9
  -1   2  31-93.1578 100.892   3
  -1  -2  31-4.65357 84.1222   3
  -1  -2  31 35.9199 81.7765  17
  -1   2  31 261.958 124.796  21
  -1  -2  31 449.751 147.413  21
  -1  -2  31-208.138 119.925  13
   1  -2 -31 33.0622 81.7117  12
  -1   2  31-133.433 112.942  13
   1   2 -31-239.587 101.151  12
  -1   2  29 440.060 123.350   3
  -1  -2  29 345.951 84.4414   8
   1   2 -29 446.350 115.662   9
   1  -2 -29 340.981 103.239   9
  -1  -2  29 421.809 113.574   7
  -1   2  29 402.054 98.4740   7
  -1   2  29 365.275 88.9472   8
  -1  -2  29 390.211 128.440  13
   1   2 -29 368.239 76.4840  15
  -1   2  29 402.258 119.227  13
   1  -2 -29 411.256 116.328  12
   1  -2 -29 392.004 81.2855  15
   1   2 -29 316.580 107.880  12
  -1   2  27 54.4982 74.0067   3
  -1  -2  27 45.2111 65.3653   7
   1   2 -27 67.6988 52.8190   4
  -1  -2  27 28.2632 51.6492   8
  -1   2  27 111.898 69.8152   7
  -1   2  27 79.7289 56.6543   8
   1   2 -27-33.0097 77.6428   9
   1  -2 -27 10.5697 70.4092   9
   1  -2 -27 38.3521 46.4016  15
   1   2 -27 6.74670 76.5002  12
  -1   2  27-167.079 107.122  13
  -1  -2  27-150.728 120.700  13
   1   2 -27 31.9472 43.6543  15
   1  -2 -27-20.8923 73.4138  12
   1   2 -25 106.894 52.0203   4
  -1  -2  25 63.1077 64.1330   7
  -1   2  25 179.904 93.2176   3
  -1  -2  25 163.288 60.5415   8
  -1   2  25 176.779 71.4434   8
   1   2 -25 191.749 90.5378   9
   1  -2 -25 202.250 81.5687   9
  -1   2  25 230.063 71.9185   7
   1  -2 -25 90.2565 47.3573  15
   1   2 -25 141.839 53.2500  15
   1  -2 -25 75.2233 72.7543  12
  -1   2  25 93.0760 79.2708  13
   1   2 -25 142.314 79.3278  12
  -1  -2  25 109.619 87.7570  13
  -1   2  23 931.574 137.196   3
   1   2 -23 1077.01 107.225   4
  -1   2  23 946.486 120.191   7
   1  -2 -23 1008.59 139.477   9
   1   2 -23 1105.28 141.998   9
  -1   2  23 1108.07 121.023   8
  -1  -2  23 1086.18 107.055   8
  -1  -2  23 1117.87 135.125   7
   1   2 -23 1181.16 115.815  15
   1   2 -23 1110.20 147.257  12
  -1  -2  23 1104.64 153.653  13
  -1   2  23 1184.09 156.922  13
   1  -2 -23 1032.93 105.100  15
   1  -2 -23 802.957 123.012  12
   1   2 -21 10.5066 33.6930   4
  -1   2  21 17.8272 60.5899   3
  -1  -2  21 23.0144 49.2897   7
  -1  -2  21 23.8454 35.1874   8
   1   2 -21 100.461 63.0587   9
  -1   2  21 21.4177 46.3009   8
  -1   2  21 58.7481 50.4972   7
   1  -2 -21-1.15900 63.0802   9
   1   2 -21 8.84950 57.7879  12
  -1   2  21 39.8930 66.8491  13
   1   2 -21 42.9705 40.5902  15
   1  -2 -21 38.6727 53.8105  12
  -1  -2  21-146.347 116.500  13
   1  -2 -21 22.6531 37.5912  15
  -1   2  19 118.501 19.5441   2
   1   2 -19 18.8185 37.6784   4
  -1  -2  19 6.63060 53.3895   7
  -1   2  19 139.615 58.6889   3
  -1  -2  19 46.3373 34.1280   8
   1   2 -19 217.166 66.5288   9
  -1   2  19 53.6980 41.2010   7
   1  -2 -19-43.5090 66.4248   9
  -1   2  19 68.7304 46.8647   8
   1   2 -19 57.2890 42.7937  15
  -1   2  19-7.18201 64.7699  13
   1  -2 -19 13.1595 51.8120  12
   1  -2 -19-6.42352 36.4820  15
  -1  -2  19-31.7570 72.8570  13
   1   2 -19 307.944 72.4549  12
  -1   2  17 1678.26 145.028   3
   1   2 -17 1622.82 105.520   4
  -1  -2  17 1754.86 134.551   7
  -1   2  17 1711.28 121.740   8
   1  -2 -17 1417.12 126.696   9
  -1   2  17 1575.96 124.545   7
   1   2 -17 1565.51 135.190   9
  -1  -2  17 1684.17 107.064   8
   1  -2 -17 1434.31 104.498  15
   1   2 -17 1635.80 118.005  15
  -1   2  17 1530.75 140.686  13
  -1  -2  17 1548.71 144.266  13
   1  -2 -17 1574.09 135.026  12
   1   2 -17 1565.19 141.567  12
   1   2 -15 953.898 75.5045   4
  -1  -2  15 1021.10 76.4634   4
  -1  -2  15 929.035 97.2917   7
  -1   2  15 1062.33 111.849   3
   1  -2 -15 881.439 96.3195   9
  -1  -2  15 944.935 75.0778   8
   1  -2 -15 1078.40 84.1707  11
  -1   2  15 1075.16 98.4460   7
  -1   2  15 1028.67 94.1852   8
   1   2 -15 1022.84 108.499   9
  -1  -2  15 1095.31 117.057  13
   1   2 -15 927.810 104.429  12
   1  -2 -15 980.548 84.4542  15
   1  -2 -15 1026.52 105.622  12
  -1   2  15 868.756 103.466  13
  -1  -2  13 35908.2 398.688   8
  -1   2  13 37078.7 475.686   8
   1   2 -13 35459.9 528.188   9
   1  -2 -13 36218.7 541.771   9
   1  -2 -13 36002.9 432.668  11
  -1   2  13 35489.0 418.343  11
  -1   2  13 36590.7 496.613   7
  -1  -2  13 32668.5 226.793   6
  -1   2  13 35867.3 443.130   4
   1   2 -13 35496.7 402.591   4
  -1   2  13 36406.2 543.633   3
  -1  -2  13 30274.1 369.733   4
  -1  -2  13 36316.0 518.911   7
  -1  -2  13 34158.0 232.103  20
   1  -2 -13 34902.1 223.995  20
  -1   2  13 34109.4 217.581  14
  -1  -2  13 36716.8 585.964  13
   1   2 -13 34966.4 539.369  12
   1   2 -13 34689.4 233.765  14
   1  -2 -13 36361.0 525.951  12
   1  -2 -13 35506.9 451.665  15
  -1   2  13 36026.7 560.024  13
  -1   2  13 36704.9 463.122  15
  -1   2  11 10204.4 242.646   7
   1  -2 -11 10235.1 263.761   9
   1  -2 -11 10409.0 213.950  11
   1  -2 -11 10643.0 239.917   8
  -1   2  11 10405.1 211.499  11
   1   2 -11 11026.3 258.780  11
  -1  -2  11 9886.94 190.013   8
   1   2 -11 10105.6 259.883   9
  -1   2  11 10459.8 235.089   8
   1  -2 -11 10431.8 243.821   7
  -1  -2  11 10299.5 195.298   4
  -1  -2  11 10139.2 257.117   7
  -1   2  11 10055.4 266.654   3
  -1  -2  11 9794.49 133.840   6
   1   2 -11 10103.6 197.303   4
  -1  -2  11 10029.1 134.375  20
   1   2 -11 9971.01 135.567  14
  -1   2  11 10429.6 275.044  13
   1  -2 -11 10174.9 252.786  12
  -1  -2  11 10646.4 290.870  13
   1   2 -11 9551.45 263.465  12
  -1   2  11 10430.9 232.464  15
   1  -2 -11 9882.83 222.366  15
  -1   2   9 53.3680 30.6892   7
  -1  -2   9 80.4857 21.8331   8
   1  -2  -9 54.4623 35.7440   9
  -1   2   9 52.9170 23.7320  11
   1  -2  -9 86.5211 27.2952  11
  -1   2   9 37.7398 28.9598   8
   1   2  -9 57.6172 31.4391   9
   1   2  -9 51.9835 28.5086  10
  -1  -2   9 39.0194 26.9287   9
  -1  -2   9-28.8865 38.0227  10
   1  -2  -9 72.9842 28.7368   8
  -1   2   9 13.9386 12.8918   9
   1   2  -9 35.7241 24.3643   7
  -1   2   9 30.4204 19.7024   4
  -1   2   9 44.1833 35.1255   3
  -1  -2   9 105.732 37.3510   7
  -1  -2   9 31.5348 17.0708   4
   1   2  -9 37.0815 18.3744   4
   1  -2  -9 65.5995 28.0962   7
  -1  -2   9 50.7789 15.8703   6
  -1  -2   9 24.1714 19.7352  19
  -1  -2   9 55.7408 15.3852  20
  -1   2   9 31.7307 22.4855  12
  -1   2   9 62.2549 23.7151  15
   1   2  -9 40.2405 13.4975  14
  -1  -2   9 36.3479 18.8804  12
   1  -2  -9 101.124 35.0321  12
  -1   2   9 46.8495 28.2782  13
   1  -2  -9 36.0179 23.1912  15
   1   2  -9 21.9371 35.8594  13
   1   2  -9 55.3608 29.2464  12
   1  -2  -9 64.1065 35.0357  13
   1   2  -7 179896. 883.844   9
   1   2  -7 190530. 926.773  10
   1  -2  -7 177660. 882.371   9
   1  -2  -7 178860. 815.558   8
   1  -2  -7 177565. 733.486  11
  -1   2   7 179773. 812.161   8
  -1   2   7 181384. 843.396   7
  -1   2   7 180638. 729.919  11
  -1  -2   7 189022. 911.364   9
  -1   2   7 180878. 899.492   9
   1  -2  -7 187506. 861.848   7
  -1  -2   7 183804. 916.398  10
   1   2  -7 178203. 638.626   4
  -1   2   7 180020. 891.587   3
  -1  -2   7 180952. 886.056   7
  -1  -2   7 178112. 644.602   4
   1   2  -7 185960. 899.232   7
  -1  -2   7 178985. 818.886  19
  -1  -2   7 183761. 592.194  20
  -1  -2   7 181996. 934.764  13
   1  -2  -7 175822. 813.929  12
   1   2  -7 185814. 983.785  13
   1  -2  -7 187927. 919.536  13
  -1   2   7 178233. 888.348  13
  -1   2   7 178527. 817.960  15
   1   2  -7 175491. 899.481  12
  -1   2   7 179790. 826.410  12
   1  -2  -7 178409. 808.011  15
   1   2  -5 174509. 760.750   9
   1  -2  -5 171594. 653.595  11
  -1  -2   5 164500. 754.359   9
   1  -2  -5 173747. 751.387   7
  -1   2   5 171606. 652.065  11
  -1  -2   5 169161. 748.488  10
   1  -2  -5 172975. 714.546   8
   1   2  -5 169751. 747.414  10
   1  -2  -5 156655. 722.243   9
  -1   2   5 169703. 703.476   8
  -1   2   5 178283. 765.532   9
  -1  -2   5 160273. 755.980   7
   1   2  -5 169798. 761.247   7
  -1   2   5 169576. 755.989   3
   1   2  -5 165078. 535.210   4
  -1  -2   5 176086. 696.761  19
  -1  -2   5 168288. 567.832  20
  -1  -2   5 165270. 726.860  17
   1   2  -5 172260. 685.430  19
  -1  -2   5 171841. 765.363  13
  -1   2   5 171298. 673.491  12
   1  -2  -5 173570. 748.571  13
   1  -2  -5 166467. 660.060  12
   1   2  -5 170948. 772.028  12
  -1   2   5 170656. 725.195  13
   1   2  -5 174607. 805.864  13
  -1   2   5 174447. 733.009  15
   1  -2  -5 170834. 719.694  15
   1   2  -3 1025.34 48.1490  10
   1   2  -3 1066.33 55.5117   9
  -1  -2   3 1092.38 48.6801  10
   1  -2  -3 994.389 48.8621  11
  -1   2   3 1104.70 50.8417  11
   1  -2  -3 376.241 31.9260   8
  -1   2   3 1065.35 51.6387   8
   1  -2  -3 1031.71 49.3296   9
  -1   2   3 1031.83 48.8545   9
   1   2  -3 0.38966 3.22162   7
  -1   2   3 1042.78 53.5657   3
   1  -2  -3 33.4523 14.3171   3
  -1  -2   3 1100.44 55.1361   7
  -1  -2   3 1068.46 48.5866  19
  -1  -2   3 1094.22 47.2366  20
  -1   2   3 1046.25 44.5578  21
  -1   2   3 1077.80 48.8793  19
  -1  -2   3 1113.21 46.3450  21
   1   2  -3 1027.60 49.8370  17
   1   2  -3 1063.47 49.8529  16
   1   2  -3 1071.16 49.1970  19
   1   2  -3 1089.14 47.1450  20
   1  -2  -3 1118.30 50.2076  19
  -1  -2   3 1057.22 50.0845  17
   1   2  -3 1095.28 49.8500  13
  -1   2   3 356.115 32.1078  15
  -1   2   3 999.504 40.6141  12
  -1  -2   3-1.40726 3.09337  12
  -1  -2   3 1200.17 50.7281  13
   1  -2  -3 1057.84 53.4687  15
   1   2  -3 1245.65 59.3375  12
  -1   2   1 1080.13 52.5293  11
   1   2  -1 8216.74 101.919   8
   1  -2  -1 8382.14 102.932   9
   1  -2  -1 8594.90 135.927  11
  -1   2   1 8256.76 103.536   9
   1  -2  -1 8330.27 131.091  10
  -1  -2   1 8347.10 105.233   8
  -1   2   1 8345.42 125.923   8
   1   2  -1 8095.60 119.954   5
  -1   2   1 8613.95 131.041   3
   1   2  -1 4685.26 94.8369   7
  -1  -2   1 8060.70 121.531   7
  -1  -2   1 7958.88 94.6534   3
  -1  -2   1 8319.44 118.985   5
   1   2  -1 8116.74 95.8455   3
   1   2  -1 8316.88 124.508  16
  -1  -2   1 8307.60 122.512  19
  -1   2   1 8349.16 122.721  19
  -1  -2   1 8322.02 120.842  16
   1   2  -1 8184.10 120.216  19
   1  -2  -1 5462.48 99.9405  19
  -1  -2   1 8208.33 111.072  17
  -1  -2   1 8639.06 129.108  20
   1   2  -1 8395.93 114.971  17
   1   2  -1 223.951 23.8038  20
   1  -2  -1 8559.12 134.710  15
   1  -2   1 11372.9 166.059  10
   1   2   1 11066.5 148.000   8
  -1  -2  -1 11369.0 152.100   8
   1   2   1 11159.7 119.400   3
  -1   2  -1 11558.9 160.073   3
   1   2   1 11308.6 144.258   5
  -1  -2  -1 11009.9 119.309   3
  -1  -2  -1 11028.1 141.413   5
  -1  -2  -1 11000.0 118.271  18
   1   2   1 11143.3 155.200  19
  -1   2  -1 11274.5 154.498  19
  -1  -2  -1 4984.99 105.095  19
   1   2   1 4588.41 94.8422  20
  -1  -2  -1 11279.1 148.695  20
   1  -2   1 108.654 19.5270  19
  -1   2  -1 11599.4 118.186  18
  -1   2  -1 11467.7 164.342  17
  -1  -2  -1 11066.8 141.833  15
  -1   2  -1 11307.0 128.899  12
  -1   2  -1 11279.5 143.114  13
   1  -2   1 11124.9 129.951  12
  -1   2  -1 11372.3 151.400  15
  -1  -2  -1 11262.4 151.436  16
   1  -2   1 11441.8 148.908  15
   1   2   1 8810.92 137.018  16
   1   2   1 11028.4 143.580  15
   1  -2   1 11624.1 144.934  13
  -1  -2  -3 9373.52 166.087   9
   1  -2   3 9350.55 132.143   9
   1   2   3 4.95959 6.24163   9
   1   2   3 9338.98 161.264   8
   1  -2   3 9568.97 171.308  10
  -1   2  -3 9423.99 129.608   9
  -1   2  -3 11.0213 9.06931  10
   1   2   3 3405.55 97.6894   4
  -1  -2  -3 9313.55 145.478   3
  -1   2  -3 9575.61 157.659   7
   1  -2   3 9418.94 153.934   7
  -1   2  -3 9593.77 154.532   4
   1  -2   3-11.0975 7.14119   3
   1  -2   3 9777.93 157.177   4
   1   2   3 9233.77 143.504   3
  -1   2  -3 9716.64 166.983  19
  -1   2  -3 9837.58 173.617  17
  -1  -2  -3 9560.99 136.479  20
   1   2   3 8945.64 134.078  20
   1  -2   3-1.80581 5.71426  17
  -1   2  -3 10029.6 170.438  13
   1  -2   3 9322.21 137.433  15
   1  -2   3 9811.07 158.437  12
  -1  -2  -3 9441.98 145.134  13
   1   2   3 9248.76 144.929  13
   1   2   3 8935.59 129.167  15
  -1   2  -3 9383.39 138.866  15
  -1   2  -3 9440.95 154.392  12
  -1  -2  -3 9594.89 163.074  16
   1   2   3 277.746 32.2672  16
   1  -2   3 9626.64 170.227  13
  -1  -2  -3 9130.55 130.028  15
  -1  -2  -5 2051.15 88.3642   8
   1   2   5 5218.00 139.484   8
   1  -2   5 5318.69 148.761  10
   1  -2   5 5366.91 125.615   9
  -1   2  -5 3.19553 4.25870  10
  -1   2  -5 5338.84 122.606   9
  -1  -2  -5 5000.80 139.287   9
   1   2   5 4.86012 14.5183   9
  -1  -2  -5 5195.64 105.395   7
   1   2   5 5186.40 131.612   3
  -1   2  -5 5084.81 128.061   4
   1  -2   5 4922.38 126.931   7
   1  -2   5 5419.63 129.832   4
  -1   2  -5 5390.16 132.545   7
   1   2   5 5337.32 138.385   4
  -1  -2  -5 5195.20 101.692  20
   1  -2   5-2.07763 8.79936  17
   1  -2   5 4508.70 133.633  19
   1   2   5 4773.45 100.670  20
   1   2   5 5549.54 148.189  12
   1   2   5 5288.94 140.364  13
   1  -2   5 5063.78 138.108  12
  -1   2  -5 5005.40 136.662  12
  -1  -2  -5 5028.09 103.331  15
  -1  -2  -5 5338.99 145.370  13
  -1   2  -5 5409.09 153.936  13
   1  -2   5 5128.14 156.629  13
   1   2   5 4878.86 102.025  15
  -1  -2  -7 107681. 396.973  11
  -1   2  -7 2008.61 105.540  10
   1   2   7 111357. 712.807   8
  -1  -2  -7 109885. 735.150   9
   1   2   7 81345.1 628.951   9
  -1  -2  -7 116798. 733.710   8
   1  -2   7 111981. 672.973   9
  -1  -2  -7 115142. 712.193  10
  -1   2  -7 110701. 658.619   9
   1   2   7 113031. 396.072  11
  -1  -2  -7 113562. 567.343   7
   1  -2   7 113465. 766.735  10
   1   2   7 111960. 709.782   3
  -1  -2  -7 112115. 469.119   6
   1  -2   7 111607. 659.024   7
  -1   2  -7 113287. 666.961   4
  -1  -2  -7 110431. 690.272   4
   1   2   7 112589. 698.408   4
   1  -2   7 120627. 678.046   4
  -1   2  -7 116633. 675.652   7
  -1  -2  -7 111072. 469.939  20
   1  -2   7 118229. 755.170  19
  -1  -2  -7 112865. 786.985  13
   1   2   7 112717. 541.659  15
  -1  -2  -7 108418. 522.514  15
   1   2   7 105870. 728.446  13
   1   2   7 113266. 471.721  14
  -1  -2  -7 108888. 736.192  12
   1  -2   7 117471. 757.370  12
   1   2   7 120162. 771.502  12
  -1   2  -7 94528.1 739.527  13
   1  -2   7 109318. 824.262  13
  -1   2  -7 111082. 735.509  12
   1  -2   9 9325.76 221.786   9
  -1  -2  -9 9065.50 184.532   7
   1   2   9 9203.51 224.298   8
  -1   2  -9 9038.96 215.961   9
  -1  -2  -9 8695.03 139.667  11
   1  -2   9 8767.45 239.246  10
   1   2   9 8925.26 182.327   7
  -1  -2  -9 9313.53 228.987   8
  -1  -2  -9 9134.49 233.978   9
  -1  -2  -9 9535.64 235.007  10
   1  -2   9 9451.62 210.065   4
   1   2   9 9378.01 221.468   4
   1  -2   9 8934.34 208.581   7
  -1  -2  -9 8914.40 216.433   4
  -1  -2  -9 8891.59 129.009   6
  -1   2  -9 8909.97 206.721   4
  -1   2  -9 9754.66 215.456   7
  -1  -2  -9 8775.57 130.973  20
   1   2   9 8892.86 168.617  15
   1   2   9 8846.69 240.422  13
   1   2   9 8878.26 129.991  14
  -1  -2  -9 9616.65 260.546  13
  -1   2  -9 8776.28 233.920  12
  -1  -2  -9 8710.86 162.334  15
   1  -2   9 9134.28 267.571  13
  -1  -2  -9 8966.05 235.352  12
   1  -2  11 9427.30 272.316  10
  -1  -2 -11 8987.87 164.336  11
  -1  -2 -11 8525.81 252.363   9
  -1   2 -11 8776.68 237.790   9
   1   2  11 9055.57 242.468   8
   1   2  11 9043.74 206.974   7
  -1   2 -11 9017.52 227.762   4
   1  -2  11 9231.41 231.114   7
  -1   2 -11 9707.75 234.429   7
  -1  -2 -11 9393.90 207.639   7
   1  -2  11 9509.98 228.278   4
  -1  -2 -11 8856.73 123.552   6
  -1  -2 -11 9390.77 237.018   4
  -1   2 -11 9061.98 119.695   2
  -1  -2 -11 8937.65 128.515  20
   1   2  11 8992.02 270.603  13
  -1  -2 -11 9825.04 270.541  12
   1   2  11 9230.44 188.515  15
   1  -2  11 9192.92 294.060  13
  -1   2 -11 9041.74 261.875  12
   1   2  11 8835.51 123.684  14
  -1   2 -11 8781.17 125.421  14
  -1  -2 -11 8727.19 179.609  15
  -1  -2 -13 8420.15 179.498  11
   1  -2  13 9382.22 242.895   8
  -1   2 -13 9397.33 266.663   9
   1   2  13 8745.36 256.285   8
  -1  -2 -13 8388.92 270.560   9
   1   2  13 8613.03 221.810   7
   1  -2  13 9091.89 293.952  10
  -1  -2 -13 7326.78 200.802   7
   1   2  13 8829.57 170.515   2
  -1  -2 -13 8402.70 244.503   4
  -1   2 -13 8953.55 243.406   4
   1  -2  13 9067.61 248.762   7
  -1  -2 -13 8425.42 107.565   6
  -1  -2 -13 8541.78 114.166  20
  -1   2 -13 8764.77 280.011  12
  -1   2 -13 8575.95 115.185  14
  -1  -2 -13 9004.77 196.515  15
   1  -2  13 8954.31 316.780  13
   1   2  13 8720.10 291.827  13
  -1  -2 -13 8999.38 282.328  12
   1   2  13 8111.84 107.087  14
   1  -2  15 64.3774 44.2549   7
  -1  -2 -15 109.158 45.3585   4
   1   2  15 121.392 26.5660   2
  -1   2 -15 125.324 42.7817   4
   1   2  15 148.242 50.9605   8
  -1  -2 -15 107.445 50.6926   9
  -1   2 -15 76.0980 45.9173   9
  -1  -2 -15 107.941 27.5445  11
   1  -2  15 54.2009 51.7017  10
   1   2  15 119.998 42.5619   7
   1  -2  15 122.804 50.0197   8
  -1  -2 -15 156.723 36.1761  15
  -1  -2 -15 197.161 66.8798  12
   1   2  15 86.6885 60.4867  13
   1  -2  15 233.690 83.4105  13
  -1   2 -15 123.990 55.2232  12
   1  -2  17 260.304 59.9722   7
  -1  -2 -17 137.091 45.3033   4
  -1   2 -17 159.395 50.4652   4
   1   2  17 171.690 30.0484   2
   1   2  17 217.885 71.4816   3
   1  -2  17 209.272 53.9914   8
   1   2  17 223.319 59.5178   8
  -1  -2 -17 162.227 37.8008  11
  -1  -2 -17 148.531 64.1959   9
   1   2  17 179.763 46.2392   7
  -1   2 -17 134.460 53.4707   9
   1   2  17 203.176 72.7027  13
   1  -2  17 300.012 97.1166  13
  -1  -2 -17 191.179 39.9718  15
  -1   2 -17 117.601 62.3104  12
  -1   2 -17 247.999 47.8000  15
  -1  -2 -17 251.896 74.2518  12
   1   2  19 2442.41 190.232   3
  -1   2 -19 2672.88 165.024   4
   1  -2  19 2669.50 161.833   8
   1  -2  19 2636.24 169.149   7
   1   2  19 2510.80 168.180   8
  -1   2 -19 2679.86 182.451   9
   1   2  19 2462.57 151.647   7
  -1  -2 -19 2429.70 126.162  11
  -1  -2 -19 2652.62 191.116   9
  -1  -2 -19 2612.77 131.090  15
  -1   2 -19 2572.43 191.797  12
  -1   2 -19 2624.50 137.478  15
   1   2  19 2863.18 209.664  13
  -1  -2 -19 2533.44 192.877  12
   1  -2  19 3019.68 223.282  13
   1  -2  21-4.97137 51.9467   7
   1   2  21-61.8196 77.4213   3
  -1   2 -21-5.28747 47.2832   4
   1  -2  21 49.1446 46.6857   8
  -1   2 -21 1.48840 60.2642   9
   1   2  21 20.8819 53.2715   8
   1   2  21 109.875 50.6889   7
  -1  -2 -21-18.4329 70.4704   9
   1  -2  21 17.9986 81.6096  13
  -1   2 -21 55.4893 38.4756  15
  -1  -2 -21 29.9998 58.5714  12
   1   2  21 26.6703 76.3178  13
  -1   2 -21 47.5194 66.1418  12
  -1  -2 -21 115.693 40.7108  15
   1   2  23 2606.50 215.390   3
  -1   2 -23 2684.64 182.681   4
   1   2  23 2365.44 182.746   8
   1  -2  23 2665.93 186.309   7
  -1  -2 -23 2911.81 221.166   9
   1  -2  23 2721.50 183.873   8
   1   2  23 2588.39 174.792   7
  -1   2 -23 2430.16 195.498   9
   1   2  23 2610.89 228.219  13
  -1   2 -23 2420.77 143.817  15
  -1  -2 -23 2731.26 221.590  12
  -1   2 -23 2625.42 217.082  12
  -1  -2 -23 2289.19 135.022  15
   1  -2  23 2568.65 235.661  13
   1  -2  25 46.0948 57.2396   7
   1   2  25 23.3807 71.9072   3
  -1   2 -25 63.1534 61.0276   4
   1  -2  25 67.9049 57.0515   8
  -1   2 -25 2.78342 58.5484   9
  -1  -2 -25 24.6660 71.9001   9
   1   2  25 69.6619 53.5707   7
   1   2  25-26.2348 55.9405   8
  -1  -2 -25-59.9760 55.9183  15
   1  -2  25 11.3237 90.0364  13
  -1  -2 -25-7.75442 65.6465  12
   1   2  25-125.469 99.1662  13
  -1   2 -25 28.1678 38.1793  15
  -1   2 -25-38.4866 73.2297  12
  -1   2 -27 9.92894 68.1792   9
   1   2  27-24.9890 62.2559   8
   1  -2  27 71.4555 64.2933   8
  -1  -2 -27-21.5581 73.3699   9
   1   2  27 21.8847 53.2216   7
  -1   2 -27 102.084 60.0946   4
   1  -2  27 47.3216 55.5531   7
   1   2  27-89.1297 98.8348   3
   1  -2  27-47.3016 82.5210  17
   1   2  27-73.0485 97.6671  13
   1  -2  27-71.0395 105.769  13
  -1   2 -27 0.95928 78.0122  12
  -1   2 -27 35.4857 39.4839  15
  -1  -2 -27 42.1000 66.1645  12
  -1  -2 -27-14.1204 43.0349  15
   1  -2  29 250.994 81.9528   8
  -1  -2 -29 268.873 101.272   9
   1   2  29 199.543 80.8556   8
   1  -2  29 117.806 69.1274   7
  -1   2 -29 197.264 90.7163   9
  -1   2 -29 264.583 82.4796   4
   1   2  29 316.729 107.434   3
   1  -2  29 166.327 98.2896  17
   1   2  29 266.395 99.2724  13
  -1  -2 -29 226.050 101.144  12
  -1   2 -29 246.607 103.143  12
   1  -2  29 78.0164 94.8001  13
   1  -2  31-23.4554 73.5361   8
  -1   2 -31-36.7432 67.3589   9
   1   2  31 55.8549 79.1064   8
  -1  -2 -31 40.1372 91.4067   9
   1  -2  31 40.8081 66.1356   7
   1   2  31 92.4545 99.3725   3
  -1   2 -31-180.787 72.2334   4
   1  -2  31-92.7538 87.6030  17
   1   2  31-79.9837 109.420  13
  -1  -2 -31 7.36541 87.2636  12
  -1   2 -31-5.59070 75.7001  12
   1  -2  33-30.2884 61.3836   8
  -1   2 -33-63.2510 81.2002   9
  -1  -2 -33-27.6542 90.0153   9
   1   2  33-19.7280 76.7694   8
   1  -2  33-67.8100 83.2456   7
   1  -2  33-112.287 95.1747   3
   1   2  33-31.3468 87.0375   3
   1  -2  33-46.4634 104.697  17
   1  -2  33 5.87955 93.7362  13
  -1  -2 -33-15.0736 78.7547  12
   1   2  33-17.5952 100.037  13
  -1   2 -33-174.267 100.009  12
   1   2  35 166.880 96.0614   8
  -1  -2 -35 5.69576 106.906   9
  -1   2 -35-2.21663 85.9133   9
   1   2  35 25.4233 102.896   3
   1  -2  35 128.899 103.853   3
   1  -2  35 829.380 201.878  21
   1  -2  35 74.0342 99.7392  17
   1   2  35 962.911 222.458  21
  -1  -2 -35-11.4723 93.0235  12
  -1   2 -35 114.214 90.4842  12
   1  -2  35-172.769 128.124  13
   1   2  35-111.999 123.003  13
  -1  -2 -35 358.515 141.910  16
  -1  -2 -37 21.2864 87.0515   9
  -1   2 -37-78.3777 91.7258   9
   1  -2  37 32.8515 103.800   3
   1   2  37 35.8897 102.951   3
   1   2  37 454.986 172.978  21
   1  -2  37 529.868 180.255  21
   1  -2  37-84.4651 115.590  17
   1  -2  37 48.7214 107.415  13
  -1  -2 -37 85.8659 87.5632  12
   1   2  37-26.7109 106.459  13
  -1  -2 -37 71.2568 108.446  16
  -1   2 -37-15.0332 86.6581  12
  -1   2 -39 0.57606 91.9229   9
  -1  -2 -39-67.7115 114.646   9
   1   2  39 152.865 111.957   3
   1  -2  39-108.169 105.479   3
   1   2  39 56.4105 116.798  21
   1   2  39 75.3792 115.871  17
   1  -2  39 213.444 139.559  21
   1  -2  39 55.7570 111.384  17
   1  -2  39 1.41306 125.167  13
  -1   2 -39-29.4402 85.7665  12
  -1  -2 -39 115.319 118.116  16
   1   2  39 24.6183 112.399  13
   1  -3 -40-86.5809 107.923   9
   1   3 -40 50.0582 104.207   9
  -1  -3  40-88.1133 105.848   3
  -1   3  40 52.9172 125.122   3
  -1  -3  40-33.5054 106.463  21
  -1   3  40-60.2646 115.895  21
  -1  -3  40 45.5120 96.3751  13
   1  -3 -40 60.5004 94.6177  16
   1   3 -40 15.9889 87.6879  12
  -1  -3  38-10.4847 86.5878   7
   1  -3 -38 5.82922 102.872   9
   1   3 -38-61.9187 100.747   9
  -1  -3  38 65.0143 104.660   3
  -1   3  38 153.749 117.014   3
  -1  -3  38 248.829 150.141  21
  -1   3  38 30.0839 120.422  21
  -1  -3  38-92.1620 117.095  17
   1   3 -38-69.7293 97.4665  12
   1  -3 -38 41.0116 88.0197  12
  -1  -3  38-228.868 166.494  13
   1  -3 -36-60.0788 80.8568   9
  -1  -3  36 72.1950 87.4593   7
   1   3 -36-8.38343 94.4707   9
  -1  -3  36 242.431 124.117   3
  -1   3  36 39.2907 110.333   3
  -1  -3  36-53.2664 91.4422  17
  -1  -3  36 172.097 131.621  21
  -1   3  36 290.976 145.238  21
   1   3 -36 136.811 118.452  12
  -1   3  36-122.717 119.291  13
  -1  -3  36-266.486 142.824  13
   1  -3 -36-8.64700 96.9373  12
   1  -3 -34 27.7624 94.7761   9
   1   3 -34 9.15185 89.0685   9
  -1  -3  34 95.7402 93.0131   7
  -1   3  34-46.6373 79.1147   8
  -1   3  34 119.568 91.2337   3
  -1  -3  34 168.487 110.765   3
  -1  -3  34-15.8501 94.0672  17
  -1   3  34 254.376 121.793  21
  -1  -3  34 213.304 125.465  21
   1  -3 -34 68.8255 91.6185  12
   1   3 -34 20.7909 79.7948  12
  -1   3  34-184.964 131.549  13
  -1  -3  34-51.4392 111.998  13
  -1  -3  32 128.274 91.5271   7
   1   3 -32 46.3212 71.6012   9
   1  -3 -32 32.0612 82.6286   9
  -1   3  32 7.55417 82.6906   8
  -1   3  32 111.089 97.6669   3
  -1  -3  32 26.3766 94.6284   3
  -1   3  32 334.237 147.801  21
  -1  -3  32 50.0509 86.1423  17
  -1   3  32-182.603 135.537  13
  -1  -3  32 39.3991 95.5797  13
   1  -3 -32 20.6980 81.9349  12
   1   3 -32-30.4841 87.1559  12
   1   3 -30-53.1556 88.1551   9
  -1  -3  30-11.8239 46.2104   8
   1  -3 -30-207.591 100.749   9
  -1   3  30-0.61100 67.2041   8
  -1   3  30-11.5215 85.6557   3
  -1  -3  30 95.1670 83.2158   7
   1   3 -30 2.71620 49.2089   4
  -1   3  30 239.848 117.214  21
  -1  -3  30-18.4451 74.2782  17
  -1  -3  30 421.360 136.587  21
   1  -3 -30-52.0163 83.8379  12
   1  -3 -30-124.986 70.1911  15
  -1   3  30-101.171 98.5494  13
   1   3 -30-43.2762 55.5991  15
  -1  -3  30-19.8689 97.9846  13
   1   3 -30-222.926 103.904  12
  -1   3  28 192.408 72.8866   8
   1   3 -28 11.1231 71.6962   9
  -1  -3  28 75.4714 55.9551   8
   1  -3 -28 114.365 82.6595   9
   1   3 -28-0.98302 44.8981   4
  -1   3  28-47.0449 91.4171   3
  -1  -3  28 24.5936 60.0679   7
  -1  -3  28 94.1442 75.1749  17
   1   3 -28 10.8828 72.4365  12
  -1  -3  28 92.4122 94.7600  13
   1   3 -28 214.946 68.7033  15
   1  -3 -28-53.2977 57.3626  15
  -1   3  28-35.7232 89.0426  13
   1  -3 -28 76.2692 78.4004  12
  -1  -3  26 477.737 85.2426   8
   1  -3 -26 585.980 120.725   9
   1   3 -26 321.488 96.7405   9
  -1   3  26 531.232 103.167   8
  -1   3  26 615.625 127.473   3
  -1  -3  26 495.229 108.514   7
   1   3 -26 507.560 81.8154   4
  -1  -3  26 419.698 114.378  17
   1   3 -26 502.996 122.807  12
  -1  -3  26 419.592 105.975  13
  -1   3  26 544.414 123.914  13
   1   3 -26 458.023 90.7114  15
   1  -3 -26 518.707 87.9964  15
   1  -3 -26 378.678 106.180  12
  -1  -3  24 262.514 79.4181   7
   1   3 -24 355.665 68.5903   4
  -1   3  24 347.931 102.784   3
  -1   3  24 526.286 106.996   8
  -1  -3  24 277.509 61.5039   8
   1   3 -24 218.275 88.5176   9
   1  -3 -24 221.313 88.4626   9
   1  -3 -24 332.770 69.4030  15
   1  -3 -24 338.110 105.167  12
  -1   3  24 213.589 97.4772  13
   1   3 -24 356.827 74.8006  15
   1   3 -24 213.626 91.7664  12
  -1   3  22 0.81860 15.1523   2
  -1  -3  22-49.0903 59.9610   7
   1   3 -22-28.6578 44.3421   4
  -1   3  22 30.5522 69.5421   3
   1   3 -22-16.2687 57.1646   9
  -1   3  22 29.2255 50.3658   8
   1  -3 -22 8.03785 65.4890   9
  -1   3  22 12.6575 49.0160   7
  -1  -3  22 31.4249 38.8195   8
   1   3 -22 5.41721 60.1860  12
   1   3 -22 45.9877 46.9825  15
   1  -3 -22-45.8501 42.5785  15
  -1  -3  22-147.866 113.640  13
  -1   3  22-17.1717 73.7350  13
   1  -3 -22 27.6202 58.5587  12
  -1   3  20 472.285 94.7385   3
   1   3 -20 484.753 68.9031   4
  -1  -3  20 497.170 88.5866   7
   1   3 -20 710.749 111.825   9
  -1  -3  20 480.172 65.9496   8
  -1   3  20 611.562 95.8870   8
  -1   3  20 548.492 87.3634   7
   1  -3 -20 553.834 97.4392   9
   1   3 -20 580.019 102.430  12
   1  -3 -20 546.847 78.0451  15
  -1  -3  20 519.254 116.442  13
  -1   3  20 642.539 121.523  13
   1  -3 -20 729.133 109.188  12
   1   3 -20 674.590 93.5033  15
  -1  -3  18 2674.18 173.387   7
   1   3 -18 2795.99 142.507   4
  -1  -3  18 2143.24 53.2448   6
  -1   3  18 2672.73 188.160   3
   1  -3 -18 2565.64 181.020   9
   1   3 -18 2720.36 182.945   9
  -1   3  18 2717.25 164.806   8
  -1   3  18 2705.10 164.068   7
  -1  -3  18 2672.70 135.099   8
   1  -3 -18 2704.89 149.646  15
   1   3 -18 2159.14 53.0441  14
  -1  -3  18 2758.95 197.904  13
  -1   3  18 2810.12 194.922  13
   1   3 -18 2470.80 179.814  12
   1  -3 -18 2687.82 181.345  12
  -1  -3  16 2637.94 126.586   8
  -1   3  16 2675.12 152.958   8
   1  -3 -16 2578.62 171.076   9
  -1   3  16 2800.93 129.883  11
   1   3 -16 2822.60 172.258   9
  -1   3  16 2761.00 155.131   7
   1  -3 -16 2733.82 133.020  11
  -1   3  16 2689.75 174.363   3
   1   3 -16 2613.93 129.292   4
  -1  -3  16 2655.39 167.295   7
  -1  -3  16 2395.45 72.3457   6
   1  -3 -16 2603.06 72.1741  20
  -1  -3  16 2535.95 73.2085  20
  -1   3  16 2355.13 68.6522  14
   1  -3 -16 2609.20 141.322  15
  -1   3  16 2798.17 180.824  13
   1   3 -16 2484.95 73.6999  14
   1  -3 -16 2714.05 167.743  12
  -1  -3  16 2946.14 193.671  13
   1   3 -16 2825.02 180.329  12
   1   3 -14 6753.83 243.708   9
  -1  -3  14 6887.07 181.738   8
   1  -3 -14 6792.17 192.280  11
  -1   3  14 6848.03 188.839  11
  -1   3  14 6823.55 224.825   7
  -1   3  14 7015.42 228.973   8
   1  -3 -14 6765.71 250.497   9
  -1  -3  14 6560.22 128.884   6
  -1  -3  14 7085.07 246.841   7
  -1   3  14 6955.00 255.722   3
   1   3 -14 6752.63 191.419   4
  -1  -3  14 6674.83 184.519   4
   1  -3 -14 6804.42 127.528  20
  -1  -3  14 6611.09 128.419  20
   1  -3 -14 6818.20 213.471  15
   1  -3 -14 7148.18 249.551  12
  -1  -3  14 7295.20 278.378  13
  -1   3  14 6977.33 259.587  13
   1   3 -14 6724.49 130.576  14
   1   3 -14 7014.43 260.578  12
   1   3 -12 12824.6 309.618   9
   1  -3 -12 12599.1 243.775  11
  -1  -3  12 12190.6 221.320   8
  -1  -3  12 12679.3 329.707  10
  -1   3  12 12710.4 286.284   8
   1  -3 -12 12889.9 314.595   9
  -1   3  12 12144.6 236.376  11
  -1  -3  12 12399.8 304.522   7
  -1  -3  12 12487.5 230.216   4
   1   3 -12 12229.2 235.282   4
  -1  -3  12 12358.5 183.686   6
  -1   3  12 12513.1 310.713   3
  -1  -3  12 12035.5 179.556  20
  -1   3  12 12422.2 312.266  13
   1  -3 -12 11957.3 261.745  15
   1   3 -12 13063.5 322.609  12
   1   3 -12 11935.5 180.137  14
  -1   3  12 12892.4 277.221  15
  -1  -3  12 12608.5 337.546  13
   1  -3 -12 12653.9 298.466  12
   1  -3 -10 11807.1 256.852   8
   1  -3 -10 11703.6 277.242   9
  -1  -3  10 11748.2 283.753  10
  -1   3  10 11802.3 256.749   8
   1   3 -10 11715.9 271.531   9
   1  -3 -10 11311.2 213.276  11
   1  -3 -10 12364.3 261.859   7
  -1   3  10 11960.0 217.419  11
   1   3 -10 11265.3 206.342   4
  -1  -3  10 11482.7 271.811   7
  -1   3  10 11232.1 272.813   3
  -1   3  10 12224.5 243.672   4
  -1  -3  10 11619.1 204.130   4
  -1  -3  10 11846.8 279.733  17
  -1  -3  10 11852.2 178.798  20
  -1  -3  10 12165.7 262.052  19
   1  -3 -10 11410.1 258.451  12
  -1   3  10 11797.8 263.240  12
  -1  -3  10 12620.6 301.806  13
   1   3 -10 11025.6 278.191  12
  -1   3  10 11943.9 277.280  13
  -1   3  10 11614.2 247.256  15
   1  -3 -10 11195.6 237.814  15
   1  -3 -10 12065.1 285.155  13
  -1  -3   8 12882.3 267.788  10
   1   3  -8 13809.2 276.008  10
  -1   3   8 12943.7 249.604   8
   1  -3  -8 12962.2 247.886   8
  -1   3   8 12895.7 211.206  11
   1  -3  -8 12771.2 261.298   9
   1  -3  -8 12827.4 248.527   7
  -1   3   8 13975.2 273.616   9
   1  -3  -8 12826.1 210.776  11
  -1  -3   8 13438.0 269.616   9
   1   3  -8 12351.8 258.939   9
   1   3  -8 14252.0 274.269   7
  -1   3   8 12645.4 262.298   3
   1  -3  -8 13238.3 266.208   3
   1   3  -8 12436.8 196.547   4
  -1  -3   8 12670.2 262.664   7
  -1  -3   8 12816.4 186.997  20
   1   3  -8 12451.0 242.470  19
  -1  -3   8 12636.6 241.897  19
  -1  -3   8 12213.1 262.993  17
   1   3  -8 13348.8 291.378  13
  -1   3   8 12498.9 254.929  13
  -1  -3   8 12945.8 273.744  13
   1   3  -8 12857.9 269.892  12
   1  -3  -8 13278.3 263.133  13
   1  -3  -8 12904.1 243.606  12
   1  -3  -8 12580.7 236.507  15
  -1   3   8 12909.9 244.205  15
  -1   3   8 13157.9 245.296  12
  -1   3   6 30200.6 346.516   8
   1  -3  -6 30528.6 351.304   8
   1   3  -6 30677.6 360.003   9
  -1  -3   6 32111.5 372.948   9
  -1   3   6 29329.6 299.530  11
  -1  -3   6 31236.4 362.977  10
   1  -3  -6 29413.9 351.908   9
   1  -3  -6 30181.1 305.280  11
   1   3  -6 32060.1 367.322  10
  -1   3   6 30195.0 358.448   9
   1  -3  -6 32058.7 373.613   3
  -1  -3   6 30542.1 367.646   7
   1   3  -6 31684.8 375.479   7
   1   3  -6 30030.6 276.308   4
  -1   3   6 29538.3 358.931   3
  -1  -3   6 30896.9 343.146  19
  -1  -3   6 29950.9 356.555  17
   1   3  -6 30001.4 336.778  19
  -1  -3   6 29878.9 286.681  20
   1   3  -6 29912.1 369.948  12
   1  -3  -6 29929.1 339.573  15
  -1   3   6 31455.3 330.671  12
  -1   3   6 30464.1 350.016  15
  -1  -3   6 30443.3 360.618  13
   1   3  -6 29673.7 376.226  13
   1  -3  -6 29048.6 320.447  12
   1  -3  -6 30530.9 342.262  13
  -1   3   4 120983. 632.386   8
  -1   3   4 123689. 630.254   9
   1  -3  -4 117436. 612.388   9
  -1  -3   4 121439. 603.746  10
   1   3  -4 118730. 608.288  10
  -1  -3   4 118691. 432.068   8
   1  -3  -4 43113.7 382.068   8
  -1   3   4 120200. 587.585  11
   1  -3  -4 122025. 589.322  11
   1   3  -4 118729. 643.891   9
  -1  -3   4 122463. 663.079   7
  -1   3   4 118620. 641.024   3
  -1  -3   4 121417. 596.177   3
   1  -3  -4 126576. 664.363   3
  -1   3   4 119944. 614.732  19
  -1  -3   4 120896. 542.034  21
   1   3  -4 123124. 594.062  16
  -1  -3   4 120044. 579.718  20
  -1  -3   4 120780. 627.555  17
   1   3  -4 124634. 639.282  17
   1  -3  -4 128119. 639.482  19
   1   3  -4 119721. 607.316  19
  -1   3   4 117933. 529.948  21
  -1  -3   4 125273. 625.703  19
  -1  -3   4 12943.3 229.364  12
   1  -3  -4 121026. 570.493  13
  -1   3   4 121765. 550.530  12
   1  -3  -4 119269. 638.069  15
   1   3  -4 120010. 664.122  12
   1   3  -4 118603. 610.439  13
  -1  -3   4 123786. 595.097  13
  -1   3   4 125313. 664.130  15
  -1   3   2 1435.21 68.6758  11
   1   3  -2 1326.59 55.7024  10
  -1  -3   2 1431.55 52.2101   8
   1  -3  -2 3.53533 4.68173   8
   1  -3  -2 1438.22 59.5668   9
  -1   3   2 1477.27 66.3819   8
  -1   3   2 1378.02 58.9828   9
  -1  -3   2 1443.49 55.7239  10
   1  -3  -2 1370.81 65.0586  11
   1   3  -2 1418.90 50.4619   8
   1   3  -2 483.305 40.9601   7
  -1   3   2 1413.46 66.3050   3
  -1  -3   2 1323.83 66.0999   7
   1   3  -2 1397.11 55.3244   3
   1  -3  -2 1423.64 66.0030   3
  -1  -3   2 1351.44 54.8124   3
   1   3  -2 1453.81 45.0348  21
   1   3  -2 1463.56 64.9146  19
   1  -3  -2 1456.89 65.1089  19
   1  -3  -2 1422.57 43.8093  21
   1   3  -2 1359.86 60.3603  16
  -1   3   2 1351.19 62.9792  19
  -1  -3   2 1488.90 66.6562  20
  -1   3   2 1429.78 43.2416  21
  -1  -3   2 1372.37 61.1998  17
   1   3  -2 1370.75 62.6924  17
  -1  -3   2 1305.15 58.2285  16
  -1  -3   2 1429.29 64.8148  19
  -1  -3   2 1484.69 45.5967  21
   1   3  -2-12.5527 7.37659  15
   1   3  -2 1479.03 69.3257  12
  -1  -3   2 640.421 47.4506  12
   1  -3  -2 1349.06 67.4078  15
  -1  -3   2 1537.40 48.6993  13
   1  -3  -2 1459.70 52.0649  16
   1   3  -2 1412.68 49.7983  13
  -1   3   2 6.35471 8.56006  15
  -1  -3   0 20529.7 171.161  10
  -1   3   0 21366.5 252.082  10
   1  -3   0 21503.8 249.713  10
  -1   3   0 21266.1 233.162   8
  -1   3   0 2286.30 90.2382  11
   1  -3   0 22280.8 241.378   8
   1   3   0 21572.0 222.670   8
   1   3   0 19813.5 167.880  10
  -1  -3   0 21567.8 229.022   8
   1   3   0 21547.7 217.165   5
   1  -3   0 22811.1 255.384   3
   1   3   0 21648.3 196.204   3
  -1   3   0 21641.6 246.200   3
  -1  -3   0 20710.8 225.630   7
  -1  -3   0 20988.4 193.896   3
  -1  -3   0 20455.6 209.164   5
   1   3   0 21304.1 231.305  16
  -1   3   0 21855.1 246.268  19
   1  -3   0 20148.2 146.544  16
   1   3   0 21450.6 242.426  19
  -1  -3   0 21587.4 245.444  20
   1  -3   0 5038.83 121.251  19
  -1  -3   0 21312.5 231.180  16
  -1   3   0 22164.1 258.564  17
  -1  -3   0 21590.9 244.813  19
   1  -3   0 21938.7 195.961  13
  -1   3   0 21048.7 151.757  16
  -1   3   0 21410.9 197.046  12
   1   3   0 10047.7 172.089  15
   1  -3   0 21934.5 253.199  15
  -1   3   0 20887.5 249.712  15
  -1  -3   0 22001.3 248.169  15
   1   3   2 51604.7 394.925   8
   1  -3   2 52448.6 428.549  10
  -1   3  -2 51550.7 423.513  10
  -1  -3  -2 55520.9 413.463   8
   1   3   2 54052.3 362.419   5
  -1   3  -2 51639.8 411.159   3
  -1  -3  -2 53678.3 359.357   5
   1   3   2 53426.8 342.727   3
   1  -3   2 55877.1 428.220   3
  -1  -3  -2 53561.0 348.461   3
  -1   3  -2 54388.5 414.602  19
  -1  -3  -2 4056.05 120.877  19
  -1  -3  -2 55142.9 390.418  20
  -1   3  -2 53528.2 252.048  16
   1   3   2 51894.0 410.469  19
  -1   3  -2 55931.9 437.251  17
  -1   3  -2 54983.6 373.584  13
   1  -3   2 54405.2 374.268  12
   1   3   2 52160.6 382.568  15
   1   3   2 54964.7 404.746  16
  -1  -3  -2 51979.4 382.278  15
  -1   3  -2 53954.9 401.510  15
  -1  -3  -2 53394.0 394.742  16
   1  -3   2 56833.2 378.869  13
  -1   3  -2 54351.0 367.200  12
   1  -3   2 53851.3 394.318  15
  -1  -3  -4 9799.96 198.962   9
   1   3   4 9897.11 194.844   8
  -1   3  -4 10138.2 162.321   9
  -1   3  -4 4877.03 145.736  10
   1  -3   4 10170.1 167.402   9
  -1  -3  -4-3.41338 8.33508   8
   1  -3   4 10279.7 204.584  10
   1   3   4 9660.81 115.643  11
  -1   3  -4 10412.8 197.307   7
   1  -3   4 10428.7 204.136   3
   1  -3   4 9858.27 189.590   7
  -1   3  -4 9946.72 182.131   4
   1   3   4 9699.48 107.920   1
   1   3   4 9547.16 174.317   3
  -1  -3  -4 9823.53 175.831   3
  -1   3  -4 10210.1 206.850  17
  -1  -3  -4 10147.5 168.407  20
  -1   3  -4 9950.71 198.692  19
   1  -3   4 4.03387 7.09829  17
   1  -3   4 2284.05 99.4562  19
   1  -3   4 10346.9 192.811  12
  -1   3  -4 10810.5 202.047  13
  -1  -3  -4 9501.92 190.645  16
  -1   3  -4 10163.1 177.777  15
  -1  -3  -4 9587.35 164.985  15
  -1   3  -4 9984.91 187.952  12
   1  -3   4 9900.23 201.096  13
  -1  -3  -4 9936.38 169.946  13
   1   3   4 9742.25 168.168  15
   1   3   4 9293.25 157.453  13
   1  -3   6 9078.12 215.992  10
   1   3   6 22.3777 10.8697   9
  -1  -3  -6 3903.96 136.800   8
   1   3   6 8861.76 108.914  11
  -1   3  -6 518.425 56.6455  10
  -1  -3  -6 8259.15 105.582  11
   1   3   6 8795.82 203.917   8
  -1  -3  -6 8473.76 206.604   9
  -1   3  -6 8684.08 178.533   9
   1  -3   6 9238.81 185.119   9
   1   3   6 8570.21 189.445   3
   1  -3   6 9444.20 190.517   4
   1   3   6 9310.70 203.880   4
   1  -3   6 8901.13 195.014   7
  -1   3  -6 8704.05 184.469   4
  -1   3  -6 9094.16 199.328   7
  -1   3  -6 9044.00 215.583  17
  -1   3  -6 8996.83 208.557  19
  -1  -3  -6 8788.44 157.179  20
   1  -3   6 9565.89 215.517  19
   1  -3   6 65.3958 26.3786  17
   1   3   6 8528.43 187.174  13
   1  -3   6 8997.86 229.359  13
   1   3   6 8574.94 165.934  15
  -1   3  -6 9505.67 223.488  13
  -1  -3  -6 8886.14 205.355  16
   1   3   6 9337.28 213.630  12
  -1  -3  -6 8794.94 198.923  13
  -1  -3  -6 8808.91 164.914  15
  -1   3  -6 8999.05 175.284  15
  -1   3  -6 8730.20 202.148  12
   1  -3   6 9275.85 207.881  12
  -1  -3  -8 5166.12 178.391   9
   1  -3   8 5357.44 160.444   9
  -1   3  -8 5066.95 156.045   9
  -1  -3  -8 4896.61 92.2399  11
  -1  -3  -8 5367.01 139.889   7
   1   3   8 5085.85 93.0460  11
   1   3   8 4996.25 170.405   8
   1  -3   8 5345.15 187.048  10
  -1  -3  -8 5269.44 173.802   8
  -1   3  -8 5845.14 172.343   7
   1  -3   8 5413.72 158.976   4
   1   3   8 5191.33 169.733   3
   1  -3   8 5218.86 161.986   7
  -1   3  -8 5167.14 155.947   4
   1   3   8 5423.04 169.474   4
  -1  -3  -8 5230.73 120.958  20
   1   3   8 5370.01 171.675  13
   1  -3   8 5337.37 198.422  13
  -1  -3  -8 5170.45 178.355  13
  -1  -3  -8 4963.09 132.873  15
   1   3   8 5196.76 138.382  15
   1  -3   8 5017.85 171.714  12
  -1  -3  -8 4969.37 172.477  12
  -1   3  -8 5615.55 196.333  13
  -1   3  -8 4954.64 174.875  12
   1   3   8 5491.47 179.774  12
   1   3  10 13223.9 172.306  11
  -1  -3 -10 13595.8 244.123   7
   1  -3  10 14227.0 290.743   9
  -1  -3 -10 13583.7 310.850   9
   1   3  10 13102.7 293.592   8
  -1   3 -10 13423.6 277.814   9
  -1  -3 -10 12954.1 172.883  11
   1  -3  10 14349.2 327.525  10
   1  -3  10 13452.5 281.080   7
   1   3  10 13704.0 301.318   3
  -1  -3 -10 13784.1 193.243   6
   1  -3  10 14350.9 274.136   4
  -1   3 -10 13371.7 275.700   4
  -1  -3 -10 13684.3 194.182  20
   1  -3  10 13354.9 345.148  13
   1   3  10 13225.0 233.185  15
  -1  -3 -10 13018.1 226.789  15
   1   3  10 13758.0 308.112  13
  -1   3 -10 13238.7 307.531  12
  -1  -3 -10 13398.0 307.414  12
   1   3  10 13761.2 193.718  14
   1  -3  12 29109.3 509.428  10
  -1   3 -12 27204.0 439.660   9
  -1  -3 -12 28794.9 488.223   9
   1   3  12 27385.3 455.277   8
  -1  -3 -12 26430.6 282.335  11
  -1  -3 -12 27608.3 265.064   6
   1   3  12 27395.8 465.821   3
  -1   3 -12 29420.7 425.987   4
   1  -3  12 28883.2 442.512   7
  -1  -3 -12 27515.1 269.956  20
   1   3  12 28169.8 361.111  15
  -1  -3 -12 26971.4 481.617  12
   1   3  12 27651.1 266.919  14
  -1  -3 -12 27286.7 347.473  15
   1   3  12 27804.6 482.005  13
  -1   3 -12 28500.0 488.132  12
   1  -3  12 29123.9 546.348  13
   1  -3  14 457.312 87.1026  10
  -1  -3 -14 393.312 41.5764  11
  -1   3 -14 475.501 74.6003   9
   1   3  14 472.655 78.9905   8
  -1  -3 -14 419.352 78.5035   9
  -1   3 -14 420.433 28.6153   2
   1   3  14 451.795 78.3393   3
  -1   3 -14 470.503 71.9285   4
  -1  -3 -14 400.843 33.9600   6
   1  -3  14 462.664 69.2527   7
  -1  -3 -14 365.151 32.7374  20
   1  -3  14 26.8949 27.4579  17
   1  -3  14 672.104 117.837  13
   1   3  14 350.977 78.7086  13
  -1  -3 -14 349.530 46.7060  15
  -1   3 -14 397.139 75.5571  12
   1   3  14 364.970 31.4412  14
  -1   3 -14 413.688 34.9687  14
   1   3  14 398.271 50.5361  15
  -1  -3 -14 448.489 78.9900  12
  -1  -3 -16 1178.34 124.755   9
   1  -3  16 1329.09 136.489  10
  -1  -3 -16 1180.59 74.7116  11
  -1   3 -16 1129.49 111.781   9
   1   3  16 1357.93 121.072   8
   1  -3  16 1263.24 103.694   8
   1  -3  16 1242.70 111.465   7
   1   3  16 1291.76 124.451   3
   1   3  16 1269.81 76.6035   2
  -1  -3 -16 1232.40 46.9176   6
  -1   3 -16 1322.15 112.918   4
  -1  -3 -16 1243.21 50.0180  20
   1  -3  16 1141.89 126.403  17
   1  -3  16 1163.10 46.7275  20
  -1   3 -16 1121.15 48.3764  14
  -1  -3 -16 1176.41 82.3228  15
   1  -3  16 1564.19 162.545  13
   1   3  16 1123.57 44.6716  14
   1   3  16 1365.47 133.420  13
  -1   3 -16 1412.42 134.174  12
  -1  -3 -16 1292.44 127.610  12
  -1   3 -18 1602.90 139.179   9
  -1  -3 -18 1368.70 86.0299  11
   1  -3  18 1684.20 125.619   8
  -1  -3 -18 1362.95 142.596   9
   1   3  18 1365.70 129.108   8
   1   3  18 1618.15 85.0815   2
   1  -3  18 1539.37 133.069   7
  -1   3 -18 1532.93 121.786   4
   1   3  18 1713.17 150.799   3
   1  -3  18 1445.93 144.839  17
   1   3  18 1500.05 147.313  13
  -1  -3 -18 1446.32 97.4052  15
  -1  -3 -18 1586.81 148.948  12
   1  -3  18 1688.05 171.331  13
  -1   3 -18 1450.83 147.436  12
  -1  -3 -20 1393.74 149.727   9
  -1  -3 -20 1138.54 85.3594  11
   1  -3  20 1329.75 120.206   8
  -1   3 -20 1057.97 124.852   9
   1   3  20 1224.03 129.231   8
   1  -3  20 1158.92 131.420   7
  -1   3 -20 1039.13 109.385   4
   1   3  20 1054.10 67.7366   2
   1   3  20 1196.88 143.927   3
   1  -3  20 1291.52 153.428  17
  -1   3 -20 1368.93 153.037  12
   1   3  20 1038.96 145.058  13
   1  -3  20 1454.82 175.002  13
  -1  -3 -20 1234.28 147.046  12
  -1  -3 -20 1072.75 88.7726  15
  -1   3 -20 1270.33 104.364  15
   1  -3  22 1220.36 120.523   8
  -1   3 -22 1386.15 151.204   9
   1   3  22 1354.32 143.194   8
  -1  -3 -22 1161.21 146.826   9
   1  -3  22 1329.13 137.263   7
  -1   3 -22 1246.22 125.423   4
   1   3  22 1365.56 161.427   3
   1  -3  22 1338.89 156.722  17
  -1   3 -22 1280.31 109.180  15
   1   3  22 1399.47 164.619  13
  -1   3 -22 1603.44 169.735  12
  -1  -3 -22 1476.93 164.559  12
  -1  -3 -22 1330.63 101.324  15
   1  -3  22 1447.70 172.978  13
   1  -3  24 285.766 69.5160   8
  -1  -3 -24 348.021 93.9392   9
  -1   3 -24 357.038 95.7145   9
   1   3  24 362.178 91.6639   8
  -1   3 -24 297.543 74.9328   4
   1   3  24 392.452 107.684   3
   1  -3  24 303.532 81.3658   7
   1  -3  24 397.304 114.197  17
  -1   3 -24 321.623 63.8955  15
   1   3  24 284.860 87.5891  13
   1  -3  24 332.820 114.820  13
  -1   3 -24 333.529 99.5367  12
  -1  -3 -24 432.923 110.249  12
  -1  -3 -24 108.702 40.3839  15
  -1  -3 -26 824.885 139.265   9
   1   3  26 930.453 131.981   8
   1  -3  26 811.590 111.831   8
  -1   3 -26 731.255 124.462   9
   1   3  26 756.329 139.199   3
   1  -3  26 745.880 121.515   7
  -1   3 -26 826.676 115.051   4
   1  -3  26 857.371 151.384  17
   1  -3  26 779.789 157.884  13
   1   3  26 731.231 146.390  13
  -1   3 -26 895.707 151.906  12
  -1  -3 -26 875.774 147.833  12
  -1   3 -26 744.558 93.4671  15
  -1  -3 -26 769.105 87.5575  15
   1   3  28-23.6190 69.1591   8
  -1   3 -28 30.5863 66.9604   9
   1  -3  28-18.8745 54.2187   8
  -1  -3 -28 7.36265 68.8908   9
  -1   3 -28-47.4648 61.0518   4
   1  -3  28 52.6216 67.2562   7
   1   3  28 22.1574 80.2660   3
   1  -3  28-9.82047 82.2259  17
  -1   3 -28-49.2952 87.6065  12
   1  -3  28-151.117 132.800  13
  -1  -3 -28 61.3720 86.2817  12
   1   3  28 175.784 95.6330  13
   1  -3  30 236.099 81.5847   8
   1   3  30 191.604 89.1016   8
  -1  -3 -30 108.041 78.0552   9
  -1   3 -30 232.925 94.9339   9
  -1   3 -30 110.762 65.0908   4
   1   3  30-22.6214 93.0658   3
   1  -3  30 242.854 93.2249   7
   1  -3  30 114.416 96.5057  17
   1  -3  30-215.581 146.984  13
   1   3  30 36.8194 79.4249  13
  -1  -3 -30 89.5688 93.4852  12
  -1   3 -30 79.4113 78.9675  12
  -1   3 -32-47.2676 81.3044   9
   1  -3  32 144.853 76.8252   8
  -1  -3 -32 3.25084 82.2587   9
   1   3  32-5.10480 75.3328   8
   1  -3  32 135.164 86.9499   7
   1   3  32 74.8936 98.2212   3
  -1   3 -32 216.470 81.7966   4
   1  -3  32-32.5119 88.7380  17
   1   3  32 168.325 117.771  13
  -1  -3 -32 81.1255 101.677  12
  -1   3 -32-2.70166 83.4867  12
   1   3  34-46.4824 84.3696   8
   1  -3  34 23.5696 72.0723   7
  -1  -3 -34-103.837 101.998   9
  -1   3 -34 59.4017 96.2615   9
   1  -3  34 31.3724 92.1282   3
   1   3  34 5.78726 95.7482   3
   1  -3  34 182.951 119.660  17
  -1  -3 -34 117.336 96.8170  12
   1  -3  34-77.2866 113.224  13
  -1  -3 -34 180.221 112.309  16
   1   3  34-114.442 119.163  13
  -1   3 -34 158.716 95.9556  12
   1   3  36 2.70647 80.7320   8
  -1   3 -36 100.773 103.637   9
  -1  -3 -36 21.6097 84.3591   9
   1   3  36 223.227 124.241   3
   1  -3  36 13.5511 102.517   3
   1  -3  36 120.199 99.0103  17
   1   3  36 278.649 153.632  21
  -1   3 -36-45.0947 83.6329  12
   1   3  36-187.527 149.437  13
  -1  -3 -36 27.6867 101.213  16
   1  -3  36 50.9010 123.317  13
  -1   3 -38 1.38073 95.9525   9
  -1  -3 -38-171.239 121.359   9
   1  -3  38 38.6343 116.975   3
   1   3  38 116.773 119.434   3
   1  -3  38 206.576 151.210  21
   1   3  38 404.723 171.855  21
   1  -3  38 9.63185 106.691  17
  -1   3 -38 165.357 127.851  12
   1   3  38 56.2760 116.662  13
   1  -3  38 0.68954 123.349  13
  -1  -3 -38 71.4610 97.6368  16
  -1   3 -40-25.1388 92.4525   9
   1   4 -41 25.1574 96.3211   9
   1   4 -39-163.395 108.487   9
   1  -4 -39-31.8001 113.055   9
  -1   4  39 21.7147 110.933   3
  -1  -4  39 188.452 135.568   3
  -1  -4  39 181.882 119.179  17
  -1  -4  39-4.76288 116.080  21
  -1   4  39 123.416 129.078  21
   1   4 -39 53.0603 115.993  12
   1  -4 -39 189.085 119.186  16
   1   4 -37 332.998 130.498   9
   1  -4 -37 382.085 141.423   9
  -1  -4  37 264.177 105.370   7
  -1  -4  37 472.756 159.697   3
  -1   4  37 334.318 152.692   3
  -1  -4  37 455.893 158.187  17
  -1   4  37 480.442 157.773  21
  -1  -4  37 361.404 144.214  21
  -1  -4  37 76.0973 95.3833  13
   1   4 -37 418.155 145.089  12
   1  -4 -37 436.965 148.110  16
  -1  -4  35-70.6268 87.9899   7
   1   4 -35-34.4397 76.8079   9
   1  -4 -35 94.8200 101.169   9
  -1   4  35-25.3282 77.3708   8
  -1   4  35 93.3436 100.693   3
  -1  -4  35-77.4811 101.619   3
  -1  -4  35 354.361 152.950  21
  -1   4  35 491.248 174.194  21
  -1  -4  35 34.3970 97.4098  17
  -1   4  35-84.3512 126.831  13
   1  -4 -35-72.3816 101.219  12
  -1  -4  35-108.884 137.527  13
   1   4 -35 168.073 115.665  12
   1  -4 -33-101.814 90.1193   9
  -1   4  33-0.35422 73.2751   8
   1   4 -33 116.951 101.088   9
  -1   4  33 304.833 118.534   3
  -1  -4  33 84.9116 82.9353   7
  -1  -4  33 244.880 131.891  21
  -1   4  33 230.206 118.412  21
  -1  -4  33-16.2819 88.6381  17
  -1   4  33-187.909 135.690  13
   1  -4 -33-25.9216 83.0085  12
  -1  -4  33-6.92975 110.396  13
   1   4 -33 34.1923 78.0723  12
  -1   4  31 117.275 74.2106   8
   1   4 -31 38.6175 74.2730   9
   1  -4 -31 160.940 110.094   9
  -1  -4  31 151.355 85.1928   7
   1   4 -31 158.413 64.0416   4
  -1   4  31 39.5573 83.5512   3
  -1   4  31 505.202 149.386  21
  -1  -4  31 75.1249 99.7750  17
  -1   4  31-55.0694 98.5904  13
  -1  -4  31 165.493 118.246  13
   1   4 -31 156.339 106.431  12
   1  -4 -31 240.289 108.172  12
   1  -4 -29 8.49019 85.6061   9
   1   4 -29 101.951 79.8137   9
  -1   4  29 7.21534 65.9423   8
  -1  -4  29 125.643 60.2867   8
  -1   4  29 269.940 100.429   3
   1   4 -29 172.328 60.2707   4
  -1  -4  29 83.7964 71.4064   7
  -1  -4  29 423.807 138.278  21
  -1  -4  29 20.4544 77.3405  17
  -1   4  29 329.569 130.670  21
   1   4 -29 240.069 102.600  12
  -1   4  29 167.703 92.5130  13
   1  -4 -29 131.926 90.4652  12
  -1  -4  29 308.685 109.922  13
   1  -4 -29 68.9111 50.5696  15
   1   4 -29 140.278 68.2920  15
  -1  -4  27 67.0079 50.4686   8
   1  -4 -27 33.1322 80.7335   9
   1   4 -27-17.3705 70.9402   9
  -1   4  27-11.7817 65.6684   8
  -1   4  27 61.9344 84.8220   3
  -1  -4  27 17.1546 70.5840   7
   1   4 -27-1.79847 49.8631   4
  -1  -4  27-4.69955 84.0291  17
  -1   4  27-31.7910 78.7890  13
   1  -4 -27-104.186 71.5249  15
   1   4 -27 61.1915 58.9234  15
   1  -4 -27-60.9098 82.1777  12
   1   4 -27-35.9461 74.4452  12
   1   4 -25 655.074 122.329   9
  -1   4  25 593.432 107.387   8
   1  -4 -25 319.898 94.2328   9
  -1  -4  25 463.325 73.8161   8
  -1   4  25 567.746 123.730   3
   1   4 -25 421.328 80.6148   4
  -1  -4  25 528.114 105.838   7
  -1  -4  25 493.164 115.976  17
  -1   4  25 619.262 126.114  13
   1  -4 -25 505.256 117.932  12
   1  -4 -25 278.724 59.9083  15
   1   4 -25 396.891 112.049  12
  -1  -4  25 315.817 97.9108  13
   1   4 -25 572.882 95.6021  15
   1   4 -23 32.7167 61.1250   9
  -1   4  23 68.6216 69.6331   8
  -1  -4  23 57.7771 45.5626   8
   1  -4 -23 9.62040 69.1547   9
   1   4 -23 26.0531 41.9092   4
  -1  -4  23 29.8476 61.3709   7
  -1   4  23 3.34385 67.6014   3
  -1  -4  23-16.9140 70.9796  17
   1  -4 -23 77.9239 65.4371  12
   1   4 -23 37.9273 46.9665  15
  -1   4  23-62.0938 91.3242  13
  -1  -4  23-311.685 115.549  13
   1  -4 -23-10.6354 57.6869  15
   1   4 -23 67.7007 75.8089  12
   1   4 -21 1189.81 138.456   9
  -1  -4  21 1291.60 105.986   8
   1  -4 -21 1442.93 153.885   9
  -1   4  21 1150.40 124.496   8
  -1  -4  21 1276.99 140.473   7
   1   4 -21 1269.77 111.266   4
  -1   4  21 1148.47 139.007   3
  -1  -4  21 1162.75 145.034  17
   1   4 -21 1276.11 154.834  12
   1  -4 -21 1094.58 105.281  15
  -1   4  21 1360.58 149.561  13
  -1  -4  21 1224.49 154.378  13
   1  -4 -21 1075.18 132.966  12
   1  -4 -19 2713.54 201.981   9
   1   4 -19 2701.15 189.585   9
  -1  -4  19 3015.10 147.027   8
  -1   4  19 2737.06 174.406   8
  -1  -4  19 2891.24 192.895   7
  -1   4  19 2864.26 200.112   3
   1   4 -19 2968.37 152.635   4
  -1  -4  19 2594.31 80.6101   6
   1  -4 -19 2713.00 74.9775   6
   1  -4 -19 2822.73 80.5942  20
  -1  -4  19 3015.18 206.239  17
  -1  -4  19 2730.06 81.4865  20
   1  -4 -19 2781.83 188.228  12
  -1   4  19 2507.01 72.2269  14
  -1  -4  19 2990.40 214.996  13
   1   4 -19 2582.62 81.2762  14
  -1   4  19 2960.55 206.994  13
  -1   4  19 2610.77 73.8356  14
   1   4 -19 2975.79 204.969  12
   1  -4 -19 2857.54 161.248  15
  -1   4  17 4062.35 158.342  11
   1   4 -17 4178.79 216.949   9
  -1  -4  17 4022.01 158.266   8
   1  -4 -17 3918.24 159.789  11
   1  -4 -17 4164.14 222.996   9
  -1   4  17 4224.60 202.513   8
  -1  -4  17 4119.10 214.040   7
   1   4 -17 4126.19 169.834   4
  -1   4  17 4409.23 229.948   3
  -1  -4  17 3842.84 110.414   6
  -1  -4  17 3672.21 106.798  20
   1  -4 -17 4063.44 109.068  20
  -1  -4  17 4396.58 231.385  17
   1   4 -17 3761.98 109.617  14
   1  -4 -17 3983.37 211.768  12
  -1  -4  17 4191.19 236.426  13
   1  -4 -17 4153.10 182.868  15
  -1   4  17 4102.57 223.848  13
   1   4 -17 3790.57 217.282  12
  -1  -4  15 427.474 79.3456  10
  -1   4  15 498.777 74.8496   8
   1  -4 -15 385.197 70.8344   9
  -1  -4  15 352.482 50.4735   8
   1  -4 -15 382.046 51.5865  11
  -1   4  15 347.389 50.9032  11
   1   4 -15 281.979 62.4194   9
   1   4 -15 311.578 53.5443   4
  -1   4  15 313.186 74.0103   3
  -1  -4  15 423.208 76.7567   7
   1   4 -15 342.238 22.9990   2
  -1  -4  15 397.430 40.1532   6
  -1  -4  15 353.684 38.4023  20
   1  -4 -15 588.409 46.0685  20
  -1  -4  15 384.050 77.0038  17
   1  -4 -15 252.472 62.6055  12
  -1   4  15 299.758 65.7818  13
   1  -4 -15 392.121 64.8892  15
   1   4 -15 375.108 38.8408  14
   1   4 -15 330.872 73.6895  12
  -1  -4  15 420.884 85.3255  13
  -1   4  13 445.380 72.6897   8
   1  -4 -13 382.546 49.4038  11
   1   4 -13 481.897 72.8105   9
   1  -4 -13 408.603 74.1919   9
  -1  -4  13 393.978 74.3363  10
  -1   4  13 349.148 46.7420  11
  -1  -4  13 554.796 77.2471   7
  -1   4  13 338.556 66.7760   3
  -1  -4  13 374.694 47.3855   4
   1   4 -13 357.703 49.5775   4
  -1  -4  13 463.803 75.4433  17
  -1  -4  13 500.102 44.5285  20
   1   4 -13 392.522 72.0240  12
  -1  -4  13 452.927 87.3772  13
  -1   4  13 338.918 59.7567  13
   1  -4 -13 372.954 57.8909  15
   1  -4 -13 614.467 78.4292  12
  -1  -4  11 1062.81 101.479  10
  -1   4  11 851.942 65.0366  11
   1  -4 -11 984.711 92.3782   9
   1  -4 -11 908.051 66.0866  11
   1   4 -11 893.810 86.7037   9
  -1   4  11 980.527 89.7713   8
  -1  -4  11 962.235 90.5360   7
  -1   4  11 919.800 88.7486   3
   1   4 -11 945.271 68.0837   4
  -1  -4  11 904.004 60.0431  20
  -1  -4  11 906.549 89.8516  17
   1  -4 -11 884.934 75.6822  15
   1   4 -11 1032.96 98.8243  12
  -1   4  11 894.486 86.9381  13
  -1  -4  11 1440.30 130.080  13
   1  -4 -11 938.818 85.8179  12
  -1   4   9 494.758 48.8388  11
  -1  -4   9 516.457 67.2706  10
   1  -4  -9 482.206 54.9464   7
   1  -4  -9 491.989 63.8917   9
   1  -4  -9 429.079 44.8456  11
  -1   4   9 513.242 62.1220   8
   1   4  -9 465.051 61.4552   9
  -1  -4   9 514.082 64.9204   7
  -1   4   9 447.573 62.0282   3
   1   4  -9 437.790 44.4797   4
   1   4  -9 400.429 56.0912  19
  -1  -4   9 428.876 62.9255  17
  -1  -4   9 509.608 47.5472  20
   1   4  -9 467.914 63.8825  12
  -1   4   9 493.309 56.1386  15
   1   4  -9 552.865 66.2735  13
  -1  -4   9 520.350 69.1475  13
  -1   4   9 532.943 57.1922  12
   1  -4  -9 441.736 53.9272  15
   1  -4  -9 577.822 60.4844  12
  -1   4   9 615.988 62.5888  13
   1  -4  -9 486.572 59.0413  13
  -1  -4   7 6629.48 188.719   9
  -1  -4   7 6612.94 187.099  10
  -1   4   7 6232.23 181.259   8
  -1   4   7 6221.74 152.624  11
   1   4  -7 6473.67 186.300  10
   1   4  -7 6518.87 185.571   9
   1  -4  -7 6443.56 155.457  11
  -1   4   7 6818.83 191.084   9
   1  -4  -7 6525.88 184.590   8
   1  -4  -7 5858.29 179.975   9
   1  -4  -7 6559.89 187.635   3
   1   4  -7 6302.98 147.299   4
  -1   4   7 6257.23 185.995   3
  -1  -4   7 6222.22 189.420   7
   1   4  -7 6665.30 194.569   7
  -1  -4   7 6521.36 188.360  17
  -1  -4   7 6697.08 182.033  19
  -1   4   7 6288.21 178.734  19
   1   4  -7 7079.28 196.363  17
  -1  -4   7 6362.80 154.266  20
   1   4  -7 6195.13 177.501  19
   1   4  -7 6369.97 192.802  13
  -1   4   7 6109.67 175.662  15
  -1  -4   7 4313.51 159.516  12
   1   4  -7 6233.73 191.719  12
  -1   4   7 6622.93 170.095  12
   1  -4  -7 6444.65 170.232  13
  -1  -4   7 6677.22 187.512  13
   1  -4  -7 6128.42 172.787  15
  -1  -4   5 6913.57 126.414   8
  -1   4   5 6858.89 158.878  11
  -1   4   5 6755.23 170.699   9
   1   4  -5 7064.86 177.442   9
   1   4  -5 6769.28 168.334  10
   1  -4  -5 7131.10 160.092  11
  -1  -4   5 6989.72 170.306  10
   1  -4  -5 6788.68 171.680   9
  -1   4   5 6660.00 173.503   8
   1  -4  -5 6941.94 178.221   3
  -1  -4   5 6997.54 183.815   7
  -1   4   5 6967.36 179.194   3
  -1  -4   5 7295.80 170.335   3
  -1  -4   5 6608.05 176.118  17
  -1  -4   5 7144.00 175.510  19
   1   4  -5 6936.66 177.287  17
  -1   4   5 6845.27 171.386  19
  -1  -4   5 6603.42 142.845  21
  -1   4   5 6525.63 140.608  21
  -1  -4   5 6759.80 158.628  20
   1   4  -5 6482.05 169.340  19
   1   4  -5 7175.60 160.576  16
   1   4  -5 6769.31 180.843  12
   1   4  -5 6753.11 170.030  13
  -1  -4   5 6874.30 183.581  12
  -1   4   5 6923.02 178.747  15
   1  -4  -5 6663.35 148.278  13
  -1   4   5 6955.69 153.389  12
  -1  -4   5 6814.44 160.631  13
   1  -4  -5 6827.00 176.018  15
  -1   4   3 108992. 649.665   8
  -1  -4   3 112724. 581.200  10
   1  -4  -3 108334. 608.804   9
  -1   4   3 110327. 626.580  11
  -1  -4   3 113163. 526.158   8
  -1   4   3 113496. 626.449   9
   1   4  -3 109170. 590.240  10
   1  -4  -3 114692. 636.143  11
   1   4  -3 106751. 500.218   8
  -1  -4   3 115339. 602.075   3
  -1  -4   3 113742. 679.508   7
   1  -4  -3 110028. 380.041   5
   1   4  -3 109994. 587.937   3
   1   4  -3 16271.7 266.049   7
   1  -4  -3 115997. 672.668   3
  -1   4   3 109695. 646.496   3
  -1   4   3 111560. 647.472  19
  -1   4   3 109898. 432.965  21
   1   4  -3 115831. 656.285  17
  -1  -4   3 109963. 633.717  20
   1   4  -3 112713. 596.159  16
  -1  -4   3 109613. 632.682  17
  -1  -4   3 110278. 449.225  21
  -1  -4   3 110111. 573.041  16
  -1  -4   3 112958. 655.172  19
   1   4  -3 106735. 633.235  19
   1  -4  -3 113478. 655.170  19
   1  -4  -3 108215. 675.990  15
   1   4  -3 108069. 537.148  13
  -1  -4   3 113082. 688.750  12
   1   4  -3 104375. 661.298  15
  -1   4   3 56694.2 484.991  15
  -1  -4   3 114904. 513.217  13
   1   4  -3 111515. 671.707  12
   1  -4  -3 110638. 549.785  16
  -1  -4   1 204.346 29.0791   8
  -1   4   1 112.839 23.4621  10
   1  -4  -1 126.884 28.7450  10
   1   4  -1 170.296 27.7948   8
   1   4  -1 155.326 24.3817  10
   1  -4  -1 170.458 29.3258   8
  -1   4   1 156.505 34.8340  11
  -1  -4   1 176.448 25.5572  10
  -1   4   1 226.282 35.0960   8
  -1   4   1 144.452 32.2966   3
   1  -4  -1 198.902 31.5904   3
   1   4  -1 168.067 27.2478   3
  -1  -4   1 131.166 22.6771   3
   1   4  -1 186.056 27.9492   5
  -1  -4   1 173.688 32.5747   7
  -1   4   1 126.187 25.9960  17
  -1  -4   1 172.967 29.8096  19
   1   4  -1 175.948 28.7499  17
   1   4  -1 151.884 33.6817  19
   1  -4  -1 87.9971 22.0069  19
  -1   4   1 126.107 31.6536  19
  -1  -4   1 216.086 32.8626  16
  -1  -4   1 213.703 39.0339  20
  -1   4   1-10.9304 8.61114  15
   1   4  -1 137.714 25.2088  16
  -1   4   1 164.523 21.1526  16
  -1  -4   1 195.406 36.3333  15
   1  -4  -1 186.082 23.1734  16
   1   4  -1-10.5818 8.95395  15
   1  -4  -1 247.594 38.4909  15
   1  -4   1 404536. 1240.79  10
  -1   4  -1 403171. 1145.87   8
   1   4   1 400577. 1158.60   8
  -1  -4  -1 394639. 901.449  10
  -1  -4  -1 388123. 1001.12   5
   1   4   1 401322. 1037.15   5
   1   4   1 404711. 1025.51   3
  -1   4  -1 406544. 1222.01   3
  -1  -4  -1 415463. 1055.90   3
  -1  -4  -1 384067. 696.981  18
   1  -4   1 407878. 772.156  16
  -1  -4  -1 401225. 1211.27  20
  -1   4  -1 397587. 784.146  16
  -1   4  -1 428671. 1316.18  17
  -1  -4  -1 400000. 1131.09  16
   1   4   1 389547. 678.141  21
   1   4   1 395679. 1225.81  19
  -1   4  -1 393978. 665.739  18
  -1   4  -1 403296. 1234.46  19
   1  -4   1 399923. 1240.43  15
   1  -4   1 415463. 1092.83  12
   1  -4   1 408644. 972.952  13
  -1  -4  -1 404804. 1225.65  15
  -1   4  -1 395359. 972.583  13
  -1   4  -1 403245. 1057.91  12
   1  -4   3 4872.32 148.662  10
   1   4   3 4900.58 143.212   8
  -1  -4  -3 5114.46 148.147   8
   1   4   3 4977.74 148.878   9
  -1   4  -3 4802.58 118.320   9
  -1   4  -3 4997.33 151.360  10
   1  -4   3 5288.21 133.771   8
  -1  -4  -3 4956.46 79.7800   1
   1  -4   3 4745.45 144.871   7
  -1  -4  -3 4663.01 119.996   5
  -1  -4  -3 4999.63 128.083   3
   1   4   3 4851.74 125.576   3
  -1   4  -3 4734.31 143.768   3
   1  -4   3 5248.47 151.533   3
  -1   4  -3 5153.60 154.331  17
  -1   4  -3 4647.65 146.084  19
  -1  -4  -3 4628.88 134.732  20
   1  -4   3 2693.74 112.895  17
   1   4   3 4928.20 147.152  19
  -1   4  -3 4869.97 95.8235  16
  -1   4  -3 4899.66 129.556  13
   1   4   3 4760.80 134.887  15
  -1   4  -3 4785.09 140.130  15
   1  -4   3 4899.01 134.239  13
  -1   4  -3 5030.01 134.137  12
  -1  -4  -3 4882.84 139.003  16
   1  -4   3 5002.94 136.827  12
   1   4   3 5028.06 139.877  16
   1   4   3 4856.90 88.5766  13
  -1  -4  -3 4675.75 133.646  15
  -1  -4  -3 4758.90 94.5880  13
   1  -4   3 4585.11 137.368  15
   1  -4   5 45823.4 482.655  10
  -1   4  -5 48360.9 511.825  10
   1   4   5 43623.8 299.948  11
   1  -4   5 45769.6 408.619   9
   1   4   5 44959.0 468.382   8
   1   4   5 36701.7 433.786   9
  -1  -4  -5 41937.1 474.446   9
  -1   4  -5 46104.5 399.123   9
  -1   4  -5 48499.7 484.251   7
  -1   4  -5 44204.4 435.155   4
   1  -4   5 45128.6 463.619   7
   1  -4   5 49074.5 496.162   3
   1   4   5 44855.3 427.569   3
  -1  -4  -5 46740.5 435.327   3
  -1   4  -5 46149.4 493.043  17
  -1   4  -5 44347.6 471.403  19
   1   4   5 45278.0 481.372  19
   1  -4   5 42054.4 458.435  19
  -1  -4  -5 45053.2 409.198  20
   1   4   5 44681.8 368.228  13
  -1  -4  -5 45417.0 459.890  16
  -1  -4  -5 44002.4 415.951  15
  -1  -4  -5 45103.5 396.836  13
   1  -4   5 44300.6 479.429  13
   1  -4   5 46861.4 465.621  12
  -1   4  -5 45305.2 451.556  12
  -1   4  -5 49913.8 477.713  13
  -1   4  -5 46359.2 440.535  15
   1   4   5 46779.8 428.967  15
   1   4   7 95.8461 18.2833  11
  -1  -4  -7 155.018 21.3934  11
   1  -4   7 151.162 45.8182  10
  -1  -4  -7 119.286 40.2444   9
   1   4   7 111.883 40.2113   8
  -1   4  -7 170.978 36.3181   9
   1  -4   7 105.039 31.1857   9
   1  -4   7 136.666 41.4285   7
   1   4   7 139.697 37.9766   3
  -1   4  -7 139.687 32.9004   7
   1   4   7 128.099 35.3595   4
  -1  -4  -7 145.533 32.6412   3
  -1   4  -7 77.1831 26.6952   4
  -1   4  -7 96.3438 38.1093  19
   1  -4   7 16.9173 25.0856  17
  -1  -4  -7 102.888 29.3600  20
   1   4   7 65.8803 27.0009  13
   1  -4   7 165.163 49.6248  13
  -1   4  -7 106.624 29.0078  13
   1   4   7 139.790 35.5162  12
  -1  -4  -7 203.399 36.8440  15
   1   4   7 143.639 32.1400  15
   1  -4   7 110.728 34.8225  12
  -1   4  -7 131.974 32.0427  15
  -1  -4  -7 95.6589 35.2337  16
  -1  -4  -7 177.648 37.3802  13
  -1   4  -7 80.6589 35.0433  12
  -1  -4  -9 1443.90 57.1616  11
  -1  -4  -9 1639.17 87.0486   7
   1  -4   9 1656.20 99.7076   9
  -1  -4  -9 1747.64 115.952   9
  -1   4  -9 1640.88 99.0351   9
   1   4   9 1611.43 107.308   8
   1   4   9 1680.36 60.8404  11
   1  -4   9 1589.17 114.959  10
   1   4   9 1661.61 105.309   3
  -1   4  -9 1504.59 94.9387   4
   1  -4   9 1641.58 106.069   7
   1  -4   9 1644.43 94.7743   4
   1  -4   9 1199.82 98.8141  17
  -1  -4  -9 1652.15 80.0373  20
  -1   4  -9 1551.10 108.978  12
  -1   4  -9 1189.58 78.0984  15
  -1  -4  -9 1583.58 88.0788  15
  -1  -4  -9 1611.63 107.325  13
   1   4   9 1760.70 105.659  13
  -1  -4  -9 1671.68 111.312  16
   1  -4   9 1549.72 121.769  13
   1   4   9 1665.95 88.4985  15
   1   4  11 348.096 64.1799   8
  -1  -4 -11 308.897 31.1462  11
  -1   4 -11 336.171 56.1009   9
  -1  -4 -11 354.605 64.9367   9
   1  -4  11 304.167 66.9474  10
   1   4  11 310.360 30.9239  11
  -1   4 -11 262.915 52.5454   4
  -1  -4 -11 240.850 40.5016   7
   1  -4  11 385.513 61.8071   7
   1   4  11 286.251 59.6211   3
   1  -4  11 0.39656 15.0944  17
  -1  -4 -11 314.052 36.5357  20
   1   4  11 355.914 62.2953  13
  -1  -4 -11 367.977 50.8277  15
   1   4  11 364.049 46.9404  15
   1  -4  11 355.212 77.5846  13
  -1   4 -11 282.422 61.5570  12
  -1  -4 -13 15926.3 305.870   7
  -1  -4 -13 17124.8 400.420   9
  -1   4 -13 15748.5 356.019   9
  -1  -4 -13 15421.5 218.376  11
   1  -4  13 16563.1 408.238  10
   1   4  13 16273.4 374.764   8
   1   4  13 16488.8 381.362   3
  -1  -4 -13 16057.9 235.699   6
  -1   4 -13 17153.3 344.855   4
   1  -4  13 16512.5 362.741   7
  -1  -4 -13 16241.2 238.997  20
   1  -4  13 16856.2 437.532  13
  -1  -4 -13 16130.8 294.268  15
   1   4  13 16465.9 385.264  13
   1   4  13 15781.7 295.725  15
  -1   4 -13 16319.6 392.011  12
  -1  -4 -13 15773.1 381.849  12
   1   4  13 15753.4 232.557  14
   1   4  15 27984.7 517.892   8
   1  -4  15 27781.5 571.089  10
  -1  -4 -15 25425.7 306.006  11
  -1  -4 -15 28643.0 551.545   9
  -1   4 -15 27735.4 501.193   9
  -1  -4 -15 26896.8 291.685   6
  -1   4 -15 28703.5 472.144   4
   1  -4  15 28135.5 503.367   7
   1   4  15 27450.1 537.012   3
   1  -4  15 27752.0 552.013  17
  -1  -4 -15 26710.1 298.065  20
   1  -4  15 26949.7 294.831  20
   1   4  15 26344.4 290.177  14
   1   4  15 27284.1 532.565  13
   1   4  15 27394.6 412.299  15
  -1  -4 -15 28224.4 539.870  12
   1  -4  15 27409.4 595.305  13
  -1  -4 -15 26740.1 395.901  15
  -1   4 -15 28133.2 548.444  12
  -1   4 -17 3961.70 206.193   9
   1  -4  17 4157.87 189.319   8
   1   4  17 4140.35 213.061   8
   1  -4  17 3942.17 234.357  10
  -1  -4 -17 3973.87 227.719   9
  -1  -4 -17 3815.96 129.245  11
   1  -4  17 4113.07 206.613   7
  -1  -4 -17 3819.46 103.167   6
  -1   4 -17 3784.11 184.882   4
   1   4  17 4271.45 227.597   3
   1  -4  17 4327.97 238.090  17
   1  -4  17 3880.93 104.363  20
  -1  -4 -17 3975.09 108.557  20
  -1   4 -17 4226.02 232.151  12
   1   4  17 3700.95 102.006  14
   1   4  17 4163.89 229.648  13
  -1  -4 -17 3933.09 161.319  15
   1  -4  17 4497.30 255.849  13
  -1   4 -17 3866.09 106.008  14
  -1  -4 -17 4326.34 228.092  12
   1   4  19 1684.70 154.059   8
  -1   4 -19 1485.14 143.593   9
  -1  -4 -19 1536.89 155.517   9
  -1  -4 -19 1352.00 84.0927  11
   1  -4  19 1541.50 124.381   8
   1  -4  19 1556.05 164.070  10
   1  -4  19 1565.78 142.229   7
   1   4  19 1684.58 157.862   3
   1   4  19 1302.46 86.0309   2
  -1  -4 -19 1312.47 48.2443   6
  -1   4 -19 1533.98 128.286   4
   1  -4  19 1411.89 56.6953   6
  -1  -4 -19 1343.92 52.8203  20
   1  -4  19 1770.44 170.806  17
   1  -4  19 1408.47 53.4938  20
  -1   4 -19 1489.65 58.5789  14
  -1  -4 -19 1309.89 98.5651  15
   1   4  19 1181.45 45.7986  14
  -1   4 -19 1389.21 152.702  12
  -1   4 -19 1317.02 54.5105  14
   1   4  19 1953.55 178.334  13
   1  -4  19 2378.73 210.887  13
  -1  -4 -19 1604.61 159.154  12
   1   4  21 1139.51 135.315   8
  -1  -4 -21 1015.91 78.9755  11
  -1   4 -21 1066.12 130.798   9
  -1  -4 -21 1214.58 150.182   9
   1  -4  21 1158.91 113.270   8
  -1   4 -21 1042.21 117.936   4
   1   4  21 1043.37 76.3796   2
   1   4  21 1211.55 148.503   3
   1  -4  21 1156.99 128.702   7
   1  -4  21 1205.82 152.688  17
   1  -4  21 1488.55 179.579  13
  -1   4 -21 1210.71 150.698  12
  -1  -4 -21 1016.36 94.3405  15
   1   4  21 1164.84 147.441  13
  -1  -4 -21 1146.11 146.285  12
   1   4  23 290.048 89.7901   8
   1  -4  23 255.524 67.4165   8
  -1   4 -23 306.935 90.0036   9
  -1  -4 -23 247.489 90.1482   9
   1  -4  23 325.433 91.7076   7
   1   4  23 408.248 105.508   3
  -1   4 -23 320.244 75.1561   4
   1  -4  23 214.397 95.5615  17
  -1   4 -23 209.093 90.8928  12
  -1  -4 -23 227.720 57.9952  15
   1  -4  23 251.488 126.755  13
  -1  -4 -23 325.196 97.8075  12
   1   4  23 257.270 106.140  13
  -1   4 -23 335.216 69.6598  15
  -1  -4 -25 1413.18 173.138   9
  -1   4 -25 1192.90 151.454   9
   1  -4  25 1312.80 154.834   7
   1   4  25 1481.77 161.227   8
   1  -4  25 1489.83 140.963   8
  -1   4 -25 1526.90 151.249   4
   1   4  25 1515.63 183.056   3
   1  -4  25 1559.69 186.956  17
  -1   4 -25 1474.65 180.614  12
  -1  -4 -25 1212.45 111.810  15
   1  -4  25 1359.97 187.748  13
  -1  -4 -25 1426.55 177.718  12
   1   4  25 1477.51 183.196  13
  -1   4 -25 1310.51 121.279  15
  -1  -4 -27 188.815 82.8389   9
   1  -4  27 107.478 61.0734   8
   1   4  27 241.671 93.7521   8
  -1   4 -27 210.910 92.8859   9
   1   4  27 178.707 95.4168   3
   1  -4  27 180.245 81.1235   7
  -1   4 -27 143.417 64.7301   4
   1  -4  27 82.0987 80.0673  17
  -1   4 -27 83.4133 47.7490  15
  -1   4 -27 42.8084 75.7551  12
  -1  -4 -27 162.882 55.7467  15
   1   4  27 204.254 87.1987  13
  -1  -4 -27 180.611 89.7592  12
   1  -4  27 60.4900 93.4372  13
   1   4  29 125.862 88.6345   8
  -1  -4 -29 91.8228 91.6617   9
   1  -4  29 81.9102 56.7362   8
  -1   4 -29 120.457 78.7212   9
   1   4  29 143.654 97.9374   3
  -1   4 -29 53.0819 63.2460   4
   1  -4  29 34.0502 74.1590   7
   1  -4  29 73.9441 101.433  17
  -1  -4 -29 84.0269 84.1342  12
   1   4  29-41.2883 91.0840  13
   1  -4  29-126.411 118.869  13
  -1   4 -29 9.27827 75.2579  12
  -1   4 -31 61.7889 84.7442   9
  -1  -4 -31 96.8603 88.1939   9
   1   4  31 322.718 111.677   8
   1  -4  31 10.3344 59.9473   8
   1   4  31 155.764 109.227   3
   1  -4  31 117.568 76.0206   7
  -1   4 -31 9.85816 60.8560   4
   1  -4  31 136.558 104.159  17
   1   4  31 118.071 104.671  13
   1  -4  31-125.019 153.395  13
  -1  -4 -31 478.068 146.684  16
  -1   4 -31 102.134 84.1980  12
  -1  -4 -31 242.003 115.550  12
   1   4  33-134.956 100.451   8
  -1   4 -33-124.462 101.244   9
  -1  -4 -33-27.3993 76.1574   9
  -1   4 -33 160.269 80.7837   4
   1   4  33 37.3039 81.8925   3
   1  -4  33 5.52488 68.5883   7
   1  -4  33 130.092 105.792  17
   1  -4  33-195.520 130.054  13
  -1   4 -33 131.494 101.982  12
   1   4  33-84.4153 104.854  13
  -1  -4 -33-14.2774 83.3437  16
   1   4  35-29.4289 91.3582   8
  -1   4 -35 170.766 105.965   9
   1  -4  35-39.5674 75.6006   7
  -1  -4 -35-32.6263 94.7666   9
   1  -4  35-64.0277 107.099   3
   1   4  35-31.7758 88.7902   3
   1  -4  35 377.327 146.113  21
   1   4  35 304.424 133.368  21
   1  -4  35-88.3014 100.815  17
  -1  -4 -35 387.621 143.260  16
   1   4  35-127.866 122.045  13
   1  -4  35 155.762 128.275  13
  -1   4 -35 147.318 98.6677  12
  -1   4 -37 80.8242 87.9564   9
   1   4  37 37.3024 88.1317   8
  -1  -4 -37-44.2023 102.093   9
   1  -4  37-13.0031 108.059   3
   1   4  37 98.3614 111.386   3
   1   4  37 413.881 151.774  21
   1  -4  37 125.567 114.378  17
   1  -4  37 479.091 172.177  21
   1  -4  37-219.139 144.137  13
  -1  -4 -37 1.66772 97.8476  16
   1   4  37-145.709 139.860  13
  -1   4 -37-141.025 123.306  12
  -1  -4 -39-35.4364 99.9140   9
  -1   4 -39-16.1343 108.880   9
   1   4  39 236.727 122.616   3
   1  -4  39-93.0227 120.163   3
   1   4  39 75.1301 114.537  21
   1  -4  39 162.413 116.877  21
   1  -4  39-386.717 167.586  13
   1   4  39-425.211 168.753  13
  -1   4 -39 7.88243 103.371  12
  -1  -4 -39 210.678 125.594  16
   1   5 -40-42.1004 106.053   9
  -1  -5  38 43.8054 86.8378   7
   1  -5 -38 250.834 134.750   9
   1   5 -38 323.605 127.088   9
  -1  -5  38 374.474 138.008   3
  -1   5  38 183.339 137.095   3
  -1   5  38 212.901 139.879  21
  -1  -5  38 389.357 154.663  21
  -1  -5  38 49.0225 109.065  17
  -1  -5  38-167.045 149.112  13
   1   5 -38 20.0355 104.834  12
   1  -5 -38-23.6959 101.495  16
  -1  -5  36 173.145 100.949   7
   1   5 -36 207.353 120.816   9
   1  -5 -36 146.445 108.849   9
  -1   5  36 149.776 91.0303   8
  -1  -5  36 270.761 138.705   3
  -1   5  36 436.287 141.086   3
  -1   5  36 285.589 140.683  21
  -1  -5  36 417.940 151.103  21
  -1  -5  36 88.9002 106.975  17
   1  -5 -36 365.717 141.818  16
   1   5 -36 167.844 115.763  12
  -1  -5  36 145.118 124.015  13
   1  -5 -34-52.8874 92.1743   9
  -1   5  34-20.7735 78.5181   8
   1   5 -34 269.592 111.179   9
  -1   5  34-57.8407 87.6034   3
  -1  -5  34-54.1530 82.2490   7
  -1   5  34 243.872 129.541  21
  -1  -5  34-47.3081 95.5833  17
  -1  -5  34 29.7554 93.1915  21
  -1  -5  34-144.965 108.404  13
   1   5 -34 277.360 131.863  12
   1   5 -32 2.37886 81.4152   9
   1  -5 -32-184.537 113.934   9
  -1   5  32-98.2040 87.4740   8
  -1   5  32 34.4026 88.3210   3
  -1  -5  32 28.6695 78.3938   7
  -1  -5  32 55.7922 94.0489  17
  -1  -5  32 531.736 159.143  21
  -1   5  32 355.684 140.174  21
   1   5 -32-33.0079 75.6668  12
  -1   5  32-193.028 113.028  13
  -1  -5  32-5.36550 112.785  13
   1   5 -30 264.641 107.875   9
   1  -5 -30 392.788 132.585   9
  -1   5  30 211.446 84.3331   8
  -1  -5  30 273.071 104.286   7
  -1   5  30 343.224 124.993   3
   1   5 -30 291.512 74.2127   4
  -1  -5  30 273.138 113.840  17
  -1  -5  30 466.723 132.982  21
  -1   5  30 310.333 123.129  21
  -1  -5  30 115.901 105.800  13
   1   5 -30 340.912 115.309  12
   1  -5 -30 240.160 101.084  12
  -1   5  30 188.297 109.860  13
   1   5 -30 290.775 82.1683  15
   1  -5 -28 51.6916 82.6744   9
   1   5 -28 115.704 85.9340   9
  -1   5  28 36.9151 69.8595   8
  -1  -5  28-47.4600 54.0371   8
  -1   5  28 185.602 101.263   3
  -1  -5  28 62.4212 74.3559   7
   1   5 -28 39.2498 49.2797   4
  -1  -5  28 123.318 95.4738  17
  -1   5  28 232.934 125.046  21
  -1  -5  28 390.153 151.195  21
   1  -5 -28-17.9510 73.2945  12
  -1  -5  28-137.475 129.304  13
  -1   5  28-39.3048 98.8174  13
   1  -5 -28-4.46089 56.7337  15
   1   5 -28 14.5308 57.7343  15
   1   5 -28 74.0877 88.4701  12
   1   5 -26 808.057 130.443   9
   1  -5 -26 882.811 152.240   9
  -1  -5  26 883.250 100.435   8
  -1   5  26 693.041 113.444   8
   1   5 -26 881.524 107.931   4
  -1   5  26 874.565 152.928   3
  -1  -5  26 724.682 130.796   7
  -1  -5  26 788.165 142.064  17
   1  -5 -26 641.305 96.6009  15
   1   5 -26 827.289 150.834  12
   1  -5 -26 737.627 133.233  12
  -1  -5  26 785.973 149.149  13
  -1   5  26 730.955 139.523  13
   1   5 -26 836.093 114.637  15
   1   5 -24 198.293 77.4715   9
  -1   5  24 230.700 83.8286   8
  -1  -5  24 306.778 62.4964   8
   1  -5 -24 328.423 96.7997   9
  -1  -5  24 246.396 86.2795   7
  -1   5  24 320.012 107.488   3
   1   5 -24 324.897 74.4460   4
  -1  -5  24 179.396 90.1089  17
   1  -5 -24 207.228 75.6377  12
   1   5 -24 400.298 116.067  12
   1   5 -24 134.433 54.5886  15
   1  -5 -24 88.8392 50.4234  15
  -1   5  24 296.005 99.0490  13
  -1  -5  24 141.207 98.4620  13
  -1  -5  22 342.820 64.7457   8
   1  -5 -22 348.037 91.1888   9
   1   5 -22 316.908 88.0059   9
  -1   5  22 373.967 79.7970   8
   1   5 -22 448.692 75.9893   4
  -1  -5  22 323.160 29.8959   6
  -1   5  22 329.721 105.685   3
   1  -5 -22 264.141 22.9618   6
  -1  -5  22 369.433 89.4523   7
  -1  -5  22 325.830 100.766  17
  -1  -5  22 302.959 28.0826  20
   1  -5 -22 294.899 27.9446  20
   1  -5 -22 244.329 60.3760  15
  -1  -5  22 321.805 95.8154  13
   1  -5 -22 406.472 98.2440  12
  -1   5  22 272.070 95.7966  13
   1   5 -22 271.879 92.1682  12
  -1   5  22 285.345 24.4471  14
  -1   5  20 1634.87 109.668  11
   1   5 -20 1616.77 154.492   9
  -1   5  20 2047.69 162.575   8
  -1  -5  20 1684.46 116.899   8
   1  -5 -20 1830.55 172.466   9
  -1   5  20 1797.84 171.003   3
  -1  -5  20 1771.25 163.860   7
   1   5 -20 1722.53 125.857   4
  -1  -5  20 1678.95 78.5779   6
   1  -5 -20 1618.67 72.7254   6
   1  -5 -20 1637.08 74.4962  20
  -1  -5  20 1773.03 168.615  17
  -1  -5  20 1555.12 75.2790  20
  -1   5  20 1533.64 70.4402  14
  -1   5  20 1559.19 154.897  13
   1   5 -20 2123.66 185.461  12
   1   5 -20 1589.13 77.0346  14
  -1  -5  20 1648.21 171.416  13
  -1   5  20 1647.99 73.0865  14
   1  -5 -20 1733.94 160.320  12
   1  -5 -20 1609.02 127.142  15
  -1   5  18 3687.41 202.139   8
  -1   5  18 3679.92 153.341  11
  -1  -5  18 3799.42 158.982   8
   1  -5 -18 3635.38 156.167  11
   1  -5 -18 3532.23 218.400   9
   1   5 -18 3525.58 212.064   9
  -1  -5  18 3413.46 119.642   6
  -1   5  18 3699.26 221.897   3
  -1  -5  18 3834.17 219.846   7
   1   5 -18 3695.17 170.849   4
   1  -5 -18 3527.93 117.829  20
  -1  -5  18 3692.67 225.848  17
  -1  -5  18 3526.81 120.737  20
   1   5 -18 3732.54 228.568  12
   1  -5 -18 3214.51 170.217  15
   1   5 -18 3297.36 118.022  14
  -1  -5  18 3654.11 232.900  13
   1  -5 -18 3873.55 215.163  12
  -1   5  18 3560.91 216.207  13
   1   5 -16 72.0208 55.3011   9
  -1   5  16 78.3130 34.0825  11
  -1   5  16 21.4231 56.4350   8
  -1  -5  16 14.6183 58.3713  10
   1  -5 -16 16.2284 26.5723  11
   1  -5 -16 11.7989 49.5406   9
  -1  -5  16 111.949 63.5449   7
  -1  -5  16 19.1399 23.1271   6
   1   5 -16 13.7073 33.4642   4
  -1   5  16 2.60734 58.2859   3
  -1  -5  16 71.8194 53.8266  17
  -1  -5  16 13.8068 22.1442  20
   1  -5 -16 3.72815 22.8514  20
   1   5 -16 31.5129 55.8440  12
   1   5 -16 7.82250 19.8254  14
   1  -5 -16 53.2569 37.5186  15
  -1  -5  16 33.7521 60.4301  13
  -1   5  16 12.6490 46.1489  13
   1  -5 -16-6.46538 42.0071  12
   1   5 -14-1.54147 43.4475   9
   1  -5 -14-11.2141 27.9084  11
  -1   5  14 75.8389 46.3181   8
  -1   5  14 40.9175 28.8425  11
   1  -5 -14 18.5112 46.3193   9
  -1  -5  14 64.1829 53.6931  10
  -1  -5  14 27.2711 46.1807   7
  -1   5  14-16.2548 56.5291   3
   1   5 -14 28.9898 30.6786   4
  -1  -5  14 17.8746 21.7014  20
  -1  -5  14 29.7458 49.6472  17
  -1   5  14-7.91336 48.5410  13
   1  -5 -14 73.7653 41.5754  12
  -1  -5  14 12.7363 51.1803  13
   1  -5 -14 15.6120 43.5786  15
   1   5 -14 17.2192 50.4464  12
   1   5 -12 11337.9 304.118   9
   1  -5 -12 10889.2 231.512  11
   1  -5 -12 11568.7 316.815   9
  -1   5  12 11712.6 304.061   8
  -1  -5  12 11605.2 324.283  10
  -1   5  12 10971.8 233.049  11
  -1  -5  12 12016.9 321.026   7
  -1   5  12 10844.3 308.104   3
   1   5 -12 11599.8 249.366   4
  -1  -5  12 11298.9 225.652  20
  -1  -5  12 11822.4 323.011  17
   1   5 -12 11825.8 326.894  12
  -1  -5  12 11650.9 327.778  13
  -1   5  12 11428.6 295.704  13
   1  -5 -12 10650.7 271.276  15
  -1   5  10 31076.0 474.027   8
   1  -5 -10 31576.5 378.786  11
  -1  -5  10 33668.6 501.336  10
  -1   5  10 31919.9 383.350  11
   1   5 -10 32075.0 471.072   9
   1  -5 -10 31307.6 487.614   9
  -1   5  10 31580.2 487.121   3
   1   5 -10 31342.2 391.996   4
  -1  -5  10 32374.5 493.893   7
  -1  -5  10 31724.9 494.965  17
  -1   5  10 31636.6 475.096  19
   1   5 -10 30891.1 467.874  19
  -1  -5  10 32194.0 384.467  20
  -1   5  10 31337.5 443.676  13
   1  -5 -10 33516.2 467.660  13
   1  -5 -10 32285.0 448.213  15
   1   5 -10 32201.7 500.458  12
  -1  -5  10 33930.2 511.822  13
  -1   5   8 54822.7 583.631   8
   1  -5  -8 54561.7 590.784   9
  -1   5   8 53706.5 484.899  11
  -1  -5   8 54091.5 584.613  10
   1   5  -8 52711.7 580.543   9
  -1  -5   8 55727.1 419.457   8
   1  -5  -8 54177.0 485.071  11
  -1  -5   8 55256.8 607.896   7
  -1   5   8 54861.9 590.147   3
   1   5  -8 53990.5 478.289   4
   1   5  -8 58677.1 540.231  16
  -1  -5   8 55440.9 502.367  20
   1   5  -8 54752.9 570.191  19
  -1   5   8 54037.8 581.347  19
  -1  -5   8 56059.1 602.521  17
   1   5  -8 55469.0 611.196  12
   1  -5  -8 51960.8 514.309  13
   1   5  -8 54223.1 607.218  13
   1  -5  -8 53712.5 560.258  15
  -1   5   8 55872.1 579.195  15
  -1   5   8 55604.3 541.555  12
  -1  -5   8 56330.3 587.370  13
   1   5  -6 10005.6 241.228   9
  -1   5   6 10877.3 247.194   8
  -1  -5   6 10847.3 181.438   8
  -1  -5   6 11073.7 237.154  10
   1   5  -6 11179.9 241.667  10
  -1   5   6 11790.2 253.657   9
  -1   5   6 10773.1 216.849  11
   1  -5  -6 10757.1 242.062   9
   1  -5  -6 10797.3 213.401  11
   1  -5  -6 11454.5 250.537   3
  -1   5   6 10891.5 246.463   3
  -1  -5   6 10271.8 250.688   7
  -1  -5   6 11578.1 241.249   3
   1   5  -6 10654.5 236.814  19
  -1  -5   6 10794.0 247.451  17
  -1  -5   6 11086.6 227.054  20
  -1   5   6 10172.7 191.609  21
   1   5  -6 11712.9 255.363  17
  -1   5   6 10998.3 243.812  19
  -1  -5   6 11340.6 246.421  19
   1   5  -6 11252.3 220.404  16
  -1  -5   6 10438.9 198.530  21
   1   5  -6 10810.0 252.960  12
  -1  -5   6 11023.5 227.792  13
   1  -5  -6 11165.2 246.968  15
   1  -5  -6 11038.6 227.339  16
   1  -5  -6 10268.4 200.707  13
  -1  -5   6 11110.4 259.013  12
   1   5  -6 10613.6 233.688  13
  -1   5   6 11111.5 250.136  15
  -1   5   4 3044.25 115.955  11
  -1   5   4 2893.10 121.320   8
  -1  -5   4 3132.00 99.9637   8
  -1   5   4 3018.84 118.417   9
   1  -5  -4-7.36885 7.28362   8
   1  -5  -4 3176.02 118.558  11
  -1  -5   4 2981.67 110.746  10
   1   5  -4 3202.73 119.147  10
   1   5  -4 2915.94 97.0281   8
   1  -5  -4 3153.78 79.0307   5
   1   5  -4 105.257 28.4658   7
   1   5  -4 3010.39 113.866   3
   1  -5  -4 3197.76 126.718   3
  -1   5   4 3079.08 127.284   3
  -1  -5   4 3485.98 122.035   3
  -1  -5   4 3114.71 130.520   7
  -1  -5   4 3025.87 86.5510  21
  -1  -5   4 3042.19 106.319  16
   1   5  -4 3284.14 112.930  16
   1  -5  -4 3411.50 131.529  19
   1   5  -4 3303.00 128.260  17
  -1  -5   4 3029.25 121.714  20
  -1  -5   4 3131.34 126.977  17
  -1  -5   4 3233.84 126.790  19
  -1   5   4 3110.50 84.6883  21
  -1   5   4 3024.97 124.809  19
   1   5  -4 3095.91 124.679  19
   1  -5  -4 2998.28 129.298  15
  -1   5   4 3184.35 130.961  15
   1  -5  -4 3022.39 106.477  16
   1   5  -4 2993.66 125.603  15
   1   5  -4 3109.85 105.546  13
  -1  -5   4 3039.23 126.795  12
   1   5  -4 3185.99 130.541  12
  -1  -5   4 3129.63 101.638  13
  -1  -5   2 1116.40 65.3941   8
  -1   5   2 1085.93 74.6828  11
  -1  -5   2 1072.96 62.6331  10
   1  -5  -2 1042.07 70.5016  10
   1   5  -2 1046.52 61.4799  10
   1  -5  -2 1141.22 74.3830   8
   1   5  -2 1034.78 60.9335   8
  -1   5   2 1088.81 73.5122   8
  -1   5   2 1041.88 65.4590   9
  -1  -5   2 1132.41 65.4005   3
  -1   5   2 1088.73 39.8597   5
   1   5  -2 1118.87 64.4557   5
   1   5  -2 1119.14 65.2642   3
   1  -5  -2 1041.46 70.0628   3
  -1  -5   2 1096.35 75.9717   7
  -1   5   2 1044.04 71.3446   3
   1  -5  -2 1095.90 39.4730   5
   1   5  -2 1154.02 66.4344  16
   1  -5  -2 1120.38 73.7477  19
   1   5  -2 1200.49 75.4360  17
  -1  -5   2 1098.29 38.1602  21
  -1   5   2 1117.62 36.4706  21
   1  -5  -2 1056.78 36.5841  18
   1   5  -2 1045.71 73.4229  19
  -1  -5   2 1143.00 66.1343  16
   1   5  -2 1081.78 36.1425  18
  -1   5   2 1129.51 76.1293  19
  -1  -5   2 1082.22 73.4804  17
  -1  -5   2 1210.96 76.4563  19
   1   5  -2 1100.80 73.9920  12
  -1   5   2 1081.48 56.6141  16
   1  -5  -2 1073.52 79.1044  15
  -1  -5   2 1207.11 47.1933  13
   1   5  -2 1047.01 43.4817  13
   1  -5  -2 1070.93 56.9180  16
   1   5  -2 4.10131 9.62789  15
  -1   5   2-2.03312 7.54238  15
  -1  -5   0 13058.8 228.128   8
   1   5   0 12321.0 218.395   8
   1  -5   0 12776.3 231.809   8
  -1   5   0 12655.9 236.890  10
   1  -5   0 12270.6 234.163  10
  -1  -5   0 11993.8 186.440  10
  -1   5   0 12195.1 222.160   8
   1   5   0 11997.7 186.075  10
  -1   5   0 12473.2 145.282   5
  -1   5   0 11819.0 228.466   3
  -1  -5   0 12102.7 189.986   5
   1   5   0 12128.0 200.644   3
   1   5   0 12498.4 198.712   5
  -1  -5   0 12864.1 208.298   3
   1  -5   0 13550.9 245.602   3
  -1  -5   0 11909.8 208.470  16
   1   5   0 13055.5 233.926  17
  -1  -5   0 12787.5 243.879  19
  -1   5   0 12164.9 238.486  19
   1  -5   0 11772.3 162.117  16
   1   5   0 11770.7 233.767  19
  -1   5   0 12642.8 249.504  17
   1  -5   0 12284.3 168.084  13
   1  -5   0 12477.4 246.645  15
  -1   5   0 12266.3 166.359  16
  -1  -5   0 12266.6 242.332  15
   1   5   0 12236.3 213.988  16
  -1   5   0 12197.0 202.976  12
  -1   5   0 11391.1 237.859  15
   1  -5   2 18710.9 301.075  10
  -1  -5  -2 19086.9 295.913   8
  -1   5  -2 18533.8 271.219   8
   1   5   2 18532.9 287.532   8
  -1   5  -2 19761.1 312.885  10
  -1  -5  -2 17382.4 220.650  10
   1  -5   2 19553.8 281.791   8
   1   5   2 18310.2 254.808   3
  -1  -5  -2 18840.5 261.155   3
   1   5   2 19030.7 247.856   5
  -1   5  -2 18464.3 295.536   3
  -1  -5  -2 18224.5 240.774   5
   1  -5   2 19662.1 306.259   3
  -1   5  -2 18562.4 199.995  16
   1  -5   2 18509.2 193.016  16
  -1  -5  -2 18133.9 290.091  20
  -1   5  -2 20220.4 323.080  17
   1   5   2 18479.5 300.725  19
  -1   5  -2 18402.2 167.569  18
   1  -5   2 18245.8 303.740  17
  -1   5  -2 18052.5 297.886  19
  -1   5  -2 18354.2 237.229  13
   1   5   2 19113.1 305.234  15
   1  -5   2 19597.4 249.968  13
  -1   5  -2 19030.1 308.697  15
   1  -5   2 17596.1 294.663  15
   1   5   2 19012.8 280.549  16
   1  -5   2 19092.5 275.378  12
  -1  -5  -2 17827.5 290.097  15
  -1   5  -2 18635.3 266.175  12
  -1  -5  -2 17986.9 274.787  16
  -1   5  -4 53516.0 551.109  10
  -1   5  -4 49916.8 435.773   9
   1  -5   4 50854.2 523.851  10
   1  -5   4 48972.7 444.729   8
  -1  -5  -4 51670.8 522.839   8
   1   5   4 48751.9 390.096  11
   1   5   4 53623.9 538.249   9
   1   5   4 50378.2 511.958   8
   1  -5   4 54768.0 539.001   3
   1   5   4 50624.9 459.372   3
   1  -5   4 51233.6 526.329   7
  -1  -5  -4 49297.1 253.918   1
  -1  -5  -4 48450.1 423.584   5
  -1   5  -4 50464.1 514.406   3
  -1  -5  -4 50628.0 462.564   3
  -1   5  -4 50840.1 520.999  19
  -1   5  -4 52058.4 364.562  16
   1   5   4 50159.4 520.478  19
   1  -5   4 49865.1 536.609  17
  -1   5  -4 54968.0 559.587  17
  -1  -5  -4 47494.5 476.429  20
   1   5   4 50414.1 326.733  13
   1  -5   4 50307.8 495.690  15
  -1  -5  -4 50075.4 491.725  16
  -1  -5  -4 47932.4 347.376  13
   1  -5   4 50339.4 479.633  13
   1  -5   4 52824.6 501.035  12
  -1  -5  -4 50016.4 487.660  15
   1   5   4 53401.8 504.372  15
  -1   5  -4 50359.7 479.987  12
  -1   5  -4 53230.2 468.556  13
  -1   5  -4 52648.1 515.907  15
   1   5   4 52832.3 503.287  16
   1   5   6 52341.8 383.498  11
  -1   5  -6 54168.5 485.592   9
   1   5   6 52752.7 562.815   8
  -1  -5  -6 53400.3 578.222   9
   1  -5   6 55121.9 583.303  10
  -1  -5  -6 55625.4 529.111   3
   1   5   6 53429.0 523.300   3
  -1   5  -6 53520.8 523.342   4
   1  -5   6 54734.0 569.051   7
   1  -5   6 54353.4 596.219  17
  -1  -5  -6 54394.4 498.444  20
   1   5   6 55331.5 585.341  19
  -1   5  -6 54075.5 424.813  16
  -1   5  -6 54264.8 573.873  19
  -1  -5  -6 52017.7 463.829  13
   1   5   6 52304.2 427.743  13
  -1  -5  -6 50672.7 498.693  15
  -1  -5  -6 54088.9 554.303  16
  -1   5  -6 56632.6 545.799  15
   1   5   6 54200.9 515.221  15
   1  -5   6 56653.2 569.589  12
   1  -5   6 53242.7 573.835  13
  -1   5  -6 56162.7 551.685  13
  -1   5  -6 54805.9 552.869  12
   1  -5   8 1156.04 82.3541   9
   1  -5   8 1230.33 102.924  10
   1   5   8 1166.70 57.2677  11
  -1  -5  -8 1106.66 96.0355   9
   1   5   8 1142.98 93.8346   8
  -1   5  -8 1152.43 81.0737   9
  -1   5  -8 1233.98 86.8625   4
   1   5   8 1187.06 90.4673   3
   1   5   8 1132.66 42.2361   1
   1  -5   8 1320.41 100.022   7
  -1  -5  -8 1193.71 77.2746  20
  -1   5  -8 1236.18 99.1519  19
   1  -5   8 1164.00 100.560  17
  -1  -5  -8 1317.88 100.093  16
   1  -5   8 1240.24 104.938  13
  -1   5  -8 1151.83 92.5888  12
   1   5   8 1103.38 78.9081  15
  -1   5  -8 1265.70 86.6160  15
   1   5   8 1049.62 75.5620  13
  -1  -5  -8 1119.17 80.5010  15
  -1  -5  -8 1150.47 84.7731  13
   1  -5  10 1472.94 117.470  10
   1   5  10 1617.86 116.209   8
   1   5  10 1580.79 66.0727  11
  -1  -5 -10 1092.61 77.8105   7
  -1   5 -10 1483.01 101.479   9
  -1  -5 -10 1484.85 64.3755  11
  -1  -5 -10 1382.95 111.218   9
   1   5  10 1483.39 108.308   3
  -1   5 -10 1614.55 103.638   4
   1  -5  10 1544.53 111.644   7
  -1  -5 -10 1494.58 85.0539  20
  -1   5 -10 1521.19 114.301  19
  -1   5 -10 1543.23 116.844  12
  -1  -5 -10 1566.15 116.139  16
  -1  -5 -10 1950.95 123.662  13
   1  -5  10 1464.39 126.903  13
   1   5  10 1540.72 94.7295  15
  -1  -5 -10 1550.86 97.5561  15
   1   5  10 1490.59 99.4461  13
  -1  -5 -12 95.0390 21.4511  11
  -1   5 -12 125.507 43.1811   9
  -1  -5 -12 121.376 35.8965   7
   1   5  12 77.0944 20.1177  11
  -1  -5 -12 124.596 53.7316   9
   1   5  12 69.8172 54.2955   8
   1  -5  12 44.2172 56.4227  10
   1  -5  12 46.6078 40.0513   7
   1   5  12 57.6547 44.2838   3
  -1   5 -12 76.2707 41.3833   4
  -1  -5 -12 65.5843 24.8353  20
   1  -5  12 8.51570 21.2439  17
   1  -5  12 130.628 78.8560  13
  -1  -5 -12 192.360 48.9224  15
   1   5  12 58.1562 49.3985  13
  -1   5 -12 39.4886 45.9231  12
   1   5  12 51.2294 28.0786  15
  -1  -5 -14 6900.22 276.789   9
  -1   5 -14 7012.53 245.400   9
  -1  -5 -14 6391.92 144.491  11
   1  -5  14 7402.88 290.714  10
   1   5  14 6987.41 264.332   8
   1   5  14 6945.35 150.147  11
   1  -5  14 7248.40 260.816   7
  -1  -5 -14 6900.03 175.527   6
   1   5  14 7029.53 265.451   3
  -1   5 -14 6973.18 234.736   4
   1  -5  14 7196.20 283.482  17
  -1  -5 -14 7072.21 178.210  20
  -1   5 -14 7067.20 277.552  12
   1   5  14 7081.23 177.060  14
   1  -5  14 7338.54 306.817  13
   1   5  14 7677.68 269.086  13
  -1  -5 -14 6998.99 212.992  15
  -1  -5 -16-1.22402 59.2097   9
  -1   5 -16 65.4964 51.8239   9
   1  -5  16 115.944 73.1369  10
   1   5  16 31.8831 54.0978   8
  -1  -5 -16 35.2159 20.0559  11
  -1   5 -16 26.8435 40.3496   4
   1   5  16 40.6475 55.5850   3
  -1  -5 -16 55.5714 25.8704   6
   1  -5  16 112.036 56.7849   7
   1  -5  16 60.4197 54.8297  17
  -1  -5 -16 54.0979 24.5413  20
   1  -5  16 77.3081 26.9173  20
   1   5  16 56.6640 50.0089  13
   1   5  16 36.4596 22.9230  14
  -1  -5 -16 38.4764 37.5075  15
  -1   5 -16 36.4376 51.4456  12
   1  -5  16 96.4072 78.4006  13
  -1   5 -18 2931.97 187.456   9
   1  -5  18 3347.14 230.296  10
   1   5  18 3366.72 207.090   8
  -1  -5 -18 2628.51 106.182  11
  -1  -5 -18 3319.28 218.467   9
   1  -5  18 3165.54 198.544   7
  -1   5 -18 3327.89 186.316   4
   1   5  18 3196.04 206.109   3
  -1  -5 -18 2960.81 105.599   6
  -1  -5 -18 3162.69 112.233  20
   1  -5  18 3407.58 224.673  17
   1  -5  18 3151.20 109.783  20
   1   5  18 2838.48 102.760  14
  -1   5 -18 3157.97 213.511  12
   1  -5  18 3682.98 248.524  13
  -1  -5 -18 3169.68 157.507  15
   1   5  18 3554.39 217.114  13
   1   5  20 573.800 101.276   8
  -1  -5 -20 502.736 51.4516  11
  -1  -5 -20 542.286 110.375   9
   1  -5  20 852.383 137.821  10
  -1   5 -20 670.854 103.894   9
   1  -5  20 615.935 85.4080   8
   1   5  20 718.723 118.431   3
  -1  -5 -20 508.988 40.7671   6
  -1   5 -20 595.978 89.1799   4
   1  -5  20 604.650 104.118   7
  -1  -5 -20 533.412 44.0318  20
   1  -5  20 619.633 115.647  17
   1  -5  20 553.655 44.1238  20
   1   5  20 542.705 102.702  13
   1   5  20 510.737 40.1982  14
  -1  -5 -20 599.936 79.8215  15
  -1   5 -20 636.863 112.931  12
   1  -5  20 813.511 138.327  13
  -1   5 -20 541.728 44.3189  14
  -1   5 -20 560.604 46.5337  14
   1   5  22 551.289 116.789   8
  -1   5 -22 594.426 106.227   9
  -1  -5 -22 520.106 112.165   9
   1  -5  22 535.633 83.5019   8
  -1   5 -22 443.204 85.9742   4
   1   5  22 581.352 118.098   3
   1  -5  22 454.830 94.7209   7
   1  -5  22 405.540 27.9347   6
   1  -5  22 551.827 119.415  17
  -1   5 -22 414.367 28.4932  14
   1   5  22 538.548 123.674  13
  -1  -5 -22 718.457 97.4310  15
   1  -5  22 621.959 153.176  13
  -1   5 -22 561.087 119.846  12
  -1  -5 -24 3601.15 261.476   9
   1  -5  24 3473.24 203.881   8
   1   5  24 3337.07 235.808   8
  -1   5 -24 3534.35 243.170   9
  -1   5 -24 3606.65 219.089   4
   1  -5  24 3510.45 237.896   7
   1   5  24 3522.84 260.013   3
   1  -5  24 4068.97 281.994  17
  -1   5 -24 3418.23 190.935  15
   1  -5  24 3745.37 287.699  13
   1   5  24 3525.48 260.636  13
  -1   5 -24 3190.31 254.865  12
  -1  -5 -24 3427.42 177.952  15
  -1  -5 -26 130.772 76.2000   9
  -1   5 -26 80.8072 70.5516   9
   1   5  26 227.275 89.5184   8
   1  -5  26 171.473 66.3043   8
  -1   5 -26 116.068 68.4121   4
   1  -5  26 223.243 87.7725   7
   1   5  26 164.548 87.8754   3
   1  -5  26 54.2502 79.5216  17
   1   5  26 278.804 108.750  13
  -1  -5 -26 304.470 73.8196  15
  -1   5 -26 19.2157 75.0905  12
   1  -5  26 243.559 125.460  13
  -1   5 -26 181.062 57.1081  15
  -1  -5 -28 791.893 148.289   9
   1  -5  28 755.365 111.681   8
   1   5  28 705.097 130.811   8
  -1   5 -28 604.351 127.007   9
  -1   5 -28 683.243 113.552   4
   1   5  28 684.659 140.485   3
   1  -5  28 790.848 134.123   7
   1  -5  28 735.669 156.208  17
  -1   5 -28 718.700 145.819  12
   1   5  28 698.576 151.965  13
  -1  -5 -28 813.998 152.214  16
   1  -5  28 453.848 145.887  13
  -1   5 -30 101.405 81.6239   9
  -1  -5 -30 75.2405 95.5361   9
   1   5  30 32.7025 78.8069   8
   1  -5  30-34.2746 65.4945   8
   1  -5  30 60.6037 80.4524   7
  -1   5 -30 69.4963 65.7901   4
   1   5  30 40.9656 89.0413   3
   1  -5  30 75.8192 84.9005  17
  -1   5 -30 73.5138 78.2437  12
   1  -5  30-257.466 172.107  13
   1   5  30-73.3726 111.490  13
  -1  -5 -30 291.712 127.468  16
  -1  -5 -32 93.9383 99.2364   9
  -1   5 -32 16.9245 79.3242   9
   1   5  32-4.12709 84.7905   8
   1   5  32 67.0659 85.7187   3
  -1   5 -32 102.801 71.5148   4
   1  -5  32 137.889 85.3726   7
   1  -5  32-14.0543 79.0346  17
   1   5  32-170.221 130.264  13
  -1  -5 -32 231.668 110.410  16
  -1   5 -32 49.8452 95.1247  12
   1   5  34-82.7076 87.7355   8
  -1  -5 -34-61.9146 103.642   9
  -1   5 -34 80.6704 81.8260   9
   1   5  34 7.46623 89.9734   3
   1  -5  34-78.8079 86.1498   7
   1   5  34 846.514 196.883  21
   1  -5  34 1026.19 216.861  21
   1  -5  34-21.0512 90.2024  17
   1   5  34-167.926 126.945  13
  -1  -5 -34 83.3775 104.557  16
  -1   5 -34 100.783 110.323  12
   1  -5  34 30.1545 128.633  13
  -1   5 -36-26.4068 87.8771   9
  -1  -5 -36 130.404 105.177   9
   1   5  36-34.9164 83.3447   8
   1   5  36 46.2781 102.067   3
   1  -5  36 597.654 180.894  21
   1  -5  36-16.8349 108.405  17
   1   5  36 429.870 168.686  21
   1  -5  36 3.92084 113.809  13
   1   5  36-228.426 141.545  13
  -1  -5 -36 26.4032 101.338  16
  -1   5 -36-35.2384 101.898  12
  -1  -5 -38 18.3029 104.739   9
  -1   5 -38 111.653 97.3274   9
   1  -5  38-91.4952 111.779   3
   1   5  38 24.9649 112.902   3
   1  -5  38 429.983 168.320  21
   1   5  38 98.4580 133.046  21
   1  -5  38-49.0916 126.326  17
   1   5  38-438.507 157.786  13
  -1   5 -38 8.95095 89.9421  12
   1  -5  38-211.481 133.728  13
  -1  -5 -38-210.211 116.651  16
  -1   5 -40-18.6221 96.2036   9
  -1   6  41-26.5213 106.768  19
   1   6 -39 118.715 109.816   9
   1  -6 -39 280.512 143.799   9
  -1  -6  39-44.8674 113.248   3
  -1   6  39 216.901 142.184   3
  -1  -6  39-145.951 132.735  21
  -1   6  39-115.770 119.663  21
  -1  -6  39-33.9157 109.225  17
   1   6 -39-47.5351 99.0948  12
   1  -6 -39-24.9004 90.2676  16
  -1  -6  39-379.730 179.464  13
   1   6 -37 44.6435 97.8661   9
   1  -6 -37 77.5984 91.4794   9
  -1   6  37 193.635 111.813   8
  -1  -6  37 268.424 144.108   3
  -1   6  37 118.654 106.907   3
  -1  -6  37 45.9989 91.6772   7
  -1  -6  37 135.430 105.962  21
  -1  -6  37 84.6657 125.018  17
  -1   6  37 161.766 118.612  21
  -1  -6  37-168.822 137.718  13
   1   6 -37-63.6201 109.969  12
   1  -6 -37 333.441 147.890  16
   1   6 -35 108.820 101.768   9
   1  -6 -35 22.6323 102.757   9
  -1   6  35-95.9042 92.3841   8
  -1   6  35 38.8571 88.0614   3
  -1  -6  35-36.6025 93.5793   7
  -1  -6  35 58.6461 117.636  21
  -1  -6  35 118.009 121.366  17
  -1   6  35 241.585 134.799  21
   1  -6 -35 175.401 105.680  16
   1   6 -35-93.6739 99.9071  12
  -1  -6  35-119.130 125.428  13
  -1   6  33 121.481 78.5054   8
   1   6 -33 95.1242 84.8378   9
   1  -6 -33 97.2046 97.5976   9
  -1  -6  33 29.5520 79.3492   7
  -1   6  33 192.524 106.054   3
  -1  -6  33 257.556 122.536  21
  -1   6  33 264.585 125.443  21
  -1  -6  33 217.025 120.369  17
   1   6 -33 31.1809 87.9301  12
  -1  -6  33 31.7380 92.9501  13
   1  -6 -33 316.396 135.594  16
   1  -6 -31 100.947 98.7327   9
   1   6 -31 35.8878 77.9982   9
  -1   6  31-162.261 103.286   8
  -1  -6  31 101.967 86.5789   7
  -1   6  31-5.09424 91.6975   3
  -1   6  31 284.878 130.573  21
  -1  -6  31 107.603 89.4199  17
   1   6 -31-32.1694 74.7564  12
  -1  -6  31-28.7802 112.341  13
   1  -6 -29 383.349 127.143   9
  -1   6  29 244.697 98.1693   8
   1   6 -29 123.310 85.8254   9
  -1  -6  29 292.399 103.265   7
   1   6 -29 321.836 79.7581   4
  -1   6  29 355.356 123.966   3
  -1  -6  29 564.836 146.210  21
  -1  -6  29 309.950 119.928  17
  -1   6  29 383.706 126.486  21
  -1  -6  29 166.931 110.551  13
  -1   6  29 209.805 103.015  13
   1   6 -29 409.890 128.654  12
   1   6 -29 264.992 78.3178  15
   1  -6 -29 282.908 82.4504  15
   1  -6 -27 386.570 117.841   9
  -1  -6  27 373.767 70.3779   8
   1   6 -27 325.074 103.358   9
  -1   6  27 320.593 91.0023   8
   1   6 -27 355.394 78.6586   4
  -1   6  27 507.645 133.798   3
  -1  -6  27 357.336 101.694   7
  -1  -6  27 499.221 132.786  21
  -1   6  27 362.222 116.984  21
  -1  -6  27 367.527 118.620  17
   1   6 -27 371.100 122.031  12
  -1  -6  27 249.944 97.9259  13
   1  -6 -27 432.094 91.9696  15
  -1   6  27 480.055 123.250  13
   1   6 -27 415.241 90.7636  15
  -1   6  25 144.992 77.8015   8
   1   6 -25 87.4772 73.8960   9
  -1  -6  25 171.049 55.2747   8
   1  -6 -25 81.7406 77.8313   9
  -1  -6  25 157.526 83.6301   7
  -1   6  25 209.360 95.6658   3
   1   6 -25 204.400 66.9826   4
  -1  -6  25 137.739 90.8771  17
  -1   6  25 147.572 89.1228  13
   1  -6 -25 120.209 59.3932  15
  -1  -6  25 71.9118 91.7983  13
   1   6 -25 223.046 98.1423  12
  -1   6  23 65.4980 64.1473   8
   1   6 -23 179.953 79.9617   9
  -1  -6  23 212.594 54.7967   8
   1  -6 -23 192.619 87.4101   9
   1   6 -23 196.846 61.2323   4
   1  -6 -23 157.659 26.5668   6
  -1   6  23 161.544 82.1294   3
  -1  -6  23 144.858 28.0263   6
  -1  -6  23 226.381 83.8534   7
  -1  -6  23 147.809 28.7437  20
  -1  -6  23 104.761 77.4670  17
   1  -6 -23 176.064 28.3481  20
  -1   6  23 153.990 25.8013  14
  -1  -6  23 107.121 93.9229  13
  -1   6  23 150.769 69.7394  13
   1   6 -23 141.215 78.5333  12
   1  -6 -23 132.131 56.7020  15
  -1   6  21 1513.80 107.252  11
   1  -6 -21 1693.66 174.763   9
   1   6 -21 1514.98 153.904   9
  -1  -6  21 1708.08 119.161   8
  -1   6  21 1593.32 153.575   8
   1   6 -21 1684.80 129.118   4
  -1  -6  21 1524.13 86.5565   6
  -1  -6  21 1608.33 164.485   7
  -1   6  21 1762.06 180.799   3
   1  -6 -21 1503.46 81.0248   6
  -1  -6  21 1392.68 81.1237  20
  -1  -6  21 1643.46 171.889  17
   1  -6 -21 1427.07 79.9347  20
  -1   6  21 1460.01 78.6506  14
  -1   6  21 1777.69 168.982  13
  -1  -6  21 1458.43 162.650  13
   1  -6 -21 1611.46 137.933  15
   1   6 -21 1631.07 176.965  12
  -1  -6  19 3184.97 151.802   8
  -1  -6  19 3245.07 226.709  10
  -1   6  19 3217.81 146.788  11
   1   6 -19 3001.49 200.212   9
   1  -6 -19 3457.88 226.822   9
  -1   6  19 4121.24 233.697   8
   1   6 -19 3258.20 168.943   4
  -1  -6  19 3662.74 227.139   7
  -1   6  19 3135.01 219.620   3
  -1  -6  19 3062.89 126.261   6
   1   6 -19 2925.61 75.7488   2
   1  -6 -19 3229.95 125.647  20
  -1  -6  19 3438.49 228.952  17
  -1  -6  19 3169.93 127.274  20
   1  -6 -19 2911.71 174.281  15
   1   6 -19 3270.25 222.377  12
  -1   6  19 3321.66 213.347  13
  -1  -6  19 3191.02 227.136  13
   1   6 -19 3037.26 126.062  14
   1  -6 -17 565.714 64.7558  11
   1  -6 -17 575.021 105.459   9
  -1  -6  17 592.723 105.841  10
   1   6 -17 674.309 102.497   9
  -1   6  17 629.472 67.3180  11
  -1   6  17 619.035 94.3550   8
  -1   6  17 629.576 104.082   3
   1   6 -17 576.709 72.4917   4
  -1  -6  17 565.806 96.9224   7
  -1  -6  17 677.921 110.456  17
  -1  -6  17 631.126 61.0441  20
   1  -6 -17 650.146 61.4183  20
   1   6 -17 672.413 108.104  12
  -1  -6  17 689.014 112.569  13
  -1   6  17 577.984 92.7651  13
   1  -6 -17 577.046 80.0631  15
   1   6 -17 540.742 58.2207  14
  -1  -6  15 793.690 107.166  10
   1  -6 -15 721.181 100.260   9
   1   6 -15 709.991 93.8277   9
  -1   6  15 709.072 92.8476   8
   1  -6 -15 691.797 67.2189  11
  -1   6  15 720.302 70.5310  11
  -1   6  15 899.931 110.288   3
   1   6 -15 795.412 80.1244   4
  -1  -6  15 620.325 95.6545   7
  -1  -6  15 665.129 99.1091  17
  -1  -6  15 688.764 65.4017  20
   1  -6 -15 646.361 63.2813  20
  -1  -6  15 697.644 100.330  13
   1  -6 -15 717.269 87.4989  15
  -1   6  15 650.032 90.4974  13
   1   6 -15 686.538 100.750  12
  -1   6  13 5255.19 169.676  11
   1   6 -13 5412.99 224.903   9
   1  -6 -13 5400.13 235.757   9
  -1   6  13 5417.18 228.286   8
   1  -6 -13 5171.88 167.913  11
  -1  -6  13 5407.39 237.934  10
   1   6 -13 5438.26 186.840   4
  -1  -6  13 5121.44 227.028   7
  -1   6  13 5257.70 227.008   3
  -1  -6  13 5351.69 172.538  20
  -1  -6  13 5457.43 238.227  17
   1   6 -13 5358.54 227.198  19
  -1   6  13 5352.95 230.351  19
   1  -6 -13 5398.56 208.260  15
  -1  -6  13 5593.28 240.729  13
  -1   6  13 5280.90 212.787  13
   1   6 -13 5302.25 234.521  12
  -1   6  11 556.820 59.3217  11
   1  -6 -11 567.848 55.9394  11
  -1  -6  11 763.892 93.6342  10
  -1   6  11 602.084 79.5608   8
   1   6 -11 577.037 74.7924   9
   1  -6 -11 556.203 81.5808   9
   1   6 -11 624.751 65.9858   4
  -1  -6  11 600.566 80.4241   7
  -1   6  11 601.667 82.2905   3
  -1  -6  11 617.008 86.1984  17
  -1  -6  11 717.758 69.4430  20
   1   6 -11 594.765 79.1278  19
  -1   6  11 632.278 80.7151  19
   1  -6 -11 656.283 79.8147  15
  -1  -6  11 657.376 87.1668  13
   1   6 -11 668.986 91.2391  12
   1  -6  -9 4106.17 145.851  11
  -1   6   9 4189.48 147.626  11
  -1  -6   9 4406.21 185.405  10
   1   6  -9 4141.30 173.190   9
   1  -6  -9 3895.19 176.556   9
  -1   6   9 3999.99 176.436   8
  -1  -6   9 3892.66 123.471   8
  -1  -6   9 3956.33 182.852   7
   1   6  -9 4050.76 148.364   4
  -1   6   9 4060.85 178.165   3
  -1  -6   9 4252.98 157.605  20
  -1  -6   9 4053.59 180.675  17
   1   6  -9 4069.99 172.939  19
  -1   6   9 4104.37 175.200  19
   1  -6  -9 4214.53 175.611  15
  -1  -6   9 4244.12 182.680  13
   1  -6  -9 2804.12 131.074  13
   1  -6  -9 4405.50 175.704  16
   1   6  -9 4307.78 187.175  12
  -1   6   7 4778.13 157.326  11
  -1  -6   7 5132.02 179.534  10
  -1   6   7 5309.57 190.885   8
  -1  -6   7 5181.54 139.238   8
   1  -6  -7 4858.71 182.038   9
   1  -6  -7 4928.80 156.340  11
   1   6  -7 4794.84 176.079   9
  -1  -6   7 4752.86 190.155   7
  -1   6   7 5042.74 183.328   3
   1   6  -7 5227.26 164.460  16
  -1   6   7 5084.97 148.670  21
  -1   6   7 4738.92 176.876  19
  -1  -6   7 4954.47 190.064  17
   1   6  -7 4704.39 177.782  19
  -1  -6   7 5280.15 173.314  20
  -1  -6   7 5120.99 151.200  21
  -1  -6   7 5042.19 170.707  13
   1  -6  -7 4988.27 183.892  15
   1  -6  -7 5176.79 153.600  13
   1   6  -7 4646.30 183.807  12
   1  -6  -7 4747.39 166.162  16
  -1   6   7 4864.75 161.597  12
   1   6  -7 5255.33 177.041  13
   1   6  -5 6408.71 187.529  10
  -1  -6   5 5571.13 147.279   8
  -1   6   5 5908.16 174.318  11
  -1  -6   5 6332.99 181.139  10
   1  -6  -5 6452.41 179.583  11
  -1   6   5 6035.43 193.525   8
   1   6  -5 5886.13 148.140   8
  -1   6   5 6401.04 191.225   9
   1  -6  -5 5841.23 123.451   5
  -1  -6   5 6333.18 183.435   3
  -1   6   5 6134.09 190.681   3
  -1  -6   5 6210.54 202.342   7
   1   6  -5 6599.39 199.559  17
   1   6  -5 6294.71 168.681  16
  -1  -6   5 6160.00 196.036  17
  -1   6   5 6191.17 194.180  19
   1   6  -5 5849.83 188.871  19
  -1   6   5 6201.25 132.685  21
  -1  -6   5 6060.81 163.210  16
  -1  -6   5 5359.37 180.330  20
  -1  -6   5 6059.71 135.667  21
  -1  -6   5 6251.56 162.357  13
   1  -6  -5 5996.63 167.437  16
   1  -6  -5 5943.65 142.765  13
   1   6  -5 5771.50 192.135  12
   1  -6  -5 6419.97 202.376  15
   1   6  -5 6005.53 159.478  13
   1   6  -3 72.5287 23.9672  10
  -1   6   3 60.5866 30.1394   8
  -1  -6   3 85.8776 23.9258   8
   1   6  -3 91.0871 26.9155   8
   1  -6  -3 31.3770 26.0839  10
  -1  -6   3 73.6741 27.2165  10
  -1   6   3 62.9119 31.1476  11
  -1   6   3 75.6266 27.9323   9
   1   6  -3 88.4850 25.8140   5
  -1  -6   3 28.9490 28.6291   7
  -1   6   3 65.0799 32.3385   3
   1  -6  -3 65.2794 14.7286   5
   1  -6  -3 94.2536 29.8185   3
  -1  -6   3 89.2407 26.5549   3
   1   6  -3 68.4947 28.5601   3
   1   6  -3 81.3649 25.5243  16
  -1   6   3 79.3254 14.3535  21
  -1   6   3 60.5208 30.3988  19
  -1  -6   3 62.5060 26.0180  19
   1   6  -3 93.1743 32.2576  19
  -1  -6   3 74.6606 32.2100  17
  -1  -6   3 64.7288 14.6564  21
   1   6  -3 79.0849 32.1716  17
  -1  -6   3 105.189 28.9543  16
  -1  -6   3 81.7704 20.4027  13
   1  -6  -3 91.3610 40.6229  15
   1  -6  -3 80.5909 25.6090  16
   1   6  -3 73.0229 18.7883  13
   1   6  -3 84.9820 34.9036  12
  -1   6   1 662.213 65.9435  11
   1  -6  -1 712.436 62.4834  10
   1  -6  -1 722.455 65.5271   8
  -1  -6   1 663.995 53.7685  10
  -1  -6   1 711.093 58.7831   8
   1   6  -1 728.068 54.9973  10
  -1   6   1 707.230 62.6948  10
   1   6  -1 768.915 61.0483   8
  -1   6   1 758.502 65.4751   8
   1   6  -1 738.094 54.5258   5
   1   6  -1 666.707 56.6201   3
  -1   6   1 655.903 62.8619   3
  -1  -6   1 719.672 58.0118   3
  -1  -6   1 675.203 66.6458   7
   1  -6  -1 768.822 65.0001   3
  -1   6   1 728.591 38.4976   5
   1   6  -1 753.154 68.3231  19
   1  -6  -1 417.228 51.8786  19
   1  -6  -1 711.959 48.7001  16
  -1   6   1 766.213 70.0388  17
   1   6  -1 713.891 57.9196  16
  -1  -6   1 774.953 66.9283  19
  -1  -6   1 707.201 58.5174  16
  -1   6   1 759.633 69.3567  19
   1   6  -1 780.112 66.2516  17
  -1   6   1 679.903 47.6550  16
   1   6  -1 645.461 63.4432  12
   1   6  -1-5.28121 7.29804  15
  -1  -6   1 676.123 70.8439  15
  -1   6   1-10.4806 9.31299  15
   1  -6  -1 705.168 42.4605  13
   1  -6  -1 685.071 71.0686  15
   1   6   1 13.3393 26.9403   8
  -1  -6  -1 5.08403 18.3059  10
   1  -6   1 44.6012 29.6189  10
  -1   6  -1 2.68586 22.8813   8
  -1   6  -1 2.51348 21.6492  10
  -1  -6  -1 32.9658 24.4447   8
   1  -6   1-3.45653 21.1931   8
  -1   6  -1-3.77233 29.2221   3
   1   6   1 14.3949 17.4223   5
   1  -6   1 6.74227 22.6414   3
  -1  -6  -1-9.71044 21.7067   5
  -1  -6  -1 21.7453 19.5778   3
   1   6   1-2.68833 21.2424   3
  -1   6  -1 46.1140 26.3309  17
   1   6   1 9.66724 27.9490  19
   1  -6   1 7.09780 14.1002  16
  -1   6  -1-9.72963 31.2979  19
  -1  -6  -1 4.73061 7.88422  18
   1  -6   1-9.43842 33.5205  17
   1   6   1 18.8796 18.3093  16
  -1  -6  -1 10.4694 23.5162  16
  -1  -6  -1 27.6377 26.7198  15
  -1   6  -1 21.7290 13.7009  13
   1  -6   1 1.82092 32.6675  15
  -1   6  -1 13.4762 13.3141  16
   1  -6   1 5.94047 15.3703  13
  -1   6  -1 29.9724 24.9736  15
  -1   6  -1 54.4138 26.1714  12
   1   6   1 62.1267 28.6177  15
  -1  -6  -3 6990.44 159.115  10
   1   6   3 7208.72 202.070   8
  -1   6  -3 7506.83 215.353  10
   1  -6   3 7359.13 188.504   8
   1  -6   3 7369.32 208.460  10
   1   6   3 7227.21 181.943   3
   1  -6   3 7449.34 208.992   3
  -1  -6  -3 7506.51 185.118   3
   1   6   3 7299.32 166.461   5
  -1  -6  -3 7077.51 163.121   5
   1  -6   3 7109.75 211.547   7
  -1   6  -3 6931.80 203.629   3
  -1   6  -3 7130.76 208.043  19
  -1  -6  -3 7439.52 205.223  20
  -1   6  -3 7304.83 143.454  16
   1  -6   3 7464.54 218.562  17
   1   6   3 7099.56 209.083  19
   1  -6   3 7042.38 136.054  16
  -1  -6  -3 7270.80 101.140  13
  -1  -6  -3 6984.49 201.144  15
   1  -6   3 7385.11 174.928  13
  -1  -6  -3 6826.62 188.993  16
   1  -6   3 7274.68 192.855  12
   1   6   3 7862.47 212.984  15
  -1   6  -3 7391.97 168.642  13
   1  -6   3 7485.35 210.495  15
  -1   6  -3 7230.84 189.790  12
   1   6   3 7316.27 193.126  16
   1   6   5 44.2041 40.7064   8
   1   6   5 54.5627 23.9275  11
   1  -6   5 109.367 41.4782  10
   1  -6   5 21.3204 21.7169   8
  -1   6  -5-12.0923 25.4533   9
  -1  -6  -5 30.1144 25.2011   5
  -1  -6  -5 2.91668 9.58857   1
  -1  -6  -5 5.64486 23.1905   3
   1  -6   5-24.8220 38.6567   7
   1   6   5-12.5802 28.9898   3
  -1   6  -5 22.8729 33.5607   3
   1   6   5-14.3496 33.8539  19
   1  -6   5 42.1730 39.2037  17
  -1  -6  -5 32.3828 32.1381  20
  -1   6  -5 12.6218 17.1904  16
  -1   6  -5-22.8793 29.8205  19
  -1  -6  -5 22.0407 34.7370  15
  -1  -6  -5 68.4608 37.1932  16
   1   6   5 3.62986 23.2287  15
  -1   6  -5 29.7739 30.6581  12
   1  -6   5 23.7148 31.3528  13
   1  -6   5 33.0150 24.6627  12
   1  -6   5-16.0564 36.6880  15
   1   6   5 7.34767 16.7721  13
  -1   6  -5 8.32139 19.9494  13
  -1  -6  -5 30.3263 19.6294  13
   1   6   7 2525.81 95.2690  11
   1   6   7 2604.27 142.860   8
   1  -6   7 2459.03 139.921  10
  -1   6  -7 2887.96 126.692   9
   1   6   7 2552.42 127.579   3
  -1  -6  -7 2479.87 115.530   5
   1  -6   7 2482.89 137.693   7
  -1   6  -7 2585.40 128.612   4
   1   6   7 2549.53 141.961  19
  -1   6  -7 2484.92 101.132  16
  -1  -6  -7 2726.21 127.860  20
   1  -6   7 2542.91 144.422  17
  -1   6  -7 2623.82 143.474  19
  -1  -6  -7 2304.20 108.107  13
  -1   6  -7 2554.77 133.982  12
   1   6   7 2416.73 100.947  13
  -1  -6  -7 2394.36 133.034  16
  -1   6  -7 2810.52 134.560  13
  -1  -6  -7 2552.20 127.125  15
   1  -6   7 2721.25 147.213  13
  -1  -6  -9 82.0796 44.0285   9
  -1   6  -9 33.5359 30.4814   9
   1   6   9 63.4004 21.7062  11
   1   6   9-18.2850 58.0961   8
   1  -6   9 73.6857 45.2411  10
   1  -6   9 51.4816 36.1670   7
   1   6   9-5.58479 35.2007   3
  -1   6  -9 10.4605 32.7158   4
  -1  -6  -9 11.0784 29.1012  20
   1   6   9 25.4371 47.3472  19
   1  -6   9-14.7261 31.2951  17
  -1   6  -9 45.4866 37.8964  19
   1   6   9 30.9221 34.2720  13
  -1  -6  -9 24.8213 39.5157  16
   1  -6   9 55.3250 49.1411  13
  -1  -6  -9 73.5636 28.8980  13
  -1  -6  -9 70.4749 36.3184  15
  -1   6  -9 23.7351 35.2382  12
   1  -6  11 1133.61 115.745  10
  -1  -6 -11 1145.90 110.825   9
   1   6  11 1167.04 113.453   8
  -1   6 -11 1202.67 98.3370   9
   1   6  11 1145.53 63.2292  11
  -1  -6 -11 1165.76 63.2559  11
  -1   6 -11 1156.33 95.8155   4
   1   6  11 1026.45 96.5268   3
   1   6  11 1149.42 47.8889   1
   1  -6  11 1242.51 110.209   7
  -1   6 -11 1324.94 117.038  19
  -1  -6 -11 1182.91 84.7369  20
  -1   6 -11 1111.79 105.396  12
   1  -6  11 1285.99 128.097  13
  -1  -6 -11 1401.59 104.968  15
  -1  -6 -11 1299.31 117.444  16
   1   6  11 1164.15 96.1833  13
  -1   6 -13 3384.56 172.689   9
  -1  -6 -13 3183.46 192.065   9
   1   6  13 3187.09 104.223  11
  -1  -6 -13 3184.12 103.488  11
   1   6  13 3641.01 193.102   8
   1  -6  13 3599.91 208.403  10
  -1   6 -13 3646.36 171.371   4
   1   6  13 3337.47 184.056   3
   1  -6  13 3440.68 187.557   7
   1  -6  13 3420.27 202.654  17
  -1  -6 -13 3658.76 142.396  20
   1  -6  13 3539.39 212.000  13
  -1  -6 -13 3780.27 203.710  16
  -1  -6 -13 3402.16 156.123  15
  -1   6 -13 3675.22 197.552  12
   1   6  13 3571.95 177.649  13
   1   6  15 1464.48 135.011   8
  -1  -6 -15 1507.84 141.709   9
  -1   6 -15 1401.34 119.533   9
   1  -6  15 1455.80 144.286  10
  -1  -6 -15 1286.87 68.3357  11
   1   6  15 1292.66 69.1381  11
   1  -6  15 1542.21 132.618   7
  -1   6 -15 1362.34 117.316   4
   1   6  15 1588.64 139.768   3
  -1  -6 -15 1266.84 85.0522  20
   1  -6  15 1392.20 141.598  17
  -1   6 -15 1588.95 144.705  12
  -1  -6 -15 1745.14 150.993  16
   1  -6  15 1518.56 156.240  13
   1   6  15 1436.63 126.458  13
   1   6  15 1513.22 92.7640  14
  -1  -6 -15 1405.12 110.588  15
   1   6  17 1927.70 161.919   8
  -1  -6 -17 1693.75 155.716   9
   1  -6  17 1884.73 171.258  10
  -1  -6 -17 1474.60 75.0532  11
  -1   6 -17 1661.01 139.027   9
   1  -6  17 1819.40 154.019   7
   1   6  17 1812.37 158.885   3
  -1   6 -17 1781.71 134.723   4
  -1  -6 -17 1787.27 98.2040   6
  -1  -6 -17 1820.40 100.796  20
   1  -6  17 1661.14 165.132  17
   1  -6  17 1758.83 97.7949  20
  -1  -6 -17 1757.22 123.385  15
   1   6  17 1858.01 152.761  13
   1  -6  17 1825.48 176.073  13
  -1   6 -17 1688.24 155.023  12
  -1  -6 -17 1829.39 162.915  16
   1   6  17 1631.92 93.3832  14
  -1   6 -19 2325.56 173.772   9
  -1  -6 -19 2116.99 186.412   9
   1  -6  19 2587.85 213.359  10
   1   6  19 2157.48 177.996   8
  -1  -6 -19 1885.02 88.1257  11
  -1   6 -19 2420.48 166.937   4
  -1  -6 -19 2182.75 103.392   6
   1  -6  19 2375.90 178.897   7
   1   6  19 2123.11 182.854   3
   1  -6  19 2175.89 103.028  20
   1  -6  19 2303.13 198.866  17
  -1  -6 -19 2094.36 102.684  20
   1   6  19 2205.38 179.356  13
  -1   6 -19 2149.43 186.267  12
   1   6  19 1928.08 97.4005  14
  -1  -6 -19 2497.73 197.541  16
  -1  -6 -19 2109.18 141.450  15
   1  -6  19 2515.06 214.812  13
  -1   6 -21 277.846 83.7552   9
   1  -6  21 134.326 97.8374  10
   1  -6  21 255.293 64.4649   8
   1   6  21 364.689 102.982   8
  -1  -6 -21 234.885 92.0072   9
   1   6  21 359.752 94.8928   3
  -1  -6 -21 267.944 37.5598   6
  -1   6 -21 211.499 64.4482   4
   1  -6  21 366.797 91.8461   7
   1  -6  21 348.853 110.544  17
  -1  -6 -21 282.190 39.3005  20
   1  -6  21 220.010 36.2356  20
  -1  -6 -21 360.657 98.9311  16
   1   6  21 320.916 95.3923  13
   1  -6  21 248.789 112.504  13
  -1   6 -21 329.520 92.0126  12
  -1   6 -21 256.232 39.2270  14
  -1  -6 -21 423.302 78.4414  15
  -1   6 -23 1020.91 137.270   9
  -1  -6 -23 948.774 145.694   9
   1   6  23 819.269 128.448   8
   1  -6  23 802.788 105.628   8
   1   6  23 892.510 142.749   3
   1  -6  23 787.006 129.674   7
  -1   6 -23 909.356 117.693   4
   1  -6  23 813.650 146.207  17
  -1  -6 -23 1206.70 115.774  15
   1   6  23 975.423 141.700  13
  -1   6 -23 986.445 150.799  12
  -1  -6 -23 1274.05 167.148  16
   1  -6  23 827.731 150.828  13
   1  -6  25 605.842 97.9992   8
   1   6  25 598.022 116.855   8
  -1  -6 -25 366.307 113.409   9
  -1   6 -25 298.335 93.3195   9
   1   6  25 490.971 123.514   3
   1  -6  25 372.968 104.084   7
  -1   6 -25 405.473 89.0690   4
   1  -6  25 456.842 122.025  17
   1  -6  25 358.634 125.899  13
   1   6  25 324.472 108.863  13
  -1   6 -25 475.113 125.672  12
  -1  -6 -25 615.902 87.6785  15
  -1  -6 -25 366.689 112.711  16
  -1   6 -27 65.7181 73.8946   9
   1  -6  27-71.7296 60.6345   8
   1   6  27-25.6848 75.9171   8
  -1  -6 -27-20.7972 72.7023   9
   1   6  27 154.060 99.7036   3
  -1   6 -27 32.9745 60.8607   4
   1  -6  27 95.9568 73.2808   7
   1  -6  27 67.6701 86.0249  17
   1  -6  27-143.898 130.968  13
   1   6  27-81.9447 96.2401  13
  -1   6 -27-18.8996 81.2732  12
  -1  -6 -27 0.95737 88.5138  16
  -1   6 -27 139.288 63.7688  15
   1  -6  29 174.062 71.1112   8
  -1  -6 -29 157.104 105.198   9
  -1   6 -29 63.3885 68.0145   9
   1   6  29 25.3400 75.8244   8
   1  -6  29 134.455 90.4576   7
   1   6  29 60.0890 87.9407   3
  -1   6 -29 131.110 74.4231   4
   1  -6  29-0.22536 83.0640  17
   1   6  29 42.4931 90.2881  13
  -1   6 -29 118.694 96.7904  12
   1  -6  29-31.5800 126.559  13
  -1  -6 -29 243.576 114.127  16
   1   6  31-48.4159 89.1030   8
  -1  -6 -31 23.9760 90.4295   9
  -1   6 -31-19.5165 83.7043   9
   1  -6  31-28.5289 68.5646   7
   1   6  31-13.0150 94.8809   3
  -1   6 -31-6.43057 57.5567   4
   1  -6  31-47.3612 103.484  17
   1   6  31-206.577 125.229  13
  -1  -6 -31 153.737 113.358  16
  -1   6 -31-100.670 97.6308  12
   1   6  33-61.5050 81.8747   8
  -1  -6 -33 18.5863 96.0477   9
  -1   6 -33 33.5391 84.0358   9
   1   6  33 3.87237 104.156   3
   1  -6  33-34.0312 75.1165   7
   1  -6  33-23.2497 98.2960  17
   1  -6  33 718.812 183.752  21
   1   6  33 513.374 166.988  21
   1  -6  33-271.123 159.661  13
   1   6  33-21.7095 93.6416  13
  -1  -6 -33 194.312 121.462  16
  -1   6 -33 12.4503 76.0901  12
  -1   6 -35 2.41726 77.9710   9
   1   6  35-61.3857 85.9616   8
  -1  -6 -35-180.619 117.433   9
   1  -6  35 95.8495 92.0036   7
   1   6  35 101.933 106.193   3
   1  -6  35 407.069 153.739  21
   1  -6  35-95.2737 100.310  17
   1   6  35 110.079 120.862  21
  -1  -6 -35-43.2683 100.153  16
   1   6  35-307.128 134.990  13
   1  -6  35-20.2981 103.208  13
  -1   6 -35-25.6206 95.0210  12
  -1   6 -37-219.815 119.228   9
   1   6  37-61.4039 95.3273   8
  -1  -6 -37 7.49806 103.012   9
   1   6  37-92.8145 131.616   3
   1   6  37 137.707 121.766  21
   1  -6  37 65.9732 104.103  21
   1  -6  37-70.2831 113.456  17
   1  -6  37-89.8415 136.216  13
  -1   6 -37 107.816 125.735  12
  -1  -6 -37 27.9316 110.203  16
  -1   6 -39 136.611 112.694   9
   1   7 -40-156.173 115.616   9
  -1   7  40 251.574 140.852  19
   1   7 -38-38.9334 102.982   9
   1  -7 -38 5.58905 110.113   9
  -1  -7  38-104.317 111.188   3
  -1   7  38 74.3740 97.8053   3
  -1  -7  38 91.8672 88.5552   7
  -1  -7  38 5.83294 118.617  21
  -1   7  38 156.406 132.508  21
  -1  -7  38-34.3321 111.301  17
  -1   7  38-117.062 117.014  19
   1   7 -38 24.9323 101.190  12
   1  -7 -38-63.6329 103.883  16
  -1  -7  38-69.0497 141.333  13
   1  -7 -36-153.876 114.801   9
  -1   7  36-12.2890 78.3949   8
   1   7 -36 26.5664 93.0157   9
  -1  -7  36 66.3312 90.3766   7
  -1   7  36-96.4845 103.438   3
  -1  -7  36 136.184 129.971  21
  -1  -7  36 67.9920 106.329  17
  -1   7  36-53.9525 102.855  19
  -1   7  36 19.8550 108.449  21
  -1  -7  36-32.8748 114.198  13
   1   7 -36-117.053 82.0780  12
   1  -7 -36 94.0807 118.233  16
  -1   7  34 43.5746 90.8393   8
   1   7 -34 57.3632 74.6615   9
   1  -7 -34-56.3987 91.7939   9
  -1   7  34 21.2988 102.166   3
  -1  -7  34-46.7300 84.5476   7
  -1   7  34 170.203 112.488  21
  -1  -7  34 251.951 136.731  21
  -1  -7  34 48.9135 98.8189  17
   1   7 -34 232.276 121.976  12
   1  -7 -34 236.858 126.780  16
  -1  -7  34 76.0315 104.948  13
   1   7 -32-26.5248 94.0929   9
   1  -7 -32 106.116 111.824   9
  -1   7  32 1.75131 79.4658   8
  -1   7  32 217.745 131.025   3
  -1  -7  32 176.772 97.4386   7
  -1  -7  32 173.898 105.160  17
  -1   7  32-24.7888 98.8279  21
  -1  -7  32 150.095 116.119  21
   1  -7 -32 231.070 113.028  16
   1   7 -32 77.4266 87.3439  12
  -1  -7  32 166.735 116.339  13
  -1   7  30 130.316 83.9316   8
   1  -7 -30 196.436 111.877   9
   1   7 -30 191.713 91.9246   9
  -1   7  30 132.327 109.982   3
   1   7 -30-3.76132 51.3187   4
  -1  -7  30 38.8287 75.9850   7
  -1  -7  30 85.1072 99.6621  17
  -1   7  30 165.339 110.040  21
   1   7 -30 122.121 68.0189  15
   1  -7 -30 406.015 146.173  16
   1   7 -30 133.594 92.3961  12
  -1  -7  30-23.6204 113.934  13
  -1   7  28-14.9304 67.7207   8
   1   7 -28 148.384 89.3882   9
   1  -7 -28 195.578 106.242   9
  -1   7  28-83.8368 89.0895   3
   1   7 -28 54.2614 53.6081   4
  -1  -7  28-34.6101 77.9232   7
  -1  -7  28 42.2799 88.3331  17
  -1   7  28 183.409 103.944  21
  -1  -7  28 249.250 120.047  21
  -1  -7  28-97.5545 115.687  13
   1   7 -28 226.103 111.224  12
   1  -7 -28 33.9747 62.5699  15
   1   7 -28 22.2991 66.3938  15
  -1  -7  26 747.573 92.4190   8
   1  -7 -26 623.264 131.954   9
  -1   7  26 678.589 122.168   8
   1   7 -26 800.001 138.346   9
  -1  -7  26 631.414 131.899   7
  -1   7  26 831.571 154.312   3
   1   7 -26 666.643 97.5374   4
  -1  -7  26 919.907 153.085  21
  -1   7  26 757.312 145.028  21
  -1  -7  26 815.038 150.195  17
   1   7 -26 792.393 148.593  12
   1  -7 -26 669.855 102.378  15
  -1  -7  26 622.092 137.908  13
[truncated: 7,775,600 more chars]
