# Supplementary material for: 2-[3-(1H-Benzimidazol-2-yl)prop­yl]-1H-benzimidazol-3-ium 3,4,5-tri­hydroxy­benzoate–1,3-bis­(1H-benzimidazol-2-yl)propane–ethyl acetate (2/1/2.94): co-crystallization between a salt, a neutral mol­ecule and a solvent
Source: Acta Crystallogr E Crystallogr Commun. 2023 May 23;79(Pt 6):562–6. doi: 10.1107/S2056989023004279 (PMC10242745; doi:10.1107/S2056989023004279)
Supplement: Supplementary file 2 [file e-79-00562-Isup2.hkl]

data_I                                                                          
_shelx_title ' cpp-25_mo_a.res in I2/a'                                         
_shelx_refln_list_code          4                                               
_shelx_F_calc_maximum      757.43                                               
_exptl_crystal_F_000      2456.00                                               
_reflns_d_resolution_high  0.7000                                               
                                                                                
loop_                                                                           
 _space_group_symop_operation_xyz                                               
 'x, y, z'                                                                      
 '-x+1/2, y, -z'                                                                
 'x+1/2, y+1/2, z+1/2'                                                          
 '-x+1, y+1/2, -z+1/2'                                                          
 '-x, -y, -z'                                                                   
 'x-1/2, -y, z'                                                                 
 '-x+1/2, -y+1/2, -z+1/2'                                                       
 'x, -y+1/2, z+1/2'                                                             
                                                                                
_cell_length_a    16.8263                                                       
_cell_length_b    16.7330                                                       
_cell_length_c    26.7833                                                       
_cell_angle_alpha  90.000                                                       
_cell_angle_beta  105.216                                                       
_cell_angle_gamma  90.000                                                       
                                                                                
_shelx_F_squared_multiplier     1.000                                           
                                                                                
loop_                                                                           
 _refln_index_h                                                                 
 _refln_index_k                                                                 
 _refln_index_l                                                                 
 _refln_F_squared_calc                                                          
 _refln_F_squared_meas                                                          
 _refln_F_squared_sigma                                                         
 _refln_observed_status                                                         
   2   0   0       1154.58        932.66        93.56 o                         
   4   0   0       3251.24       3590.19       139.05 o                         
   6   0   0       5168.84       5572.10        27.10 o                         
   8   0   0      19143.69      21460.98        80.48 o                         
  10   0   0       2550.08       2739.96        31.01 o                         
  12   0   0         86.65         79.73         8.88 o                         
  14   0   0       4756.65       4616.86        60.16 o                         
  16   0   0        680.16        616.09        23.53 o                         
  18   0   0        140.55        174.09        15.31 o                         
  20   0   0        172.59        192.66        20.53 o                         
  22   0   0        809.58        875.66        44.19 o                         
   1   1   0       1193.38       1934.74       302.24 o                         
   3   1   0         28.65         50.53         1.70 o                         
   5   1   0       2410.48       2756.21        15.37 o                         
   7   1   0       6056.56       6683.66        22.73 o                         
   9   1   0       1182.78       1358.71        34.33 o                         
  11   1   0       4539.75       5008.46        29.88 o                         
  13   1   0        666.10        649.94        16.12 o                         
  15   1   0       1102.14        977.67        20.45 o                         
  17   1   0       2101.10       1929.65        29.87 o                         
  19   1   0          4.52         -4.77         8.78 o                         
  21   1   0         15.01         22.08        12.03 o                         
  23   1   0        209.87        258.15        22.35 o                         
   0   2   0         85.19        706.02        80.05 o                         
   2   2   0      36784.80      36306.16      1042.22 o                         
   4   2   0      45746.95      47843.96       205.55 o                         
   6   2   0         28.78         85.69         2.70 o                         
   8   2   0       4130.11       4720.71        23.02 o                         
  10   2   0       2223.16       2336.68        18.76 o                         
  12   2   0       2531.89       2772.66        22.09 o                         
  14   2   0       1956.13       1753.22        24.32 o                         
  16   2   0          0.02         -7.39         7.39 o                         
  18   2   0        182.37        180.71        11.73 o                         
  20   2   0        111.36         97.59        12.80 o                         
  22   2   0          1.46        -14.08        14.08 o                         
   1   3   0      13902.00      12338.76       266.11 o                         
   3   3   0       4721.06       4669.83       122.58 o                         
   5   3   0       1310.13       1715.47        10.26 o                         
   7   3   0      20168.55      22662.51        98.00 o                         
   9   3   0       2218.77       2509.68        16.04 o                         
  11   3   0       1132.31       1228.14        13.47 o                         
  13   3   0       1510.90       1403.39        17.44 o                         
  15   3   0        439.73        462.85        13.37 o                         
  17   3   0          2.48          0.16         8.22 o                         
  19   3   0        131.43         96.60        10.90 o                         
  21   3   0        587.15        584.77        26.26 o                         
  23   3   0        391.95        377.40        24.87 o                         
   0   4   0      23862.21      26682.66       166.63 o                         
   2   4   0      34469.26      36150.53       381.85 o                         
   4   4   0       9493.12      10418.97        59.98 o                         
   6   4   0      10597.16      11351.62        46.45 o                         
   8   4   0       1339.70       1355.12        13.31 o                         
  10   4   0       1800.05       1916.23        15.92 o                         
  12   4   0       1022.10        954.83        15.34 o                         
  14   4   0       2869.37       2394.41        38.32 o                         
  16   4   0       2862.47       2811.95        34.50 o                         
  18   4   0        195.89        156.68        11.58 o                         
  20   4   0          5.61         -1.41        13.15 o                         
  22   4   0          6.45          8.72        14.21 o                         
   1   5   0       7135.44       7511.66        39.75 o                         
   3   5   0       6501.05       6447.85       141.77 o                         
   5   5   0      12789.29      13540.66        54.87 o                         
   7   5   0       1850.36       1880.69        15.25 o                         
   9   5   0       2970.69       3282.65        29.53 o                         
  11   5   0        158.42        150.79         5.62 o                         
  13   5   0        123.72         93.25         7.73 o                         
  15   5   0       1333.03       1355.86        22.67 o                         
  17   5   0         74.64         81.18        10.25 o                         
  19   5   0          8.12         16.40        10.39 o                         
  21   5   0         52.90         30.72        13.09 o                         
   0   6   0        428.23        252.26        21.90 o                         
   2   6   0       1926.99       1908.90        11.39 o                         
   4   6   0        915.16       1100.53        10.63 o                         
   6   6   0      18065.74      20138.75       110.79 o                         
   8   6   0        256.36        246.77         7.66 o                         
  10   6   0       2992.65       3187.98        24.88 o                         
  12   6   0          2.86          1.74         4.53 o                         
  14   6   0       1347.29       1180.09        21.86 o                         
  16   6   0         61.98         51.98         9.50 o                         
  18   6   0         12.14          1.30         9.59 o                         
  20   6   0         26.12         26.25        13.51 o                         
  22   6   0        367.53        401.14        26.53 o                         
   1   7   0       3454.98       4062.43        22.51 o                         
   3   7   0       6430.81       6998.07        37.97 o                         
   5   7   0       1775.48       1910.32        19.02 o                         
   7   7   0       2929.41       3413.61        22.05 o                         
   9   7   0        170.32        191.66         7.34 o                         
  11   7   0        160.80        160.06         7.73 o                         
  13   7   0       1839.25       1708.45        27.61 o                         
  15   7   0        191.24        204.05        12.98 o                         
  17   7   0         57.81         38.33         9.90 o                         
  19   7   0        674.34        677.35        23.96 o                         
  21   7   0        337.19        361.76        23.33 o                         
   0   8   0       1466.01       1789.15        32.95 o                         
   2   8   0        551.77        481.51         8.97 o                         
   4   8   0      12648.74      13684.25        83.78 o                         
   6   8   0       9069.93       9407.60        60.29 o                         
   8   8   0       1480.55       1638.63        18.56 o                         
  10   8   0        628.33        614.50        13.30 o                         
  12   8   0       1851.72       1811.70        25.03 o                         
  14   8   0       1349.05       1360.21        26.23 o                         
  16   8   0        110.64        130.85        12.34 o                         
  18   8   0         70.45         61.21        11.51 o                         
  20   8   0        321.27        364.07        22.29 o                         
   1   9   0        590.27        550.32        10.49 o                         
   3   9   0        522.64        436.96         7.83 o                         
   5   9   0       8039.55       8168.76        69.38 o                         
   7   9   0        248.95        211.94         6.09 o                         
   9   9   0       3947.97       3772.01        29.33 o                         
  11   9   0         15.59          4.97         5.66 o                         
  13   9   0        987.46       1046.87        23.44 o                         
  15   9   0        363.62        363.26        17.21 o                         
  17   9   0        151.97        138.22        12.78 o                         
  19   9   0         20.28         11.60        13.09 o                         
  21   9   0          4.94         13.08        15.00 o                         
   0  10   0      11441.91      12317.54        87.14 o                         
   2  10   0         66.06         61.12         5.28 o                         
   4  10   0        280.56        215.88         6.22 o                         
   6  10   0       1530.70       1409.52        15.38 o                         
   8  10   0         47.95         48.07         5.20 o                         
  10  10   0       1098.10       1016.04        18.10 o                         
  12  10   0       2377.96       2397.58        31.94 o                         
  14  10   0         42.68         36.37         8.80 o                         
  16  10   0         44.08         33.49        11.72 o                         
  18  10   0        139.10        136.50        14.78 o                         
  20  10   0         67.12         58.24        16.89 o                         
   1  11   0       3226.53       3419.53        29.99 o                         
   3  11   0         42.44         48.64         4.01 o                         
   5  11   0        229.00        217.60         6.76 o                         
   7  11   0         57.94         38.57         4.73 o                         
   9  11   0        271.57        237.07         9.51 o                         
  11  11   0       2236.09       2218.77        29.70 o                         
  13  11   0        154.91        127.10        10.46 o                         
  15  11   0       1440.40       1522.45        34.27 o                         
  17  11   0          5.12          4.63        12.38 o                         
  19  11   0         24.51         29.46        16.03 o                         
   0  12   0       5950.68       5883.78        54.45 o                         
   2  12   0       1116.91       1156.19        18.19 o                         
   4  12   0        185.16        151.95         6.20 o                         
   6  12   0       2403.58       2342.34        22.74 o                         
   8  12   0       2671.10       2686.13        33.54 o                         
  10  12   0       1813.96       1779.70        23.33 o                         
  12  12   0        580.12        570.08        18.18 o                         
  14  12   0        743.22        786.60        26.60 o                         
  16  12   0        477.57        508.23        23.26 o                         
  18  12   0        107.49        117.75        15.79 o                         
  20  12   0         71.76         48.87        17.16 o                         
   1  13   0          4.80         -0.61         6.53 o                         
   3  13   0       1227.79       1102.24        18.88 o                         
   5  13   0       3130.82       3130.18        31.01 o                         
   7  13   0       3789.24       3629.88        35.88 o                         
   9  13   0       4753.67       4895.94        64.39 o                         
  11  13   0        526.80        528.46        18.42 o                         
  13  13   0        477.41        461.14        18.52 o                         
  15  13   0         29.02         33.34        13.19 o                         
  17  13   0        170.89        185.67        17.90 o                         
  19  13   0         31.79         35.30        16.11 o                         
   0  14   0         86.61        107.26        14.45 o                         
   2  14   0       2130.12       2219.98        28.10 o                         
   4  14   0        602.43        476.80        15.14 o                         
   6  14   0        963.05       1041.92        22.53 o                         
   8  14   0        293.37        284.48        11.85 o                         
  10  14   0          4.67         -3.00         9.09 o                         
  12  14   0        227.24        211.39        13.76 o                         
  14  14   0        127.59        125.44        14.09 o                         
  16  14   0         59.08         44.68        14.19 o                         
  18  14   0        243.61        239.48        19.68 o                         
   1  15   0         76.83         76.04         8.50 o                         
   3  15   0       1223.53       1213.45        24.44 o                         
   5  15   0       1869.09       1825.83        31.41 o                         
   7  15   0         51.44         47.12         9.79 o                         
   9  15   0        449.87        458.59        18.90 o                         
  11  15   0        108.46         92.56        11.15 o                         
  13  15   0          5.45         16.58        11.09 o                         
  15  15   0         48.18         70.63        14.72 o                         
  17  15   0        208.10        177.34        19.34 o                         
   0  16   0       4678.17       5037.67        67.26 o                         
   2  16   0         29.56         26.90         8.96 o                         
   4  16   0        205.75        175.80        11.36 o                         
   6  16   0       1127.12       1205.55        29.07 o                         
   8  16   0       1258.69       1295.88        32.04 o                         
  10  16   0          6.65          1.80        11.50 o                         
  12  16   0         61.06         54.07        12.13 o                         
  14  16   0         10.36         31.84        13.74 o                         
  16  16   0         39.37         49.35        16.26 o                         
   1  17   0        234.57        227.52        13.52 o                         
   3  17   0        528.60        436.94        17.03 o                         
   5  17   0        218.42        172.91        14.13 o                         
   7  17   0       1382.15       1502.37        32.58 o                         
   9  17   0        461.16        414.46        20.60 o                         
  11  17   0         29.32         35.38        12.72 o                         
  13  17   0          3.52          3.17        13.95 o                         
  15  17   0        218.03        266.41        22.31 o                         
   0  18   0        189.40        209.50        19.80 o                         
   2  18   0         58.82         47.90        10.11 o                         
   4  18   0          7.60          8.78        11.11 o                         
   6  18   0          1.03          4.83        12.54 o                         
   8  18   0         56.63         64.50        13.01 o                         
  10  18   0          7.62          0.92        12.92 o                         
  12  18   0          4.01          2.14        14.08 o                         
  14  18   0         26.76         36.63        14.67 o                         
   1  19   0        180.16        215.33        14.08 o                         
   3  19   0        459.70        438.78        20.91 o                         
   5  19   0         60.51         56.19        12.36 o                         
   7  19   0       1058.78       1164.73        35.75 o                         
   9  19   0          0.02         -0.67        13.72 o                         
  11  19   0         46.21         50.94        15.68 o                         
  13  19   0          0.06        -15.88        15.88 o                         
   0  20   0          1.39          4.22        14.45 o                         
   2  20   0          0.93          5.91        12.19 o                         
   4  20   0        123.28        139.11        16.93 o                         
   6  20   0         32.31         18.94        14.64 o                         
   8  20   0        499.13        579.80        26.40 o                         
  10  20   0         28.53         24.88        14.70 o                         
  12  20   0          8.46         13.28        16.52 o                         
   1  21   0          4.19        -10.13        12.43 o                         
   3  21   0        128.11        134.11        15.23 o                         
   5  21   0          0.19         -0.20        13.97 o                         
   7  21   0        136.84        119.16        16.57 o                         
   9  21   0         11.90         32.91        15.41 o                         
  11  21   0          3.65          4.94        17.21 o                         
   0  22   0        561.70        695.86        44.94 o                         
   2  22   0        169.65        180.28        17.83 o                         
   4  22   0          2.90         -4.00        23.57 o                         
   6  22   0        326.74        256.03        20.39 o                         
   8  22   0          1.72         22.60        16.16 o                         
   1  23   0         47.07         57.62        17.45 o                         
   3  23   0        102.99        103.59        21.27 o                         
   5  23   0         27.35         46.76        16.76 o                         
 -22   1   1        181.91        202.56        17.96 o                         
 -20   1   1         59.19         29.23        10.05 o                         
 -18   1   1          7.44         10.14         8.28 o                         
 -16   1   1       3141.21       2746.24        34.12 o                         
 -14   1   1        185.74        187.43        10.19 o                         
 -12   1   1        749.80        714.32        13.30 o                         
 -10   1   1        262.22        326.42         7.16 o                         
  -8   1   1      17554.71      19222.38       239.58 o                         
  -6   1   1       1840.10       2397.90        29.36 o                         
  -4   1   1        563.07        525.44        18.66 o                         
  -2   1   1       8183.84       7669.77       117.54 o                         
   2   1   1      19054.34      19156.57       301.43 o                         
   4   1   1       9309.65       9919.90        96.04 o                         
   6   1   1       3194.18       3576.39        16.83 o                         
   8   1   1      22235.07      24457.61       276.85 o                         
  10   1   1       7379.73       8278.73        36.63 o                         
  12   1   1        477.79        601.25        12.25 o                         
  14   1   1       2670.82       2354.02        27.60 o                         
  16   1   1       1048.28        931.87        20.67 o                         
  18   1   1          7.31          3.42         9.09 o                         
  20   1   1        121.54         76.89        11.79 o                         
  22   1   1          8.91          1.68        15.03 o                         
 -23   2   1        103.93         94.61        16.77 o                         
 -21   2   1          7.04         10.18        11.95 o                         
 -19   2   1        270.10        270.51        13.66 o                         
 -17   2   1        186.31        196.16        11.71 o                         
 -15   2   1          6.46         -7.39         7.39 o                         
 -13   2   1        283.63        303.68         9.70 o                         
 -11   2   1        256.12        235.90         7.55 o                         
  -9   2   1       2757.04       3000.24        17.88 o                         
  -7   2   1        593.34        779.09         7.40 o                         
  -5   2   1       4133.89       3721.07        76.72 o                         
  -3   2   1      37848.05      38764.70       384.81 o                         
  -1   2   1       4888.56       4684.52       155.48 o                         
   1   2   1       5485.56       6426.48       178.74 o                         
   3   2   1        211.62        257.28         4.26 o                         
   5   2   1      10104.06      11650.76        44.81 o                         
   7   2   1       1698.13       1768.66        12.27 o                         
   9   2   1        599.03        715.89         9.61 o                         
  11   2   1        218.30        252.66         7.53 o                         
  13   2   1        430.06        427.25        10.37 o                         
  15   2   1          3.30         -7.34         7.34 o                         
  17   2   1          3.96          5.07         8.52 o                         
  19   2   1         40.25         49.89        11.39 o                         
  21   2   1         21.89         25.82        12.68 o                         
 -22   3   1        764.98        801.83        30.51 o                         
 -20   3   1         10.86          4.65        10.93 o                         
 -18   3   1        376.75        355.38        15.06 o                         
 -16   3   1        234.68        174.17         9.53 o                         
 -14   3   1       1835.58       1772.51        20.68 o                         
 -12   3   1       3046.43       3058.17        23.62 o                         
 -10   3   1        335.61        263.63         6.82 o                         
  -8   3   1       1410.74       1591.75        36.74 o                         
  -6   3   1      27654.69      29873.72       153.82 o                         
  -4   3   1        960.02        895.99        25.21 o                         
  -2   3   1      75874.88      74621.32       689.13 o                         
   0   3   1      14764.79      17595.93       501.21 o                         
   2   3   1      17868.66      18010.32       192.25 o                         
   4   3   1       3102.31       3259.27        17.90 o                         
   6   3   1       1937.91       2144.66        13.04 o                         
   8   3   1       2465.26       2551.71        16.55 o                         
  10   3   1       1954.49       2205.74        17.08 o                         
  12   3   1       1178.69       1147.78        14.11 o                         
  14   3   1        498.07        403.32        10.58 o                         
  16   3   1         46.46         20.25         8.26 o                         
  18   3   1         21.81         16.10         8.27 o                         
  20   3   1        214.00        187.77        16.16 o                         
  22   3   1        899.87        904.93        32.81 o                         
 -23   4   1        519.42        530.85        27.70 o                         
 -21   4   1        114.69        125.71        15.57 o                         
 -19   4   1        553.35        654.23        21.47 o                         
 -17   4   1        463.05        405.77        14.30 o                         
 -15   4   1        332.41        213.85        10.80 o                         
 -13   4   1       1517.56       1487.98        16.29 o                         
 -11   4   1        441.08        463.45         7.65 o                         
  -9   4   1        498.91        433.66         7.42 o                         
  -7   4   1        404.55        396.87         8.04 o                         
  -5   4   1       2480.37       2961.02        14.10 o                         
  -3   4   1       3830.72       2793.94       147.45 o                         
   1   4   1     245527.30     243784.05       853.86 o                         
   3   4   1      32849.62      34636.24       127.65 o                         
   5   4   1       5849.55       6883.46        32.13 o                         
   7   4   1      20749.74      22485.61       110.50 o                         
   9   4   1       1488.21       1414.17        14.60 o                         
  11   4   1       1739.38       1704.21        17.60 o                         
  13   4   1       3073.69       2953.72        24.41 o                         
  15   4   1        978.35        791.39        18.65 o                         
  17   4   1         43.69         47.62         8.52 o                         
  19   4   1         18.25         16.79        10.98 o                         
  21   4   1        106.83         81.95        14.49 o                         
 -22   5   1        811.19        846.72        33.18 o                         
 -20   5   1        313.71        361.33        19.03 o                         
 -18   5   1         23.67         20.33         9.25 o                         
 -16   5   1       1878.45       1813.65        27.87 o                         
 -14   5   1        309.90        325.23        12.28 o                         
 -12   5   1       2210.41       2208.26        23.37 o                         
 -10   5   1       1974.23       2143.07        19.44 o                         
  -8   5   1       2757.37       2783.15        19.74 o                         
  -6   5   1       7985.43       8850.24        46.53 o                         
  -4   5   1       4650.45       5194.76        92.00 o                         
  -2   5   1       4252.63       5216.32        23.69 o                         
   0   5   1      10879.03      11403.26       235.46 o                         
   2   5   1        421.59        461.94         9.89 o                         
   4   5   1       7543.48       7969.91        34.51 o                         
   6   5   1        585.35        608.59         8.74 o                         
   8   5   1       3183.22       3352.21        19.26 o                         
  10   5   1        421.95        385.68         7.44 o                         
  12   5   1         89.20        104.56         4.90 o                         
  14   5   1       1488.85       1312.19        18.71 o                         
  16   5   1        250.58        171.29        11.17 o                         
  18   5   1         41.46         37.26         9.59 o                         
  20   5   1          1.99          4.65        14.23 o                         
  22   5   1       1951.14       2189.07        51.49 o                         
 -21   6   1         56.28         46.03        13.89 o                         
 -19   6   1        238.81        267.19        16.05 o                         
 -17   6   1         59.68         51.84         9.29 o                         
 -15   6   1         31.89         36.32         8.71 o                         
 -13   6   1        472.31        573.04        13.50 o                         
 -11   6   1         65.35         61.56         5.89 o                         
  -9   6   1         65.46         45.72         3.96 o                         
  -7   6   1        949.40       1130.15        13.03 o                         
  -5   6   1      11803.57      11969.96       221.83 o                         
  -3   6   1       2232.90       2143.50        11.86 o                         
  -1   6   1        542.49        385.76        13.32 o                         
   1   6   1         27.21          8.15         2.17 o                         
   3   6   1       6224.50       6250.85        37.98 o                         
   5   6   1       1762.73       1868.81        15.85 o                         
   7   6   1        537.02        661.17        10.09 o                         
   9   6   1       1770.84       1830.87        20.15 o                         
  11   6   1       1880.87       1839.94        20.19 o                         
  13   6   1       1534.83       1569.87        23.97 o                         
  15   6   1        456.40        445.80        16.14 o                         
  17   6   1          4.11          7.64         9.12 o                         
  19   6   1        245.53        288.50        17.80 o                         
  21   6   1        150.40        181.69        18.85 o                         
 -22   7   1        837.15       1014.97        36.45 o                         
 -20   7   1         39.12         57.70        12.57 o                         
 -18   7   1          4.97          6.94        10.18 o                         
 -16   7   1        297.65        261.60        14.15 o                         
 -14   7   1       1816.09       1727.72        28.91 o                         
 -12   7   1       1433.84       1494.46        20.38 o                         
 -10   7   1        905.74        863.35        14.30 o                         
  -8   7   1         16.40         49.27         4.28 o                         
  -6   7   1      15963.41      16661.84       397.77 o                         
  -4   7   1       3345.33       3634.49        17.85 o                         
  -2   7   1       2688.74       3013.54        14.66 o                         
   0   7   1         82.10        115.18         4.05 o                         
   2   7   1          4.19         11.61         2.46 o                         
   4   7   1       1867.26       1758.71        14.83 o                         
   6   7   1       3687.08       4223.02        31.76 o                         
   8   7   1        308.11        365.27         8.44 o                         
  10   7   1          1.96          2.05         5.33 o                         
  12   7   1        400.18        341.19        11.03 o                         
  14   7   1        125.75        106.39        11.18 o                         
  16   7   1        315.50        353.99        15.84 o                         
  18   7   1        164.80        132.11        12.63 o                         
  20   7   1        254.44        243.54        18.25 o                         
  22   7   1       1187.03       1191.30        41.11 o                         
 -21   8   1        109.15        100.89        17.39 o                         
 -19   8   1         34.73         34.23        13.44 o                         
 -17   8   1         55.64         37.26         9.91 o                         
 -15   8   1        105.66         54.80         9.54 o                         
 -13   8   1          5.22         -0.32         8.59 o                         
 -11   8   1       2285.75       2112.21        23.14 o                         
  -9   8   1        775.61        733.38        13.39 o                         
  -7   8   1       1625.90       1535.96        15.46 o                         
  -5   8   1      14503.03      15450.31       396.22 o                         
  -3   8   1        163.56        153.41         4.44 o                         
  -1   8   1        580.42        816.15        11.67 o                         
   1   8   1       2876.43       2794.70        25.75 o                         
   3   8   1       1977.06       2181.63        25.96 o                         
   5   8   1       1337.44       1388.43        15.91 o                         
   7   8   1        322.31        311.10         8.36 o                         
   9   8   1        954.37       1002.03        15.97 o                         
  11   8   1       2817.32       2852.90        29.43 o                         
  13   8   1        753.39        711.25        16.59 o                         
  15   8   1       1092.64       1116.57        26.37 o                         
  17   8   1        435.96        510.35        19.59 o                         
  19   8   1        243.10        214.42        16.17 o                         
  21   8   1        353.36        421.79        25.75 o                         
 -20   9   1        197.86        233.76        19.94 o                         
 -18   9   1         20.01         15.51        11.61 o                         
 -16   9   1        632.10        669.26        22.21 o                         
 -14   9   1       1938.62       1998.14        32.52 o                         
 -12   9   1       1292.54       1332.14        21.39 o                         
 -10   9   1        109.76        114.99         7.83 o                         
  -8   9   1       1666.11       1682.81        19.88 o                         
  -6   9   1        885.93        651.79         9.66 o                         
  -4   9   1         69.64         40.07         3.81 o                         
  -2   9   1       5461.51       5481.22        31.68 o                         
   0   9   1        825.95        837.25        12.45 o                         
   2   9   1       7394.70       8188.06        56.86 o                         
   4   9   1        479.52        618.24        11.29 o                         
   6   9   1       6650.21       7211.46        42.32 o                         
   8   9   1       1183.95       1274.51        16.65 o                         
  10   9   1        188.30        196.92         8.34 o                         
  12   9   1        639.66        610.46        17.92 o                         
  14   9   1        842.82        859.14        23.84 o                         
  16   9   1         63.70         56.47        11.41 o                         
  18   9   1         15.09         -2.99        11.88 o                         
  20   9   1         33.61         35.05        14.96 o                         
 -21  10   1        104.28         99.40        17.95 o                         
 -19  10   1          0.51         -5.75        12.45 o                         
 -17  10   1          1.97        -12.29        12.29 o                         
 -15  10   1        392.41        376.42        17.15 o                         
 -13  10   1          9.60          4.04         8.15 o                         
 -11  10   1       2133.66       1969.48        26.09 o                         
  -9  10   1         69.65         59.82         5.94 o                         
  -7  10   1       2016.38       2177.83        21.32 o                         
  -5  10   1          0.10          0.89         3.27 o                         
  -3  10   1       4820.38       5129.55        38.22 o                         
  -1  10   1        483.81        526.01        10.95 o                         
   1  10   1       3872.42       3958.10        30.69 o                         
   3  10   1       3569.60       3676.49        22.38 o                         
   5  10   1        554.95        547.38        10.69 o                         
   7  10   1       2988.74       3028.37        24.24 o                         
   9  10   1          5.85          6.72         4.31 o                         
  11  10   1       1588.48       1509.82        24.89 o                         
  13  10   1        318.99        334.09        14.73 o                         
  15  10   1        885.60        948.84        25.88 o                         
  17  10   1        204.04        182.91        15.95 o                         
  19  10   1         66.83         75.70        14.89 o                         
 -20  11   1        214.55        188.61        21.31 o                         
 -18  11   1         43.84         42.64        15.54 o                         
 -16  11   1        556.51        526.07        21.79 o                         
 -14  11   1         75.01         79.97        10.80 o                         
 -12  11   1       1141.64       1135.05        22.37 o                         
 -10  11   1          0.42         -6.62         6.62 o                         
  -8  11   1       1691.89       1503.00        19.02 o                         
  -6  11   1         23.55         21.93         3.93 o                         
  -4  11   1        654.09        707.49        13.45 o                         
  -2  11   1        515.58        489.85        11.62 o                         
   0  11   1        160.23        220.39         7.53 o                         
   2  11   1        116.66        163.32         7.73 o                         
   4  11   1        819.34        776.53        11.79 o                         
   6  11   1        700.73        694.11        13.01 o                         
   8  11   1        141.50        152.44         5.81 o                         
  10  11   1       1063.26       1004.57        18.83 o                         
  12  11   1        730.88        635.33        17.71 o                         
  14  11   1        446.22        437.96        19.54 o                         
  16  11   1        645.53        633.39        24.01 o                         
  18  11   1         74.68         54.67        14.29 o                         
  20  11   1         74.06         62.82        17.30 o                         
 -19  12   1        353.08        344.89        22.87 o                         
 -17  12   1        113.43         82.20        14.25 o                         
 -15  12   1        372.29        369.75        20.10 o                         
 -13  12   1          0.11          1.69         8.84 o                         
 -11  12   1          3.16         -7.82         7.82 o                         
  -9  12   1        408.01        427.20        13.28 o                         
  -7  12   1        370.69        428.74        12.13 o                         
  -5  12   1          1.52         -5.18         5.18 o                         
  -3  12   1        275.44        231.81         8.98 o                         
  -1  12   1         21.43         26.14         5.68 o                         
   1  12   1       1090.61       1179.62        18.88 o                         
   3  12   1          3.75         11.13         4.87 o                         
   5  12   1        144.70        133.30         6.41 o                         
   7  12   1        127.91        131.63         6.76 o                         
   9  12   1        911.75        869.39        15.94 o                         
  11  12   1        516.63        461.45        14.61 o                         
  13  12   1         41.68         34.83         9.45 o                         
  15  12   1        849.96        926.44        29.58 o                         
  17  12   1         88.74        112.18        15.52 o                         
  19  12   1        114.79        110.48        20.54 o                         
 -18  13   1        184.95        163.09        17.26 o                         
 -16  13   1        215.63        235.03        18.16 o                         
 -14  13   1        591.36        564.67        21.74 o                         
 -12  13   1          2.85         -9.60         9.60 o                         
 -10  13   1          3.49         -9.65         9.65 o                         
  -8  13   1       1260.38       1286.85        22.34 o                         
  -6  13   1        480.61        499.64        13.38 o                         
  -4  13   1          6.00         -5.23         6.49 o                         
  -2  13   1        440.39        395.00        15.43 o                         
   0  13   1       3568.50       3542.19        31.43 o                         
   2  13   1        573.87        488.91        13.37 o                         
   4  13   1          0.16         -1.70         4.78 o                         
   6  13   1        409.11        378.43         9.75 o                         
   8  13   1        106.83        103.19         7.96 o                         
  10  13   1        130.82        135.37        11.18 o                         
  12  13   1         61.14         22.30         9.70 o                         
  14  13   1       1288.27       1347.75        34.61 o                         
  16  13   1        966.33       1114.45        33.71 o                         
  18  13   1        171.82        163.17        18.57 o                         
 -17  14   1         23.08         16.87        13.48 o                         
 -15  14   1        461.42        397.70        21.36 o                         
 -13  14   1         43.75         23.80        10.28 o                         
 -11  14   1          2.69          1.90         9.30 o                         
  -9  14   1        420.01        501.93        19.10 o                         
  -7  14   1          0.30         -9.08         9.08 o                         
  -5  14   1        337.50        315.62        12.33 o                         
  -3  14   1          0.33         -0.25         7.31 o                         
  -1  14   1        718.59        838.07        17.25 o                         
   1  14   1        250.19        217.98        10.08 o                         
   3  14   1        223.25        181.12         9.77 o                         
   5  14   1         10.30         11.41         6.04 o                         
   7  14   1        220.92        195.62         9.98 o                         
   9  14   1        143.61        146.57        10.88 o                         
  11  14   1        199.24        179.32        12.55 o                         
  13  14   1          1.50         -2.08        10.60 o                         
  15  14   1       1029.99       1014.84        32.25 o                         
  17  14   1         44.49         44.23        14.69 o                         
 -18  15   1        253.34        320.61        24.53 o                         
 -16  15   1        102.88         70.84        15.92 o                         
 -14  15   1        362.46        422.21        19.69 o                         
 -12  15   1          0.39        -10.34        10.34 o                         
 -10  15   1        457.58        416.07        17.93 o                         
  -8  15   1         26.46         45.74         9.53 o                         
  -6  15   1        408.02        428.47        15.98 o                         
  -4  15   1        622.82        590.71        17.59 o                         
  -2  15   1       1416.47       1357.88        24.86 o                         
   0  15   1       2723.57       2788.47        34.59 o                         
   2  15   1        155.62        141.08        10.14 o                         
   4  15   1        393.94        410.70        14.62 o                         
   6  15   1         37.57         40.54        11.02 o                         
   8  15   1       1507.71       1509.97        27.20 o                         
  10  15   1          9.10         -2.57         9.53 o                         
  12  15   1          1.09         -9.84         9.84 o                         
  14  15   1        156.26        122.89        14.71 o                         
  16  15   1         89.01         63.86        17.41 o                         
 -17  16   1         39.01         42.25        16.42 o                         
 -15  16   1        754.24        772.67        30.25 o                         
 -13  16   1         32.39         24.72        12.69 o                         
 -11  16   1         15.94         16.33        11.78 o                         
  -9  16   1        791.63        722.32        25.32 o                         
  -7  16   1        264.13        257.82        15.44 o                         
  -5  16   1       1172.08       1252.69        27.41 o                         
  -3  16   1          6.33         -0.09         8.30 o                         
  -1  16   1        578.95        493.88        17.25 o                         
   1  16   1         98.01         80.22        10.51 o                         
   3  16   1        101.73         81.71         9.40 o                         
   5  16   1          4.09          7.96         9.17 o                         
   7  16   1       1122.86       1170.68        25.47 o                         
   9  16   1        258.41        283.46        17.62 o                         
  11  16   1        349.58        365.87        19.22 o                         
  13  16   1         24.12         17.60        14.17 o                         
  15  16   1        558.07        704.59        31.94 o                         
  17  16   1         94.20        103.90        17.88 o                         
 -16  17   1         19.48         18.17        16.63 o                         
 -14  17   1         55.21         62.97        14.80 o                         
 -12  17   1          0.46        -11.76        12.81 o                         
 -10  17   1          3.07         -2.53        12.01 o                         
  -8  17   1         56.20         56.33        12.77 o                         
  -6  17   1         90.41         89.29        12.75 o                         
  -4  17   1          0.09          2.12         9.66 o                         
  -2  17   1         69.13         57.02         9.45 o                         
   0  17   1         49.43         43.66         9.35 o                         
   2  17   1        275.33        241.36        13.76 o                         
   4  17   1         41.61         22.59         9.82 o                         
   6  17   1         11.23         10.51         9.87 o                         
   8  17   1        218.85        258.12        17.30 o                         
  10  17   1        104.98         73.71        13.10 o                         
  12  17   1         23.50         21.50        12.91 o                         
  14  17   1         25.18         39.82        14.76 o                         
  16  17   1          6.71         45.87        15.66 o                         
 -15  18   1         22.34         29.86        16.39 o                         
 -13  18   1          2.81          6.40        14.75 o                         
 -11  18   1         97.80         71.49        14.45 o                         
  -9  18   1        330.65        403.80        21.49 o                         
  -7  18   1         59.05         63.63        14.84 o                         
  -5  18   1         37.26         35.09        11.77 o                         
  -3  18   1          0.04        -10.11        10.11 o                         
  -1  18   1         67.01         65.47        12.21 o                         
   1  18   1        349.38        380.96        16.72 o                         
   3  18   1         15.65         18.02        10.66 o                         
   5  18   1          3.22         10.57        11.31 o                         
   7  18   1       1303.39       1374.93        34.98 o                         
   9  18   1        427.10        403.74        21.70 o                         
  11  18   1        177.79        213.21        18.24 o                         
  13  18   1        327.12        394.67        23.84 o                         
  15  18   1        340.40        371.34        25.96 o                         
 -14  19   1          2.82        -17.13        17.13 o                         
 -12  19   1          0.04         -1.83        16.97 o                         
 -10  19   1        182.42        216.69        19.92 o                         
  -8  19   1          6.83          8.71        13.90 o                         
  -6  19   1         44.61         32.46        13.16 o                         
  -4  19   1         11.10         18.74        12.25 o                         
  -2  19   1        233.08        183.15        14.18 o                         
   0  19   1          1.07          1.26         9.36 o                         
   2  19   1        263.84        261.86        16.13 o                         
   4  19   1        963.35        896.45        28.42 o                         
   6  19   1          2.59         22.19        13.15 o                         
   8  19   1          3.40         10.51        14.56 o                         
  10  19   1        161.05        149.37        17.29 o                         
  12  19   1         50.40         41.44        15.66 o                         
 -11  20   1         38.46         27.71        15.92 o                         
  -9  20   1         23.46         52.50        15.50 o                         
  -7  20   1        182.06        208.42        19.75 o                         
  -5  20   1        103.51         95.53        15.67 o                         
  -3  20   1        384.29        423.64        21.40 o                         
  -1  20   1          4.47          9.75        10.87 o                         
   1  20   1        244.02        249.70        16.58 o                         
   3  20   1          2.16         -9.80        12.88 o                         
   5  20   1        123.77        105.92        15.15 o                         
   7  20   1         60.18         84.75        15.53 o                         
   9  20   1         44.43         58.01        14.93 o                         
  11  20   1          0.12        -14.52        16.34 o                         
 -10  21   1         15.03         13.12        15.69 o                         
  -8  21   1        153.63        223.29        19.76 o                         
  -6  21   1        151.91        145.06        17.53 o                         
  -4  21   1          0.76         -6.36        13.70 o                         
  -2  21   1          2.70         -8.42        12.82 o                         
   0  21   1         97.85        102.53        15.91 o                         
   2  21   1        127.37        160.70        16.01 o                         
   4  21   1        174.61        190.54        18.51 o                         
   6  21   1          1.40          6.28        13.42 o                         
   8  21   1         38.46         62.56        16.34 o                         
  10  21   1         15.09         10.29        17.15 o                         
  -9  22   1        131.59        141.50        18.64 o                         
  -7  22   1        281.94        302.35        22.26 o                         
  -5  22   1         13.96          4.12        15.68 o                         
  -3  22   1          1.91         -3.69        13.73 o                         
  -1  22   1          5.83         -0.12        15.76 o                         
   1  22   1         27.19         20.24        14.46 o                         
   3  22   1          3.11          3.75        14.40 o                         
   5  22   1         16.95         33.91        14.72 o                         
   7  22   1         20.88         17.46        16.13 o                         
  -6  23   1          2.50         29.69        15.50 o                         
  -4  23   1          8.20         10.14        14.55 o                         
  -2  23   1         53.72         73.37        20.55 o                         
   0  23   1          3.73        -15.65        15.65 o                         
   2  23   1         80.18         96.54        18.01 o                         
   4  23   1         13.68         45.93        15.78 o                         
   6  23   1         25.55         30.78        16.24 o                         
 -22   0   2        365.20        384.52        28.69 o                         
 -20   0   2        111.05        145.42        17.70 o                         
 -18   0   2       2248.72       2374.56        46.69 o                         
 -16   0   2       1055.44        987.09        29.03 o                         
 -14   0   2        681.19        751.81        22.88 o                         
 -12   0   2       1531.92       1697.47        29.93 o                         
 -10   0   2       4128.52       4106.68       319.34 o                         
  -8   0   2      42524.32      46678.37      1257.66 o                         
  -6   0   2        585.64        546.74        70.44 o                         
  -4   0   2      18034.79      18723.06       704.03 o                         
  -2   0   2      47540.99      43977.04      1726.40 o                         
   0   0   2      75156.98      43532.86      1936.85 o                         
   2   0   2      55095.16      54580.35       124.92 o                         
   4   0   2        789.61        655.50        23.41 o                         
   6   0   2       4972.29       5466.53        26.61 o                         
   8   0   2      11730.66      12805.60        55.40 o                         
  10   0   2        297.17        195.80         9.74 o                         
  12   0   2        182.78        228.37        11.93 o                         
  14   0   2      19681.52      18970.06       110.25 o                         
  16   0   2       5080.96       4705.43        65.51 o                         
  18   0   2        204.09        176.26        17.25 o                         
  20   0   2          0.10        -14.96        14.96 o                         
  22   0   2        798.13       1004.56        52.17 o                         
 -23   1   2          0.05         -8.22        14.43 o                         
 -21   1   2         39.16         18.22        11.83 o                         
 -19   1   2        108.23         72.83         9.73 o                         
 -17   1   2        164.69        130.39         9.79 o                         
 -15   1   2       1840.39       1861.24        25.58 o                         
 -13   1   2          0.46         -5.55         5.55 o                         
 -11   1   2        159.04        145.36         5.77 o                         
  -9   1   2         17.91         47.06         3.56 o                         
  -7   1   2        669.95        522.22        12.56 o                         
  -5   1   2       1504.55       1066.77        52.37 o                         
  -3   1   2        445.54        319.20         9.74 o                         
  -1   1   2      12486.45      13599.12      1131.32 o                         
   1   1   2       3326.32       1403.47       149.66 o                         
   3   1   2        323.43        300.86         9.62 o                         
   5   1   2         40.67         24.00         1.76 o                         
   7   1   2       6059.37       7240.27        26.33 o                         
   9   1   2       3915.44       4069.98        94.59 o                         
  11   1   2       2605.74       2784.79        23.28 o                         
  13   1   2        526.20        482.28        12.41 o                         
  15   1   2       5272.35       5063.72        41.79 o                         
  17   1   2       1211.77       1111.39        23.05 o                         
  19   1   2          0.24        -10.03        10.03 o                         
  21   1   2          1.50         -4.49        13.42 o                         
 -22   2   2        526.87        555.73        24.08 o                         
 -20   2   2        255.09        271.77        15.39 o                         
 -18   2   2         15.28         14.88         8.18 o                         
 -16   2   2        885.63        784.73        18.86 o                         
 -14   2   2        421.07        440.69        11.66 o                         
 -12   2   2        113.78        106.60         6.11 o                         
 -10   2   2        711.34       1001.35        12.74 o                         
  -8   2   2        333.42        313.38         7.25 o                         
  -6   2   2      16202.53      17158.27       135.32 o                         
  -4   2   2       1482.54       1546.96        53.92 o                         
  -2   2   2      11247.95      11186.54       337.57 o                         
   0   2   2      37400.68      23277.81       535.96 o                         
   2   2   2        979.99        862.23        34.04 o                         
   4   2   2       3124.18       3193.89        46.94 o                         
   6   2   2      13496.46      14959.31        69.12 o                         
   8   2   2       2158.87       2317.79        19.50 o                         
  10   2   2          0.42          1.75         3.54 o                         
  12   2   2         47.19         72.27         5.17 o                         
  14   2   2        259.26        280.15        10.49 o                         
  16   2   2       1007.84        797.65        18.57 o                         
  18   2   2         15.69         13.88         9.27 o                         
  20   2   2         10.29          2.65        12.21 o                         
  22   2   2        139.68        151.77        18.18 o                         
 -23   3   2          2.40        -14.79        14.79 o                         
 -21   3   2        279.62        232.88        17.19 o                         
 -19   3   2          0.03         -1.27         9.45 o                         
 -17   3   2         48.58         39.18         8.39 o                         
 -15   3   2       1972.93       1633.73        23.10 o                         
 -13   3   2       1207.08       1120.79        16.46 o                         
 -11   3   2       5895.55       6124.27        32.12 o                         
  -9   3   2        506.78        479.15        13.19 o                         
  -7   3   2       7527.05       8141.04       170.57 o                         
  -5   3   2       3275.96       3348.57       118.76 o                         
  -3   3   2      57465.12      57513.82       753.03 o                         
  -1   3   2       1129.72        771.69        27.35 o                         
   1   3   2      33226.48      31938.30       425.53 o                         
   3   3   2       7390.47       7435.96       120.49 o                         
   5   3   2       3176.68       3542.30        17.42 o                         
   7   3   2         56.83         44.98         2.74 o                         
   9   3   2       5052.40       5340.87        25.78 o                         
  11   3   2        185.55        168.07         6.26 o                         
  13   3   2        656.11        743.71        12.22 o                         
  15   3   2        324.07        290.14         9.90 o                         
  17   3   2        462.47        439.71        15.86 o                         
  19   3   2         40.73         52.02        12.08 o                         
  21   3   2        126.57        136.34        16.05 o                         
 -22   4   2        531.33        615.26        28.45 o                         
 -20   4   2        659.40        692.96        22.88 o                         
 -18   4   2        320.87        310.62        14.46 o                         
 -16   4   2        593.84        585.62        16.34 o                         
 -14   4   2        112.07         40.06         5.60 o                         
 -12   4   2         50.75         69.26         4.69 o                         
 -10   4   2        754.22        772.61        10.89 o                         
  -8   4   2       1015.88       1170.78        27.31 o                         
  -6   4   2         27.46         52.10         2.41 o                         
  -4   4   2       6060.58       5635.11       189.20 o                         
  -2   4   2      21575.68      21252.29        60.89 o                         
   0   4   2      16371.61      16096.69        60.75 o                         
   2   4   2       1656.91       1810.71        18.46 o                         
   4   4   2         84.50         66.93         2.78 o                         
   6   4   2        130.35        166.65         4.25 o                         
   8   4   2        786.82        929.89        10.82 o                         
  10   4   2        117.63        114.95         5.46 o                         
  12   4   2        222.09        202.06         7.54 o                         
  14   4   2        157.42        179.11         8.68 o                         
  16   4   2        285.13        278.82        12.66 o                         
  18   4   2         53.54         48.39        11.45 o                         
  20   4   2         36.70         26.87        13.49 o                         
  22   4   2        857.67        998.67        34.53 o                         
 -21   5   2          7.14          0.04        12.65 o                         
 -19   5   2         61.83         84.88        11.65 o                         
 -17   5   2        115.92         87.65         9.55 o                         
 -15   5   2        352.17        301.34        12.13 o                         
 -13   5   2       2265.65       2271.54        24.85 o                         
 -11   5   2         82.76         86.60         5.60 o                         
  -9   5   2        251.97        268.65         6.77 o                         
  -7   5   2       8419.94       8481.35       270.74 o                         
  -5   5   2       2223.59       2343.43        46.43 o                         
  -3   5   2       3971.80       4051.95        66.21 o                         
  -1   5   2        394.74        631.48        11.66 o                         
   1   5   2       9840.12      11359.93        56.19 o                         
   3   5   2        882.07        899.55         7.98 o                         
   5   5   2        848.34       1176.09        12.05 o                         
   7   5   2       1986.60       2145.91        17.41 o                         
   9   5   2       5517.72       6010.65        45.17 o                         
  11   5   2        277.44        316.42         7.81 o                         
  13   5   2       2359.53       2209.58        21.23 o                         
  15   5   2       1720.72       1654.39        26.16 o                         
  17   5   2        202.86        173.78        11.62 o                         
  19   5   2        344.53        381.93        19.93 o                         
  21   5   2         16.02          4.81        13.90 o                         
 -22   6   2       1518.33       1645.72        44.82 o                         
 -20   6   2        333.66        315.54        16.65 o                         
 -18   6   2         71.02         46.84         9.50 o                         
 -16   6   2       2305.10       2217.43        33.58 o                         
 -14   6   2        820.81        878.92        18.35 o                         
 -12   6   2       5017.75       4858.93        32.86 o                         
 -10   6   2       4800.30       4638.65        30.00 o                         
  -8   6   2        192.05        205.32         5.95 o                         
  -6   6   2       2890.62       2996.70        71.01 o                         
  -4   6   2        668.54        793.67         7.95 o                         
  -2   6   2        568.75        674.09         7.00 o                         
   0   6   2         10.07         21.69         2.44 o                         
   2   6   2       6053.72       6092.02        27.80 o                         
   4   6   2          1.82         13.23         2.72 o                         
   6   6   2          0.06          3.40         3.89 o                         
   8   6   2        644.84        740.33        11.54 o                         
  10   6   2          1.42          6.09         3.46 o                         
  12   6   2       2484.55       2595.21        24.75 o                         
  14   6   2       4059.75       4014.23        35.85 o                         
  16   6   2        479.78        380.72        16.05 o                         
  18   6   2         10.05         13.93        10.78 o                         
  20   6   2        225.59        216.12        18.26 o                         
  22   6   2        122.30         98.40        18.22 o                         
 -21   7   2          9.08         18.06        13.02 o                         
 -19   7   2        175.60        187.52        14.52 o                         
 -17   7   2        168.20        166.09        12.72 o                         
 -15   7   2        429.29        556.65        17.76 o                         
 -13   7   2         85.40        116.45         9.57 o                         
 -11   7   2        128.12        136.64         6.43 o                         
  -9   7   2         22.79         26.56         3.99 o                         
  -7   7   2       1021.85       1100.85        33.98 o                         
  -5   7   2       1169.05       1230.81        31.90 o                         
  -3   7   2      24869.18      26173.00       119.13 o                         
  -1   7   2       1847.29       2274.11        15.31 o                         
   1   7   2        988.05       1315.09        10.68 o                         
   3   7   2       3549.23       3757.68       108.66 o                         
   5   7   2      14317.37      15598.27        92.05 o                         
   7   7   2       4069.88       4740.84        29.56 o                         
   9   7   2       1337.00       1338.45        16.52 o                         
  11   7   2         51.37         84.87         7.54 o                         
  13   7   2        755.58        674.75        15.66 o                         
  15   7   2       1086.99       1085.46        25.59 o                         
  17   7   2        420.00        462.12        18.94 o                         
  19   7   2          2.20          5.11        12.56 o                         
  21   7   2         47.83         34.14        17.10 o                         
 -22   8   2       2584.46       2994.67        54.92 o                         
 -20   8   2          3.61          1.98        13.06 o                         
 -18   8   2        488.87        496.85        19.38 o                         
 -16   8   2        840.54        822.85        23.23 o                         
 -14   8   2       8909.60       8661.63        61.72 o                         
 -12   8   2        224.23        211.67        10.82 o                         
 -10   8   2       5301.30       5140.71        39.26 o                         
  -8   8   2        940.34       1036.46        13.76 o                         
  -6   8   2       5438.02       5228.11       144.01 o                         
  -4   8   2        197.50        181.89         4.79 o                         
  -2   8   2        499.90        566.35         7.42 o                         
   0   8   2         89.12         87.92         4.24 o                         
   2   8   2       9219.61      10605.55        51.57 o                         
   4   8   2         10.54          9.56         3.20 o                         
   6   8   2        656.19        786.97        11.10 o                         
   8   8   2       3598.46       3951.26        28.41 o                         
  10   8   2        426.92        422.46        11.89 o                         
  12   8   2        958.91       1036.69        21.53 o                         
  14   8   2         26.33         16.67         9.75 o                         
  16   8   2        141.80        118.94        11.98 o                         
  18   8   2         14.23         -0.25        11.71 o                         
  20   8   2          0.01         -8.13        15.37 o                         
 -21   9   2        244.49        297.17        21.68 o                         
 -19   9   2        100.02        102.10        14.38 o                         
 -17   9   2         30.69         37.86        10.36 o                         
 -15   9   2          1.77          4.23         8.73 o                         
 -13   9   2        530.11        431.83        15.57 o                         
 -11   9   2        406.15        403.38        12.31 o                         
  -9   9   2         29.01         58.90         6.04 o                         
  -7   9   2        322.86        268.77         7.81 o                         
  -5   9   2       5154.29       5477.25        35.16 o                         
  -3   9   2         68.66         77.45         3.96 o                         
  -1   9   2         86.94        158.65         5.63 o                         
   1   9   2          6.88         12.27         4.18 o                         
   3   9   2        757.18        950.70        31.01 o                         
   5   9   2       1128.81       1265.09        14.71 o                         
   7   9   2       1080.77        984.57        12.32 o                         
   9   9   2       2639.24       2482.91        23.53 o                         
  11   9   2         38.80         22.75         8.14 o                         
  13   9   2        277.41        254.76        13.32 o                         
  15   9   2         69.79         78.39        11.97 o                         
  17   9   2        117.92        100.43        12.47 o                         
  19   9   2        284.74        316.44        21.79 o                         
  21   9   2         74.80         51.22        17.33 o                         
 -20  10   2        236.65        291.96        21.48 o                         
 -18  10   2         32.76         16.11        12.15 o                         
 -16  10   2        879.59        858.80        26.58 o                         
 -14  10   2          9.88          5.25         8.30 o                         
 -12  10   2       1239.00       1290.83        23.43 o                         
 -10  10   2         81.49         59.25         7.48 o                         
  -8  10   2         11.75         13.98         3.96 o                         
  -6  10   2       1058.34       1125.74        13.08 o                         
  -4  10   2       3155.40       3058.36        25.83 o                         
  -2  10   2        670.67        626.03        12.32 o                         
   0  10   2         85.32         96.59         4.86 o                         
   2  10   2         29.17         20.85         3.13 o                         
   4  10   2        504.38        473.25        10.78 o                         
   6  10   2        107.92         94.27         5.25 o                         
   8  10   2        210.96        162.13         7.54 o                         
  10  10   2       1632.79       1521.87        22.97 o                         
  12  10   2          0.87          0.26         8.39 o                         
  14  10   2        211.83        202.48        13.79 o                         
  16  10   2        252.83        171.28        13.77 o                         
  18  10   2        603.48        611.55        25.89 o                         
  20  10   2          5.12          2.92        16.32 o                         
 -19  11   2        295.11        301.98        19.92 o                         
 -17  11   2         99.79         64.00        12.91 o                         
 -15  11   2       3379.64       3467.93        48.28 o                         
 -13  11   2         67.32         56.57         8.43 o                         
 -11  11   2         54.97         51.76         7.71 o                         
  -9  11   2        222.56        181.22         6.54 o                         
  -7  11   2        520.17        389.19         9.31 o                         
  -5  11   2        563.28        481.59        10.89 o                         
  -3  11   2       1643.81       1695.57        22.28 o                         
  -1  11   2       2831.73       2829.52        24.24 o                         
   1  11   2        874.71        881.01        15.28 o                         
   3  11   2        261.80        239.20         6.52 o                         
   5  11   2       4570.89       4682.36        33.29 o                         
   7  11   2       2444.93       2459.23        26.37 o                         
   9  11   2       1427.88       1427.36        20.22 o                         
  11  11   2        299.11        263.73        11.23 o                         
  13  11   2         63.08         61.94        10.38 o                         
  15  11   2         21.68         32.73        12.10 o                         
  17  11   2        231.00        217.57        17.92 o                         
  19  11   2          0.45         -6.53        16.09 o                         
 -20  12   2         19.58         32.51        15.09 o                         
 -18  12   2         63.50         23.78        13.09 o                         
 -16  12   2        292.61        246.48        17.91 o                         
 -14  12   2        592.93        541.00        18.72 o                         
 -12  12   2        312.32        256.31        13.05 o                         
 -10  12   2        189.79        205.98        11.32 o                         
  -8  12   2       2697.34       2385.69        31.45 o                         
  -6  12   2       1618.12       1580.79        25.88 o                         
  -4  12   2         60.60         35.21         6.20 o                         
  -2  12   2          0.37         -4.53         6.27 o                         
   0  12   2         57.71         61.41         6.60 o                         
   2  12   2       2191.04       2355.83        25.40 o                         
   4  12   2        205.44        216.27         7.57 o                         
   6  12   2        705.72        598.79        11.53 o                         
   8  12   2       2120.65       2005.15        21.04 o                         
  10  12   2        327.26        315.95        11.64 o                         
  12  12   2        125.40         82.07         9.06 o                         
  14  12   2         97.53        105.74        14.06 o                         
  16  12   2        118.59        107.15        15.14 o                         
  18  12   2          4.68        -14.94        14.94 o                         
 -19  13   2          3.79          2.64        14.89 o                         
 -17  13   2         16.60          9.51        13.16 o                         
 -15  13   2        300.77        302.81        17.95 o                         
 -13  13   2        352.73        310.25        15.67 o                         
 -11  13   2        370.39        409.89        16.44 o                         
  -9  13   2       1290.05       1205.75        23.20 o                         
  -7  13   2       2031.72       2235.67        33.56 o                         
  -5  13   2        504.84        439.71        13.38 o                         
  -3  13   2          4.20         -6.93         7.07 o                         
  -1  13   2         29.96         20.80         6.62 o                         
   1  13   2         22.73         20.17         6.75 o                         
   3  13   2        146.08        155.44         8.33 o                         
   5  13   2        153.49        185.94         8.41 o                         
   7  13   2        856.01        825.45        15.80 o                         
   9  13   2       7478.58       7410.63        69.30 o                         
  11  13   2          5.68          0.23         9.30 o                         
  13  13   2        125.73        147.81        14.33 o                         
  15  13   2        599.33        681.77        26.72 o                         
  17  13   2          3.76         -6.15        14.26 o                         
  19  13   2          2.32        -14.55        16.40 o                         
 -18  14   2         59.78         45.56        14.72 o                         
 -16  14   2        139.50        152.77        16.07 o                         
 -14  14   2         56.24         41.88        10.98 o                         
 -12  14   2         55.64         25.85         9.41 o                         
 -10  14   2        683.82        657.44        20.53 o                         
  -8  14   2       1936.12       1729.56        32.34 o                         
  -6  14   2         12.57         -6.57         6.57 o                         
  -4  14   2        571.37        539.51        15.71 o                         
  -2  14   2        702.63        731.79        17.96 o                         
   0  14   2       1374.08       1242.50        21.07 o                         
   2  14   2        887.14        844.10        17.81 o                         
   4  14   2        726.29        660.15        16.97 o                         
   6  14   2       1711.16       1755.13        22.32 o                         
   8  14   2        769.90        794.36        19.07 o                         
  10  14   2         58.45         56.88         9.69 o                         
  12  14   2        386.32        367.41        18.66 o                         
  14  14   2         75.19         82.43        13.66 o                         
  16  14   2        271.20        272.38        19.73 o                         
  18  14   2         52.36         52.50        15.70 o                         
 -17  15   2          1.93         -6.10        15.16 o                         
 -15  15   2        330.02        362.66        21.02 o                         
 -13  15   2        196.73        178.77        14.02 o                         
 -11  15   2        243.94        232.53        15.82 o                         
  -9  15   2        218.84        217.52        15.82 o                         
  -7  15   2        648.71        667.50        21.17 o                         
  -5  15   2        712.17        670.17        18.08 o                         
  -3  15   2        277.62        267.67        12.66 o                         
  -1  15   2        867.45        844.60        21.28 o                         
   1  15   2         48.62         51.76         8.50 o                         
   3  15   2        592.72        565.39        17.00 o                         
   5  15   2         33.66         33.52         8.84 o                         
   7  15   2         48.02         56.87         8.27 o                         
   9  15   2          3.08          4.65         9.71 o                         
  11  15   2        366.44        358.60        16.59 o                         
  13  15   2          8.26          4.09        11.70 o                         
  15  15   2        190.11        154.42        18.58 o                         
  17  15   2        107.10         86.97        17.96 o                         
 -16  16   2          1.28         -0.81        16.41 o                         
 -14  16   2          0.90          1.94        13.71 o                         
 -12  16   2          8.01         -7.42        11.91 o                         
 -10  16   2        189.23        177.01        15.24 o                         
  -8  16   2        214.93        163.26        15.44 o                         
  -6  16   2        947.02        853.83        24.68 o                         
  -4  16   2         17.71         13.02         8.33 o                         
  -2  16   2          0.16         -3.46         9.25 o                         
   0  16   2        845.75        901.09        21.82 o                         
   2  16   2         44.98         22.22         8.66 o                         
   4  16   2        251.61        201.55        12.71 o                         
   6  16   2       1693.56       1835.14        31.15 o                         
   8  16   2        400.80        423.80        20.15 o                         
  10  16   2          0.49         -3.51        11.90 o                         
  12  16   2         19.33          7.61        14.30 o                         
  14  16   2        163.47        155.31        18.20 o                         
  16  16   2          1.77         25.80        16.17 o                         
 -15  17   2          1.83          8.36        14.51 o                         
 -13  17   2         72.08         65.95        14.37 o                         
 -11  17   2        166.04        139.90        15.09 o                         
  -9  17   2         81.93         68.98        12.68 o                         
  -7  17   2       2177.34       2280.54        42.28 o                         
  -5  17   2        399.78        385.91        18.42 o                         
  -3  17   2        221.92        235.28        13.52 o                         
  -1  17   2          0.56         -4.79         8.72 o                         
   1  17   2        308.81        284.52        14.89 o                         
   3  17   2        379.50        361.00        17.16 o                         
   5  17   2        394.34        377.61        16.70 o                         
   7  17   2         70.39         70.31        10.86 o                         
   9  17   2        462.84        455.71        20.62 o                         
  11  17   2         49.33         35.89        13.10 o                         
  13  17   2        306.84        371.20        22.47 o                         
  15  17   2       1231.82       1492.26        43.98 o                         
 -14  18   2        112.44        134.72        17.31 o                         
 -12  18   2          7.20         12.04        12.68 o                         
 -10  18   2          0.36         -0.49        12.95 o                         
  -8  18   2          2.21         -5.32        12.29 o                         
  -6  18   2        271.46        250.92        18.44 o                         
  -4  18   2         12.47         17.71        11.91 o                         
  -2  18   2        294.43        328.01        15.64 o                         
   0  18   2        272.22        255.23        14.03 o                         
   2  18   2          9.88         15.10         9.21 o                         
   4  18   2         96.89         72.52        12.50 o                         
   6  18   2          3.02         17.59        10.85 o                         
   8  18   2        217.79        212.35        17.22 o                         
  10  18   2          9.11          6.90        14.16 o                         
  12  18   2         60.29         44.57        17.15 o                         
  14  18   2        119.83        155.44        18.01 o                         
 -13  19   2          0.29        -10.32        15.79 o                         
 -11  19   2        185.79        193.25        18.77 o                         
  -9  19   2         75.57         55.96        14.67 o                         
  -7  19   2        136.22        118.47        16.81 o                         
  -5  19   2        320.24        307.23        20.22 o                         
  -3  19   2         19.88         27.20        11.61 o                         
  -1  19   2          1.81          1.89         9.58 o                         
   1  19   2         18.39         13.05        10.10 o                         
   3  19   2         20.92         28.38        12.53 o                         
   5  19   2         77.95         71.32        12.83 o                         
   7  19   2        149.58        184.34        17.88 o                         
   9  19   2         14.34          6.41        14.81 o                         
  11  19   2          5.60        -13.83        14.92 o                         
  13  19   2         33.14         23.12        15.58 o                         
 -12  20   2        123.18        149.17        19.47 o                         
 -10  20   2         40.84         34.42        15.72 o                         
  -8  20   2        170.63        192.93        18.91 o                         
  -6  20   2        180.82        148.27        18.20 o                         
  -4  20   2          9.53         22.60        14.39 o                         
  -2  20   2        115.22         94.34        13.11 o                         
   0  20   2         82.38         84.00        12.13 o                         
   2  20   2          5.63         14.68        12.21 o                         
   4  20   2        240.95        232.22        17.81 o                         
   6  20   2         87.31         52.09        14.45 o                         
   8  20   2        579.88        612.61        28.47 o                         
  10  20   2         20.56          8.03        15.62 o                         
  12  20   2          2.10         -7.07        16.67 o                         
 -11  21   2          4.52        -16.77        16.77 o                         
  -9  21   2        118.96        102.89        17.45 o                         
  -7  21   2         36.69         46.68        14.63 o                         
  -5  21   2        246.64        284.17        20.96 o                         
  -3  21   2         60.02         52.27        13.86 o                         
  -1  21   2         44.16         52.66        14.65 o                         
   1  21   2         57.06         51.65        12.78 o                         
   3  21   2          3.96         13.59        12.94 o                         
   5  21   2          4.61        -10.42        14.77 o                         
   7  21   2         10.38         -5.93        14.60 o                         
   9  21   2         73.18         62.58        17.55 o                         
  -8  22   2          0.35         15.58        14.79 o                         
  -6  22   2         27.84         40.42        15.40 o                         
  -4  22   2         29.76         10.38        14.94 o                         
  -2  22   2          7.90          5.89        15.66 o                         
   0  22   2        144.55        140.08        18.00 o                         
   2  22   2         53.26         60.83        14.03 o                         
   4  22   2          5.13        -15.18        15.18 o                         
   6  22   2        109.89        146.65        18.71 o                         
   8  22   2         23.25         29.31        16.20 o                         
  -5  23   2         43.12         32.04        15.89 o                         
  -3  23   2         11.99         58.53        18.19 o                         
  -1  23   2         26.66         27.16        16.01 o                         
   1  23   2        119.46        138.97        18.14 o                         
   3  23   2          5.42         12.75        18.49 o                         
   5  23   2         67.33        128.55        18.14 o                         
 -22   1   3        549.96        611.60        24.98 o                         
 -20   1   3        551.79        511.76        18.91 o                         
 -18   1   3        811.41        711.82        18.99 o                         
 -16   1   3         47.31         15.57         7.55 o                         
 -14   1   3        361.52        282.78        10.37 o                         
 -12   1   3        635.11        745.54        12.21 o                         
 -10   1   3       1995.41       1942.04       103.10 o                         
  -8   1   3       2864.93       3052.68       101.95 o                         
  -6   1   3         40.96         46.58         2.18 o                         
  -4   1   3       2362.65       2403.39        21.10 o                         
  -2   1   3       4308.32       4104.56       170.50 o                         
   0   1   3      11134.35       9360.86       173.19 o                         
   2   1   3      15313.96      14369.70       179.94 o                         
   4   1   3       1614.78       1377.57        23.09 o                         
   6   1   3        547.29        671.10         7.09 o                         
   8   1   3        213.34        194.89         7.31 o                         
  10   1   3       2930.52       3122.19        23.39 o                         
  12   1   3        197.97        140.05         7.04 o                         
  14   1   3       2362.47       2646.71        29.82 o                         
  16   1   3       1052.08        933.57        19.45 o                         
  18   1   3        166.56        149.35        12.64 o                         
  20   1   3        110.65         64.07        12.92 o                         
  22   1   3         46.12         59.52        16.70 o                         
 -23   2   3        176.66        173.08        18.09 o                         
 -21   2   3         18.13          7.13        10.76 o                         
 -19   2   3        725.54        676.24        19.63 o                         
 -17   2   3         11.39          9.92         7.45 o                         
 -15   2   3          1.14         -1.14         6.91 o                         
 -13   2   3        186.59        204.19         7.75 o                         
 -11   2   3       2069.96       2275.33        20.00 o                         
  -9   2   3         39.91          6.43         2.77 o                         
  -7   2   3        173.35        236.41         4.44 o                         
  -5   2   3         15.31          6.95         1.53 o                         
  -3   2   3       2682.33       2860.57        64.02 o                         
  -1   2   3        646.48        536.57        31.35 o                         
   1   2   3       5615.63       4789.67       291.45 o                         
   3   2   3        171.11        276.78         5.81 o                         
   5   2   3        127.05         86.80         2.34 o                         
   7   2   3       4435.51       4660.92        21.99 o                         
   9   2   3       3406.77       3987.45        23.38 o                         
  11   2   3       1138.64       1038.85        14.27 o                         
  13   2   3        105.70        138.77         6.90 o                         
  15   2   3        567.06        583.91        14.96 o                         
  17   2   3        237.79        200.26        11.80 o                         
  19   2   3        373.04        395.44        18.74 o                         
  21   2   3         10.59         14.43        13.48 o                         
 -22   3   3          0.17        -12.94        12.94 o                         
 -20   3   3          0.94          2.72        10.17 o                         
 -18   3   3         20.40         13.43         7.96 o                         
 -16   3   3        109.42         95.78         7.77 o                         
 -14   3   3         53.98         40.20         6.79 o                         
 -12   3   3        325.47        321.57         8.66 o                         
 -10   3   3        231.45        225.40         5.93 o                         
  -8   3   3      13239.33      13738.72       383.00 o                         
  -6   3   3       1489.90       1719.91        14.13 o                         
  -4   3   3        340.09        294.53         6.71 o                         
  -2   3   3        850.67        571.48        20.89 o                         
   0   3   3     184485.38     188359.06      4112.44 o                         
   2   3   3        127.97         60.60         5.28 o                         
   4   3   3        422.08        561.21         7.42 o                         
   6   3   3       9236.23      10156.47        43.74 o                         
   8   3   3      14639.57      16230.27        95.06 o                         
  10   3   3        119.12        124.14         5.21 o                         
  12   3   3        386.69        336.28         8.67 o                         
  14   3   3         51.17         29.92         5.86 o                         
  16   3   3          0.97         -4.69         7.40 o                         
  18   3   3         81.54         93.28        12.10 o                         
  20   3   3         34.10         27.30        12.92 o                         
  22   3   3          1.00          3.30        15.54 o                         
 -23   4   3        109.18         91.76        15.56 o                         
 -21   4   3        430.63        500.06        21.38 o                         
 -19   4   3         34.76         27.74        10.07 o                         
 -17   4   3        305.22        297.07        12.72 o                         
 -15   4   3        871.56        773.93        15.64 o                         
 -13   4   3          3.54          0.21         5.15 o                         
 -11   4   3        341.17        448.60         9.38 o                         
  -9   4   3         39.88         85.70         4.06 o                         
  -7   4   3       8792.87       8837.06       254.25 o                         
  -5   4   3        144.37        127.16         3.01 o                         
  -3   4   3      82060.14      86951.98       367.88 o                         
  -1   4   3      70023.78      65801.11       774.64 o                         
   1   4   3       2475.14       2949.11        22.50 o                         
   3   4   3          0.84         21.17         2.08 o                         
   5   4   3       1543.65       1610.08        12.48 o                         
   7   4   3        154.46        154.70         5.06 o                         
   9   4   3        206.66        180.07         6.12 o                         
  11   4   3          4.06         -0.30         3.25 o                         
  13   4   3        460.61        445.14         9.54 o                         
  15   4   3       4553.30       4442.35        40.49 o                         
  17   4   3         23.55         19.06         9.15 o                         
  19   4   3        485.12        504.39        24.07 o                         
  21   4   3          5.70         -0.06        13.84 o                         
 -22   5   3         65.60         53.37        14.30 o                         
 -20   5   3        485.70        483.53        20.07 o                         
 -18   5   3        175.39        150.50        11.29 o                         
 -16   5   3        144.09        114.08         9.29 o                         
 -14   5   3        632.31        707.71        16.13 o                         
 -12   5   3        150.36        138.59         6.91 o                         
 -10   5   3       5782.78       6077.63        34.59 o                         
  -8   5   3        162.78        142.94         6.00 o                         
  -6   5   3       6473.63       6698.62       149.32 o                         
  -4   5   3      33378.74      34491.32       128.78 o                         
  -2   5   3       8158.70       9038.96        35.74 o                         
   0   5   3      71238.04      73265.47       399.73 o                         
   2   5   3       3534.66       3278.26        18.10 o                         
   4   5   3      45374.27      48407.90       232.29 o                         
   6   5   3         19.44         13.84         2.91 o                         
   8   5   3        363.04        331.20         7.67 o                         
  10   5   3        188.70        166.34         5.98 o                         
  12   5   3         44.23         31.60         4.96 o                         
  14   5   3         61.37         81.87         6.83 o                         
  16   5   3          6.53         -3.79         8.03 o                         
  18   5   3          8.42          2.84        10.95 o                         
  20   5   3        458.32        427.20        22.73 o                         
  22   5   3        356.42        396.36        24.48 o                         
 -21   6   3         61.27         64.02        13.44 o                         
 -19   6   3        331.29        352.42        17.11 o                         
 -17   6   3          0.11          1.19         8.53 o                         
 -15   6   3        454.31        530.41        14.71 o                         
 -13   6   3       2612.33       2528.68        25.03 o                         
 -11   6   3          6.99         10.18         3.83 o                         
  -9   6   3        455.64        314.52         7.88 o                         
  -7   6   3       3207.14       2866.25       100.94 o                         
  -5   6   3       1918.31       1940.18        16.38 o                         
  -3   6   3       5311.42       6071.56        29.08 o                         
  -1   6   3          8.47         45.41         2.75 o                         
   1   6   3       5029.51       4425.92        20.59 o                         
   3   6   3        299.28        335.70         6.01 o                         
   5   6   3       2464.28       2643.21        18.16 o                         
   7   6   3       1134.86       1216.17        15.39 o                         
   9   6   3        581.61        742.70        11.87 o                         
  11   6   3       1697.73       1649.54        19.23 o                         
  13   6   3         77.02         51.65         5.89 o                         
  15   6   3          4.23         -5.17         8.06 o                         
  17   6   3          7.96         -4.33         9.91 o                         
  19   6   3          0.60         -5.12        11.98 o                         
  21   6   3          5.19         10.08        15.68 o                         
 -22   7   3        399.61        508.01        25.94 o                         
 -20   7   3         37.76         60.21        12.20 o                         
 -18   7   3        445.92        461.08        18.40 o                         
 -16   7   3         71.58         69.59         9.29 o                         
 -14   7   3      12433.68      11699.20        73.96 o                         
 -12   7   3       1002.60        887.95        17.01 o                         
 -10   7   3         48.31         32.09         4.30 o                         
  -8   7   3         67.02         66.03         4.26 o                         
  -6   7   3       2462.43       2804.40        82.27 o                         
  -4   7   3       6342.10       6767.31        34.74 o                         
  -2   7   3       1214.32       1141.44        11.19 o                         
   0   7   3        672.91        809.04         8.94 o                         
   2   7   3        517.68        484.37        10.41 o                         
   4   7   3       1495.51       1853.87        22.20 o                         
   6   7   3       1625.90       1798.81        16.58 o                         
   8   7   3       3898.68       3986.22        28.46 o                         
  10   7   3        521.55        534.00        11.78 o                         
  12   7   3        195.92        156.61         9.72 o                         
  14   7   3       1723.75       1651.24        30.56 o                         
  16   7   3        606.31        619.07        20.80 o                         
  18   7   3         89.76         56.76        12.31 o                         
  20   7   3         34.49         37.22        13.33 o                         
 -21   8   3         31.21         46.54        13.65 o                         
 -19   8   3        235.26        188.16        15.09 o                         
 -17   8   3          1.94         -3.78         9.20 o                         
 -15   8   3         52.58         64.38         9.28 o                         
 -13   8   3        153.54        149.62        10.12 o                         
 -11   8   3       3014.65       3162.37        36.74 o                         
  -9   8   3          0.13         -4.69         4.69 o                         
  -7   8   3       4233.67       4391.86        65.13 o                         
  -5   8   3       1368.89       1296.25        11.83 o                         
  -3   8   3       4270.21       4480.90        33.43 o                         
  -1   8   3       6838.19       7248.74        49.39 o                         
   1   8   3       7226.13       8123.54        49.18 o                         
   3   8   3        769.46        683.87        25.78 o                         
   5   8   3        177.38        189.74         5.35 o                         
   7   8   3        650.10        638.17        12.31 o                         
   9   8   3       3853.91       3885.31        30.33 o                         
  11   8   3       1438.73       1449.80        24.31 o                         
  13   8   3       2015.63       2039.25        32.90 o                         
  15   8   3        264.86        263.35        15.54 o                         
  17   8   3          0.08         -6.98        11.47 o                         
  19   8   3        330.77        403.42        21.75 o                         
  21   8   3          1.64        -17.02        17.02 o                         
 -20   9   3        141.76        178.21        16.33 o                         
 -18   9   3        325.17        317.30        17.55 o                         
 -16   9   3        373.29        354.04        15.87 o                         
 -14   9   3       5824.87       5680.98        51.92 o                         
 -12   9   3        762.46        749.99        17.57 o                         
 -10   9   3       2225.09       2115.32        23.74 o                         
  -8   9   3       1158.25       1145.35        16.90 o                         
  -6   9   3       1569.02       1492.27        14.50 o                         
  -4   9   3       3768.31       3971.45        23.20 o                         
  -2   9   3        487.57        513.15         7.86 o                         
   0   9   3        521.04        601.23         9.19 o                         
   2   9   3         12.64         27.27         3.43 o                         
   4   9   3         10.02         27.67         3.81 o                         
   6   9   3        930.15        926.33        13.68 o                         
   8   9   3        141.20        163.70         7.29 o                         
  10   9   3        954.86        875.34        15.79 o                         
  12   9   3          0.00         -7.68         7.68 o                         
  14   9   3          0.39         -2.03         9.84 o                         
  16   9   3         47.21         20.23        11.69 o                         
  18   9   3         31.05         24.77        13.69 o                         
  20   9   3        319.47        272.99        21.20 o                         
 -21  10   3       1322.04       1532.75        42.32 o                         
 -19  10   3          3.13         -2.39        12.28 o                         
 -17  10   3         17.12         18.52        11.30 o                         
 -15  10   3         62.73         76.22        10.04 o                         
 -13  10   3          0.96          6.12         7.82 o                         
 -11  10   3        170.11        144.25         8.69 o                         
  -9  10   3        252.15        304.13         9.60 o                         
  -7  10   3       4557.57       4505.34        41.00 o                         
  -5  10   3         30.46         49.70         3.35 o                         
  -3  10   3          0.16         -0.94         3.43 o                         
  -1  10   3        362.87        466.13        10.65 o                         
   1  10   3          4.70          1.17         3.47 o                         
   3  10   3       2932.37       2705.95        25.35 o                         
   5  10   3       2322.60       2534.19        22.23 o                         
   7  10   3       1373.96       1255.09        16.03 o                         
   9  10   3       3200.90       3025.57        28.65 o                         
  11  10   3        480.40        478.09        14.55 o                         
  13  10   3        161.47        158.25        12.90 o                         
  15  10   3        240.88        260.73        16.46 o                         
  17  10   3          5.15         -8.98        12.83 o                         
  19  10   3          0.43         -8.79        15.36 o                         
 -20  11   3         67.83         77.60        15.01 o                         
 -18  11   3          1.68        -12.43        12.43 o                         
 -16  11   3         36.58         34.83        11.94 o                         
 -14  11   3       1633.36       1536.78        29.33 o                         
 -12  11   3         35.01         10.02         8.42 o                         
 -10  11   3       1930.66       1831.15        27.70 o                         
  -8  11   3       1506.17       1404.48        17.56 o                         
  -6  11   3         39.73         31.51         3.23 o                         
  -4  11   3        706.88        687.07        11.38 o                         
  -2  11   3        503.49        547.37        13.88 o                         
   0  11   3        197.16        138.73         8.13 o                         
   2  11   3        112.16         63.73         4.47 o                         
   4  11   3       1896.47       1930.71        21.42 o                         
   6  11   3         79.84         95.36         6.56 o                         
   8  11   3          3.05         -1.32         5.57 o                         
  10  11   3          0.00         -5.93         5.93 o                         
  12  11   3        133.41         83.70         9.86 o                         
  14  11   3         64.24         36.62        10.59 o                         
  16  11   3         26.68         15.16        13.02 o                         
  18  11   3         28.00          7.04        14.94 o                         
  20  11   3          2.45        -13.51        17.94 o                         
 -19  12   3          0.65          3.98        14.24 o                         
 -17  12   3        461.19        485.41        22.63 o                         
 -15  12   3          1.45          6.65        10.19 o                         
 -13  12   3         15.28          4.12         8.29 o                         
 -11  12   3        122.33         83.95         9.04 o                         
  -9  12   3       1018.35       1054.10        17.68 o                         
  -7  12   3       4190.57       4257.68        44.93 o                         
  -5  12   3         31.22         31.60         5.11 o                         
  -3  12   3          1.30         -0.47         6.03 o                         
  -1  12   3          0.09         -3.92         5.20 o                         
   1  12   3       1384.79       1533.32        21.74 o                         
   3  12   3         25.79         10.60         3.82 o                         
   5  12   3        282.78        315.89         9.33 o                         
   7  12   3        826.08        879.55        16.32 o                         
   9  12   3       1393.99       1441.62        21.38 o                         
  11  12   3         17.91         12.02         7.08 o                         
  13  12   3         82.81         71.67        11.85 o                         
  15  12   3        213.59        183.17        16.92 o                         
  17  12   3        223.31        237.80        19.17 o                         
  19  12   3         15.57         -0.53        15.33 o                         
 -18  13   3         59.47         49.39        13.94 o                         
 -16  13   3         68.13         59.06        13.22 o                         
 -14  13   3        296.21        316.81        15.97 o                         
 -12  13   3         96.45         95.64        10.70 o                         
 -10  13   3          0.21         -3.43         7.98 o                         
  -8  13   3        347.26        465.18        17.27 o                         
  -6  13   3          2.31         -1.78         5.07 o                         
  -4  13   3          3.35          5.86         6.66 o                         
  -2  13   3         79.10         55.98         7.30 o                         
   0  13   3       4666.06       5217.23        44.82 o                         
   2  13   3         98.22        136.41         8.87 o                         
   4  13   3        373.96        327.92         9.08 o                         
   6  13   3        192.37        174.05         9.10 o                         
   8  13   3         33.13         22.68         6.14 o                         
  10  13   3        130.24        131.24         9.53 o                         
  12  13   3        167.71        129.97        13.28 o                         
  14  13   3         19.28         21.11        13.33 o                         
  16  13   3        159.60        186.24        17.84 o                         
  18  13   3         63.52         83.11        16.59 o                         
 -19  14   3        289.84        289.38        23.44 o                         
 -17  14   3         92.30        129.15        15.31 o                         
 -15  14   3         36.15         14.76        11.18 o                         
 -13  14   3          0.25        -10.70        10.70 o                         
 -11  14   3          4.90         15.18        10.61 o                         
  -9  14   3        265.16        208.56        14.95 o                         
  -7  14   3       1152.98       1372.26        29.59 o                         
  -5  14   3        217.33        180.08        10.41 o                         
  -3  14   3          0.05         -2.10         7.36 o                         
  -1  14   3          0.85          1.60         4.91 o                         
   1  14   3        847.28        888.53        19.47 o                         
   3  14   3          3.11         -6.91         6.95 o                         
   5  14   3          0.87         -2.07         5.73 o                         
   7  14   3       1204.62       1295.91        22.21 o                         
   9  14   3        284.93        267.84        13.39 o                         
  11  14   3         52.05         64.43        10.70 o                         
  13  14   3         18.11         11.19        11.55 o                         
  15  14   3        191.93        180.65        17.43 o                         
  17  14   3        114.32        115.80        16.00 o                         
 -18  15   3         70.26         86.58        20.25 o                         
 -16  15   3        149.45        166.24        18.13 o                         
 -14  15   3        319.70        382.95        21.06 o                         
 -12  15   3          0.43        -10.52        11.31 o                         
 -10  15   3        343.64        344.01        18.30 o                         
  -8  15   3        737.93        787.68        26.32 o                         
  -6  15   3        260.43        265.65        11.60 o                         
  -4  15   3       1123.69       1076.91        22.53 o                         
  -2  15   3       1299.89       1244.74        23.55 o                         
   0  15   3       1851.37       1915.55        26.56 o                         
   2  15   3        473.18        444.25        15.16 o                         
   4  15   3        968.90       1019.21        23.32 o                         
   6  15   3         27.71         46.57         7.72 o                         
   8  15   3          0.59          0.78         7.87 o                         
  10  15   3         90.88         56.13        10.08 o                         
  12  15   3         97.64         97.85        12.93 o                         
  14  15   3         81.86        119.61        15.40 o                         
  16  15   3        262.70        394.36        25.40 o                         
 -17  16   3          0.15        -21.16        21.16 o                         
 -15  16   3        175.97        170.64        18.00 o                         
 -13  16   3         32.36         42.37        12.80 o                         
 -11  16   3         21.48         30.42        11.97 o                         
  -9  16   3       1543.07       1577.35        35.50 o                         
  -7  16   3       1777.91       1713.21        35.48 o                         
  -5  16   3        349.65        318.34        13.90 o                         
  -3  16   3        298.11        303.52        15.75 o                         
  -1  16   3        380.29        401.06        16.36 o                         
   1  16   3         98.36         93.37        10.04 o                         
   3  16   3         60.42         43.58         9.70 o                         
   5  16   3        120.01        118.20        10.83 o                         
   7  16   3       4159.17       4267.04        48.04 o                         
   9  16   3          0.84         -3.83        11.30 o                         
  11  16   3        207.93        218.20        17.70 o                         
  13  16   3        683.82        855.99        30.61 o                         
  15  16   3          3.94         21.29        15.56 o                         
 -16  17   3         36.75         27.80        15.98 o                         
 -14  17   3         12.30         27.64        13.80 o                         
 -12  17   3          7.65         20.45        12.22 o                         
 -10  17   3         41.29         31.78        12.94 o                         
  -8  17   3         21.68         27.63        13.17 o                         
  -6  17   3          3.62          6.67         9.85 o                         
  -4  17   3        183.31        173.93        12.79 o                         
  -2  17   3        498.78        451.70        17.51 o                         
   0  17   3        358.66        335.14        15.18 o                         
   2  17   3        700.51        728.05        22.03 o                         
   4  17   3        407.53        360.10        17.34 o                         
   6  17   3         70.85         49.08         9.93 o                         
   8  17   3        212.90        252.22        16.46 o                         
  10  17   3         72.48         42.37        13.57 o                         
  12  17   3          0.20         -8.73        16.13 o                         
  14  17   3          2.20         41.95        16.03 o                         
 -15  18   3         31.50         75.78        17.56 o                         
 -13  18   3          0.56          3.42        13.98 o                         
 -11  18   3         97.83        111.52        14.90 o                         
  -9  18   3        230.90        243.43        17.26 o                         
  -7  18   3        195.46        162.56        17.67 o                         
  -5  18   3        538.99        506.43        22.79 o                         
  -3  18   3         11.82         12.32         9.43 o                         
  -1  18   3        936.30        955.17        23.90 o                         
   1  18   3        145.61        134.36        12.36 o                         
   3  18   3          5.90          3.77        10.21 o                         
   5  18   3        112.28         75.12        10.93 o                         
   7  18   3        592.61        661.53        24.70 o                         
   9  18   3        199.31        151.95        16.21 o                         
  11  18   3         61.64         74.08        14.93 o                         
  13  18   3         29.26         53.38        16.05 o                         
 -14  19   3         45.32         44.04        18.15 o                         
 -12  19   3         34.91         27.02        14.57 o                         
 -10  19   3         94.11         79.47        15.13 o                         
  -8  19   3          3.27         -0.99        14.44 o                         
  -6  19   3        338.22        370.81        23.80 o                         
  -4  19   3         19.78         23.43        11.97 o                         
  -2  19   3        157.53        143.86        12.09 o                         
   0  19   3        204.56        146.72        12.94 o                         
   2  19   3        242.28        246.78        16.05 o                         
   4  19   3        107.80        109.23        13.44 o                         
   6  19   3         51.36         44.50        13.68 o                         
   8  19   3         41.91         40.70        14.79 o                         
  10  19   3          0.66        -11.10        15.70 o                         
  12  19   3         20.96         17.43        16.25 o                         
 -13  20   3        196.04        197.89        23.19 o                         
 -11  20   3          0.02         -5.64        14.50 o                         
  -9  20   3         16.25          6.38        14.85 o                         
  -7  20   3        469.54        503.72        27.69 o                         
  -5  20   3        197.69        277.24        21.22 o                         
  -3  20   3        114.63        115.15        16.67 o                         
  -1  20   3          5.42          8.57        10.68 o                         
   1  20   3        266.89        195.60        16.66 o                         
   3  20   3          3.05         -5.83        12.65 o                         
   5  20   3        268.13        298.35        18.97 o                         
   7  20   3        126.78        116.07        15.90 o                         
   9  20   3         80.54         94.46        17.93 o                         
  11  20   3        173.53        187.08        20.21 o                         
 -10  21   3         31.58         23.87        15.35 o                         
  -8  21   3        268.22        317.82        22.33 o                         
  -6  21   3        373.43        376.29        23.33 o                         
  -4  21   3          2.39          8.23        13.82 o                         
  -2  21   3         92.39         51.00        13.79 o                         
   0  21   3         28.58         19.74        13.06 o                         
   2  21   3        228.85        266.21        18.77 o                         
   4  21   3          3.11        -11.86        14.56 o                         
   6  21   3         71.13         86.45        15.41 o                         
   8  21   3        106.77         88.31        16.23 o                         
  10  21   3          0.61        -14.80        17.71 o                         
  -9  22   3         34.86         39.25        15.59 o                         
  -7  22   3        360.81        428.55        24.82 o                         
  -5  22   3          0.08          3.09        13.94 o                         
  -3  22   3         12.14         17.22        14.38 o                         
  -1  22   3         88.84         57.78        15.17 o                         
   1  22   3         46.90         24.89        14.49 o                         
   3  22   3         14.51         18.28        14.13 o                         
   5  22   3         47.39         43.24        14.68 o                         
   7  22   3          0.28         10.49        15.55 o                         
  -6  23   3          3.92        -10.48        15.85 o                         
  -4  23   3         23.99          4.87        15.81 o                         
  -2  23   3          1.01          0.62        22.99 o                         
   0  23   3          2.85        -13.21        15.08 o                         
   2  23   3          3.90          3.10        15.27 o                         
   4  23   3          6.43         45.76        16.42 o                         
 -22   0   4          2.47        -20.52        20.52 o                         
 -20   0   4        829.03        908.69        32.35 o                         
 -18   0   4         72.48         92.97        13.86 o                         
 -16   0   4       1004.11        971.75        27.85 o                         
 -14   0   4        404.27        445.89        17.08 o                         
 -12   0   4       4697.01       4790.79        43.65 o                         
 -10   0   4       2896.44       2725.69       162.14 o                         
  -8   0   4      17505.80      18572.45       568.31 o                         
  -6   0   4      14195.38      14430.84        82.98 o                         
  -4   0   4      16543.62      16197.69       118.09 o                         
  -2   0   4      28214.89      27803.14       521.31 o                         
   0   0   4      47602.26      39046.34      4141.52 o                         
   2   0   4     149446.89     160171.39       449.93 o                         
   4   0   4      17901.39      19455.64       114.77 o                         
   6   0   4       1915.27       1976.36        17.55 o                         
   8   0   4       1727.35       1573.61        21.10 o                         
  10   0   4       5082.33       5622.60        46.84 o                         
  12   0   4       4477.69       4328.09        45.15 o                         
  14   0   4        143.53        192.88        13.58 o                         
  16   0   4        424.76        438.60        20.07 o                         
  18   0   4        152.02        106.28        16.74 o                         
  20   0   4          5.40        -12.00        15.64 o                         
  22   0   4       1486.10       1600.79        64.66 o                         
 -23   1   4        124.38        150.62        17.73 o                         
 -21   1   4          3.93         -8.74        10.63 o                         
 -19   1   4         36.19         36.66         9.21 o                         
 -17   1   4        150.31        150.39         9.92 o                         
 -15   1   4       4702.97       4249.86        36.82 o                         
 -13   1   4       3613.83       3443.19        25.40 o                         
 -11   1   4         10.68          3.09         3.75 o                         
  -9   1   4      10455.29      10391.37       578.21 o                         
  -7   1   4       1605.42       1718.72        11.89 o                         
  -5   1   4       9266.79       9798.04        58.95 o                         
  -3   1   4       5852.97       5216.26       160.16 o                         
  -1   1   4      11298.82       9567.84       176.30 o                         
   1   1   4      24988.82      24274.57       613.01 o                         
   3   1   4      14252.27      15244.81       121.57 o                         
   5   1   4       4843.84       5604.63        23.68 o                         
   7   1   4        278.97        334.42         8.37 o                         
   9   1   4        172.28        182.64         6.07 o                         
  11   1   4       3007.75       3085.07        24.66 o                         
  13   1   4        400.91        462.23        12.13 o                         
  15   1   4       1003.96        915.72        18.97 o                         
  17   1   4        389.48        392.19        16.06 o                         
  19   1   4        120.52        117.80        12.15 o                         
  21   1   4          3.11         16.87        14.53 o                         
 -22   2   4         34.92         11.47        12.40 o                         
 -20   2   4        349.87        366.90        16.81 o                         
 -18   2   4         71.60         71.68         9.57 o                         
 -16   2   4        496.06        436.31        13.55 o                         
 -14   2   4         36.14         45.47         5.85 o                         
 -12   2   4       1746.37       1670.10        17.35 o                         
 -10   2   4         80.66         94.14         4.58 o                         
  -8   2   4       8518.36       8784.94       159.85 o                         
  -6   2   4      19436.41      20142.41        67.61 o                         
  -4   2   4       2643.83       2490.12        38.88 o                         
  -2   2   4       2714.36       2711.84        60.04 o                         
   0   2   4       3538.67       2584.64        78.04 o                         
   2   2   4      24428.01      24410.21       601.69 o                         
   4   2   4       4588.86       4730.84       119.61 o                         
   6   2   4       3268.30       3465.84        19.34 o                         
   8   2   4      13363.51      14594.92        52.65 o                         
  10   2   4       3656.07       4071.84        26.63 o                         
  12   2   4         21.99         10.42         4.29 o                         
  14   2   4        157.97        186.36         9.49 o                         
  16   2   4       1016.86        797.15        18.94 o                         
  18   2   4         78.79         63.12        10.91 o                         
  20   2   4        241.88        232.82        18.25 o                         
  22   2   4        530.27        597.32        30.97 o                         
 -23   3   4         58.95         29.87        14.35 o                         
 -21   3   4        139.80        173.85        14.29 o                         
 -19   3   4        154.00        194.69        13.34 o                         
 -17   3   4          5.68          2.57         7.08 o                         
 -15   3   4       1593.01       1402.51        20.43 o                         
 -13   3   4         22.19         30.70         4.91 o                         
 -11   3   4       7999.37       8446.99        37.79 o                         
  -9   3   4        720.73        764.04         9.53 o                         
  -7   3   4       1634.50       1748.57        15.33 o                         
  -5   3   4        218.33        179.86         4.82 o                         
  -3   3   4       3528.72       3572.35        17.01 o                         
  -1   3   4      69469.03      71071.34      1098.18 o                         
   1   3   4       5278.77       5395.29       216.51 o                         
   3   3   4       9956.40      11176.21        60.92 o                         
   5   3   4        670.03        720.65         7.63 o                         
   7   3   4       4163.12       5008.88        26.29 o                         
   9   3   4        758.50        843.01        11.85 o                         
  11   3   4       3176.31       3404.07        26.63 o                         
  13   3   4          0.94          8.39         5.24 o                         
  15   3   4        787.40        779.90        17.04 o                         
  17   3   4        113.61        109.69        10.97 o                         
  19   3   4        401.01        455.01        22.87 o                         
  21   3   4        168.01        150.15        16.77 o                         
 -22   4   4        421.94        445.43        22.70 o                         
 -20   4   4         52.90         54.11        11.23 o                         
 -18   4   4          8.85          2.58         8.08 o                         
 -16   4   4        691.72        586.53        15.43 o                         
 -14   4   4        703.66        601.96        12.87 o                         
 -12   4   4        956.81        853.46        13.61 o                         
 -10   4   4          1.13         -0.51         3.23 o                         
  -8   4   4         26.64         28.27         3.13 o                         
  -6   4   4        882.72        877.41         8.62 o                         
  -4   4   4       8417.90       9050.46        46.91 o                         
  -2   4   4      20258.03      19998.67       402.28 o                         
   0   4   4      75562.11      76129.02       380.36 o                         
   2   4   4      43164.75      43398.03      1200.47 o                         
   4   4   4      17595.82      19321.20        84.64 o                         
   6   4   4       4093.73       4545.65        25.60 o                         
   8   4   4      14837.48      15477.55        97.85 o                         
  10   4   4        234.35        216.95         7.06 o                         
  12   4   4        518.03        532.03        11.10 o                         
  14   4   4        221.04        186.87         9.63 o                         
  16   4   4          8.64          8.83         7.57 o                         
  18   4   4        248.22        240.73        17.70 o                         
  20   4   4        188.43        162.35        16.86 o                         
  22   4   4        804.76        889.96        34.68 o                         
 -23   5   4          5.55        -16.09        16.09 o                         
 -21   5   4         91.55         60.93        11.89 o                         
 -19   5   4         56.35         47.81        10.26 o                         
 -17   5   4        651.65        597.55        18.65 o                         
 -15   5   4        284.21        280.93        10.54 o                         
 -13   5   4       9933.01       9452.76        61.05 o                         
 -11   5   4        247.14        198.90         6.08 o                         
  -9   5   4       3559.19       3492.82        86.27 o                         
  -7   5   4        408.44        511.92        18.79 o                         
  -5   5   4      26085.00      28482.67       178.38 o                         
  -3   5   4       8555.93       8960.65       185.45 o                         
  -1   5   4       1908.65       1777.88        36.76 o                         
   1   5   4      29318.83      30919.36       155.48 o                         
   3   5   4         33.19          6.21         2.72 o                         
   5   5   4       1593.01       2027.73        14.50 o                         
   7   5   4         18.17         20.04         3.37 o                         
   9   5   4       3105.52       3147.32        22.41 o                         
  11   5   4          6.71          5.24         4.70 o                         
  13   5   4       1028.59        936.55        16.55 o                         
  15   5   4          1.89          1.24         7.05 o                         
  17   5   4          3.22         -4.17        10.29 o                         
  19   5   4        112.35         90.26        14.50 o                         
  21   5   4         68.76         33.21        15.15 o                         
 -22   6   4          5.14          8.35        14.41 o                         
 -20   6   4         49.93         50.47        10.70 o                         
 -18   6   4         87.64        101.14        10.83 o                         
 -16   6   4       1540.09       1327.66        24.95 o                         
 -14   6   4       9442.15       8882.28        63.52 o                         
 -12   6   4       5726.80       6015.82        38.25 o                         
 -10   6   4       1897.24       1877.67        17.78 o                         
  -8   6   4        289.76        324.76        10.07 o                         
  -6   6   4         58.96         14.08         2.82 o                         
  -4   6   4        118.56        160.52         4.37 o                         
  -2   6   4      17160.62      19243.92        75.35 o                         
   0   6   4       5310.61       5274.05        40.41 o                         
   2   6   4      27280.52      30488.22       131.61 o                         
   4   6   4         14.27         58.61         3.24 o                         
   6   6   4        630.53        588.13         9.30 o                         
   8   6   4       3158.49       3054.42        23.00 o                         
  10   6   4        123.11        148.18         6.24 o                         
  12   6   4       2228.84       2273.44        26.57 o                         
  14   6   4        811.20        805.81        17.33 o                         
  16   6   4        215.49        172.66        12.21 o                         
  18   6   4          2.62         -5.50        11.62 o                         
  20   6   4        224.03        212.31        18.33 o                         
 -21   7   4          8.27          8.92        11.89 o                         
 -19   7   4          0.70         -6.80        10.75 o                         
 -17   7   4        101.19         72.08         9.91 o                         
 -15   7   4          1.52         -7.57         7.91 o                         
 -13   7   4       2947.36       3102.81        33.77 o                         
 -11   7   4       1774.59       1659.35        20.92 o                         
  -9   7   4        965.32        955.41        12.99 o                         
  -7   7   4      10799.13      11675.59       388.07 o                         
  -5   7   4      13594.06      16047.99        90.68 o                         
  -3   7   4      20447.39      21220.52        61.79 o                         
  -1   7   4       1802.34       1944.31        18.74 o                         
   1   7   4        862.25        580.05         9.99 o                         
   3   7   4       5837.10       6177.64       214.74 o                         
   5   7   4       4382.99       4923.31        31.60 o                         
   7   7   4          6.31         14.49         4.46 o                         
   9   7   4         94.17         59.44         5.71 o                         
  11   7   4        697.72        647.34        12.30 o                         
  13   7   4        107.37         77.18         7.45 o                         
  15   7   4        209.44        298.80        14.66 o                         
  17   7   4        234.66        170.64        13.90 o                         
  19   7   4        169.09        142.07        15.26 o                         
  21   7   4        199.97        170.51        19.64 o                         
 -22   8   4       1273.67       1473.72        39.40 o                         
 -20   8   4         12.12         13.04        11.72 o                         
 -18   8   4        144.69        123.95        12.58 o                         
 -16   8   4        812.44        875.26        22.52 o                         
 -14   8   4        670.49        689.04        18.02 o                         
 -12   8   4       5495.73       5579.41        39.48 o                         
 -10   8   4         55.89         36.50         4.55 o                         
  -8   8   4       1608.19       1668.96        18.39 o                         
  -6   8   4       2298.18       2569.15        17.70 o                         
  -4   8   4       7239.46       7587.96        34.26 o                         
  -2   8   4        116.28         32.48         3.36 o                         
   0   8   4      15032.15      16637.34        70.87 o                         
   2   8   4       4396.39       4532.06        29.44 o                         
   4   8   4         41.16         35.51         4.17 o                         
   6   8   4       1315.97       1530.19        17.34 o                         
   8   8   4       1294.25       1227.52        18.06 o                         
  10   8   4       2143.97       2117.57        24.06 o                         
  12   8   4       3399.49       3209.11        44.32 o                         
  14   8   4       1739.29       1783.19        33.27 o                         
  16   8   4        178.90        137.41        12.84 o                         
  18   8   4        206.22        244.78        17.61 o                         
  20   8   4        430.95        461.89        24.67 o                         
 -21   9   4          2.41          1.46        13.21 o                         
 -19   9   4        141.04        136.33        14.03 o                         
 -17   9   4        367.20        350.66        18.19 o                         
 -15   9   4        224.99        240.97        13.36 o                         
 -13   9   4         98.44         71.67         8.66 o                         
 -11   9   4        521.23        625.46        14.62 o                         
  -9   9   4        201.87        168.19         7.41 o                         
  -7   9   4       3403.16       3512.23        34.25 o                         
  -5   9   4       1091.77       1418.05        13.96 o                         
  -3   9   4       5424.29       5826.35        39.05 o                         
  -1   9   4        856.99        943.40        10.68 o                         
   1   9   4        536.01        465.28         9.36 o                         
   3   9   4        541.02        615.36        19.70 o                         
   5   9   4       1266.52       1423.77        16.13 o                         
   7   9   4        120.20        102.45         4.98 o                         
   9   9   4        254.68        201.58         9.04 o                         
  11   9   4        223.34        225.55         9.40 o                         
  13   9   4        678.27        718.96        21.30 o                         
  15   9   4         84.23         68.62        11.76 o                         
  17   9   4         49.09         45.10        12.62 o                         
  19   9   4         92.04         62.32        14.98 o                         
 -20  10   4         29.94         35.90        13.17 o                         
 -18  10   4        154.05        114.59        14.38 o                         
 -16  10   4        115.56         72.50        10.67 o                         
 -14  10   4        332.55        265.15        14.67 o                         
 -12  10   4         98.30        105.73         9.71 o                         
 -10  10   4       4353.34       4227.56        37.54 o                         
  -8  10   4         29.53         18.95         4.35 o                         
  -6  10   4       1447.22       1406.29        15.01 o                         
  -4  10   4        261.56        219.65         6.10 o                         
  -2  10   4       3874.27       3991.10        33.52 o                         
   0  10   4        693.65        725.12         9.92 o                         
   2  10   4          0.21         -3.78         3.78 o                         
   4  10   4       1357.08       1438.30        15.65 o                         
   6  10   4         20.81          9.01         4.60 o                         
   8  10   4         78.74         74.34         6.96 o                         
  10  10   4        460.46        425.04        12.29 o                         
  12  10   4        444.78        426.72        15.42 o                         
  14  10   4        382.08        400.54        18.56 o                         
  16  10   4        206.50        185.92        15.48 o                         
  18  10   4        108.60        132.95        16.63 o                         
  20  10   4          5.82          0.83        17.00 o                         
 -21  11   4        264.83        279.98        21.41 o                         
 -19  11   4          6.27         20.08        13.29 o                         
 -17  11   4        223.54        289.84        17.33 o                         
 -15  11   4        781.82        731.10        21.84 o                         
 -13  11   4        226.31        187.81        11.94 o                         
 -11  11   4        713.94        704.13        17.77 o                         
  -9  11   4        538.79        501.92        12.77 o                         
  -7  11   4       1876.84       1750.72        25.30 o                         
  -5  11   4        442.55        409.95         8.31 o                         
  -3  11   4        251.07        198.66         6.29 o                         
  -1  11   4       1606.79       1667.17        19.36 o                         
   1  11   4       3430.87       3648.11        26.62 o                         
   3  11   4       1732.11       1675.10        18.07 o                         
   5  11   4        693.54        715.40        12.97 o                         
   7  11   4        362.24        388.28        10.17 o                         
   9  11   4        320.31        305.89        11.17 o                         
  11  11   4         51.39         40.88         7.78 o                         
  13  11   4       1272.52       1344.09        29.64 o                         
  15  11   4       2565.49       2605.78        46.84 o                         
  17  11   4        457.18        481.29        24.57 o                         
  19  11   4        130.96         78.54        16.78 o                         
 -20  12   4          0.06         -3.60        15.43 o                         
 -18  12   4          0.31          0.17        13.70 o                         
 -16  12   4        123.00        100.19        13.36 o                         
 -14  12   4         10.06          7.98         8.92 o                         
 -12  12   4         30.45         22.61         8.16 o                         
 -10  12   4         12.70          5.57         9.15 o                         
  -8  12   4       4428.23       4512.42        55.17 o                         
  -6  12   4      11320.71      10986.33       107.94 o                         
  -4  12   4        767.40        795.73        14.37 o                         
  -2  12   4       1479.54       1469.78        22.87 o                         
   0  12   4       4581.67       4785.73        40.62 o                         
   2  12   4       1755.19       1699.35        22.28 o                         
   4  12   4         27.67         23.25         4.96 o                         
   6  12   4         54.70         21.00         4.47 o                         
   8  12   4       5761.37       5371.60        53.65 o                         
  10  12   4        156.67        137.32         8.45 o                         
  12  12   4          2.55         -2.12         9.52 o                         
  14  12   4         39.89         50.26        13.02 o                         
  16  12   4          9.47         -4.02        14.20 o                         
  18  12   4         13.06         13.07        14.63 o                         
 -19  13   4        167.13        142.65        19.26 o                         
 -17  13   4        111.42        126.18        14.78 o                         
 -15  13   4        676.43        645.63        21.76 o                         
 -13  13   4        424.21        352.78        16.76 o                         
 -11  13   4          6.21         -0.24         8.62 o                         
  -9  13   4        420.07        339.29        16.15 o                         
  -7  13   4       1015.98       1093.64        21.13 o                         
  -5  13   4        107.46         82.71         7.23 o                         
  -3  13   4        128.15        150.68         9.47 o                         
  -1  13   4        305.53        317.63        10.88 o                         
   1  13   4       1783.66       1773.84        26.59 o                         
   3  13   4         90.56         76.66         4.71 o                         
   5  13   4        186.15        126.28         7.21 o                         
   7  13   4       1352.43       1286.55        21.28 o                         
   9  13   4        137.56        146.77         9.60 o                         
  11  13   4        663.84        668.56        21.53 o                         
  13  13   4        148.90        147.33        14.38 o                         
  15  13   4        369.38        431.45        23.16 o                         
  17  13   4        305.45        358.01        22.97 o                         
 -18  14   4        221.47        240.32        22.65 o                         
 -16  14   4         33.92         23.79        13.12 o                         
 -14  14   4         86.07         69.84        11.93 o                         
 -12  14   4        477.59        533.69        21.38 o                         
 -10  14   4         42.82         60.24        11.44 o                         
  -8  14   4        404.51        446.24        17.83 o                         
  -6  14   4       1323.12       1158.38        22.66 o                         
  -4  14   4       1853.73       1673.72        26.59 o                         
  -2  14   4         61.01         44.71         6.47 o                         
   0  14   4        291.36        211.95        11.29 o                         
   2  14   4          0.97         -5.70         8.39 o                         
   4  14   4        398.28        379.70        10.87 o                         
   6  14   4       3769.72       3764.41        35.87 o                         
   8  14   4         58.32         43.50         7.24 o                         
  10  14   4        251.55        238.67        14.33 o                         
  12  14   4         29.79         24.81        11.01 o                         
  14  14   4        188.59        216.94        17.32 o                         
  16  14   4        383.34        365.70        21.99 o                         
 -17  15   4         29.52         43.72        16.68 o                         
 -15  15   4        109.61         82.92        14.28 o                         
 -13  15   4         92.36         92.85        13.50 o                         
 -11  15   4         46.24         31.56        11.41 o                         
  -9  15   4         46.59         47.64        12.94 o                         
  -7  15   4        467.83        526.83        20.26 o                         
  -5  15   4         63.31         29.26         9.36 o                         
  -3  15   4        906.46        931.87        21.16 o                         
  -1  15   4        946.00        928.90        23.11 o                         
   1  15   4        173.19        140.59        11.68 o                         
   3  15   4         26.53         32.05        11.64 o                         
   5  15   4       1200.50       1126.82        19.95 o                         
   7  15   4        705.44        656.13        17.53 o                         
   9  15   4        653.88        655.58        20.28 o                         
  11  15   4         23.61         31.93        11.32 o                         
  13  15   4        202.16        206.74        16.82 o                         
  15  15   4        604.14        609.66        29.80 o                         
  17  15   4         65.82         83.55        18.31 o                         
 -16  16   4         56.51         33.84        15.88 o                         
 -14  16   4          0.16        -11.26        13.86 o                         
 -12  16   4         28.10         21.18        12.15 o                         
 -10  16   4        156.65        215.83        16.17 o                         
  -8  16   4       1162.94       1272.08        34.22 o                         
  -6  16   4        426.66        358.31        17.74 o                         
  -4  16   4        214.66        196.42        11.85 o                         
  -2  16   4        455.52        458.03        17.46 o                         
   0  16   4         36.05         33.28        14.16 o                         
   2  16   4         88.83         76.86        10.46 o                         
   4  16   4         21.42         14.90         7.86 o                         
   6  16   4        809.75        790.55        20.31 o                         
   8  16   4        733.23        802.51        23.66 o                         
  10  16   4         18.70         24.32        12.03 o                         
  12  16   4         46.65         52.17        14.70 o                         
  14  16   4         68.15         88.93        16.93 o                         
  16  16   4          0.34          8.89        16.37 o                         
 -15  17   4        502.33        584.03        28.58 o                         
 -13  17   4        618.66        629.14        25.48 o                         
 -11  17   4        266.96        301.28        18.66 o                         
  -9  17   4        897.64        818.42        28.33 o                         
  -7  17   4          4.66          8.73        12.62 o                         
  -5  17   4        288.53        236.39        15.30 o                         
  -3  17   4        484.00        470.99        18.13 o                         
  -1  17   4         38.17         27.51         9.06 o                         
   1  17   4        246.19        265.31        14.28 o                         
   3  17   4        107.21        107.57        12.01 o                         
   5  17   4         92.28         82.66        10.60 o                         
   7  17   4        738.11        818.19        23.59 o                         
   9  17   4         93.13         97.63        14.22 o                         
  11  17   4         89.01        102.89        16.44 o                         
  13  17   4         70.98         54.55        14.99 o                         
  15  17   4        592.94        653.37        32.31 o                         
 -14  18   4         45.74         26.44        15.63 o                         
 -12  18   4         16.27         12.42        13.47 o                         
 -10  18   4          1.23          4.99        12.73 o                         
  -8  18   4         20.85         -4.93        13.66 o                         
  -6  18   4          1.63        -12.08        13.34 o                         
  -4  18   4        340.54        332.56        17.43 o                         
  -2  18   4          7.34         -7.87         9.37 o                         
   0  18   4          9.06          6.45         9.57 o                         
   2  18   4        246.54        267.01        16.58 o                         
   4  18   4          6.89        -11.00        11.00 o                         
   6  18   4        163.13        165.89        14.15 o                         
   8  18   4        312.39        299.09        18.52 o                         
  10  18   4         11.49        -11.21        14.48 o                         
  12  18   4         54.64         64.89        16.16 o                         
  14  18   4         19.09         19.79        16.66 o                         
 -13  19   4        218.19        227.31        21.66 o                         
 -11  19   4          2.80         14.42        13.38 o                         
  -9  19   4         53.18         36.05        14.07 o                         
  -7  19   4         21.21         16.25        14.03 o                         
  -5  19   4        393.42        464.04        26.31 o                         
  -3  19   4         38.92         36.23        11.34 o                         
  -1  19   4         16.87         31.03        10.41 o                         
   1  19   4          7.59         -2.97        11.04 o                         
   3  19   4         29.99         25.16        11.58 o                         
   5  19   4         18.67         13.95        11.68 o                         
   7  19   4          3.92         -9.03        13.21 o                         
   9  19   4         11.98          0.24        16.16 o                         
  11  19   4         40.51         19.04        14.85 o                         
  13  19   4          5.34        -18.46        21.81 o                         
 -12  20   4         36.61         60.84        17.28 o                         
 -10  20   4          2.15        -15.44        15.44 o                         
  -8  20   4         51.30         35.95        14.83 o                         
  -6  20   4         15.99         15.79        15.31 o                         
  -4  20   4         63.40         80.35        15.03 o                         
  -2  20   4          2.41         -0.95        11.89 o                         
   0  20   4         24.46         29.49        11.82 o                         
   2  20   4         99.56         61.19        13.12 o                         
   4  20   4          6.16         10.19        12.23 o                         
   6  20   4          1.41          7.54        13.89 o                         
   8  20   4         10.57          8.95        14.97 o                         
  10  20   4         40.67         32.27        17.18 o                         
 -11  21   4          0.47         -1.80        17.19 o                         
  -9  21   4        128.76        140.89        18.84 o                         
  -7  21   4         71.00         69.25        16.11 o                         
  -5  21   4        241.10        304.24        22.20 o                         
  -3  21   4        103.17        112.77        16.38 o                         
  -1  21   4          7.27         -9.11        13.62 o                         
   1  21   4          7.60          7.07        12.42 o                         
   3  21   4          7.83         12.01        13.13 o                         
   5  21   4          2.49         -5.61        13.91 o                         
   7  21   4         22.19         25.65        15.39 o                         
   9  21   4          0.29        -18.33        18.33 o                         
  -8  22   4         27.84         58.80        16.64 o                         
  -6  22   4          0.05         -6.55        18.66 o                         
  -4  22   4         66.86         73.54        19.20 o                         
  -2  22   4          1.11         -4.71        16.24 o                         
   0  22   4          0.05         -3.59        15.50 o                         
   2  22   4        361.56        449.22        23.64 o                         
   4  22   4          8.95          5.70        14.31 o                         
   6  22   4         75.77         45.74        16.31 o                         
   8  22   4         41.33         50.13        18.66 o                         
  -5  23   4         23.41         30.56        15.07 o                         
  -3  23   4         12.33         18.07        17.69 o                         
  -1  23   4        123.52        117.98        21.04 o                         
   1  23   4          0.90          2.48        14.98 o                         
   3  23   4          7.00          1.24        15.20 o                         
   5  23   4         23.31         56.61        17.15 o                         
 -22   1   5        480.72        552.02        22.82 o                         
 -20   1   5        191.92        196.71        13.45 o                         
 -18   1   5         67.18         51.91         8.10 o                         
 -16   1   5       2458.46       2295.14        28.51 o                         
 -14   1   5         65.01         42.41         5.17 o                         
 -12   1   5       5072.29       4936.24        29.07 o                         
 -10   1   5       1159.59        983.41        38.02 o                         
  -8   1   5      21457.63      23255.01       252.87 o                         
  -6   1   5       8346.02       8793.94        50.66 o                         
  -4   1   5       5506.91       5645.81        45.45 o                         
  -2   1   5      24159.85      24201.07       445.38 o                         
   0   1   5      34002.36      36175.30       115.50 o                         
   2   1   5        482.97        608.79        13.24 o                         
   4   1   5       8977.08       9843.21        39.52 o                         
   6   1   5       8721.06       9728.45        37.52 o                         
   8   1   5        614.31        558.02        14.82 o                         
  10   1   5       8047.76       8467.40        37.35 o                         
  12   1   5         64.77         68.89         5.51 o                         
  14   1   5        542.34        460.68        13.62 o                         
  16   1   5        446.41        351.32        13.32 o                         
  18   1   5        158.95        137.45        12.25 o                         
  20   1   5        336.38        385.01        21.59 o                         
  22   1   5        944.67       1108.88        40.84 o                         
 -23   2   5         33.85         15.49        13.53 o                         
 -21   2   5        146.01        140.81        12.76 o                         
 -19   2   5         11.42          7.96         8.81 o                         
 -17   2   5        417.08        385.87        12.59 o                         
 -15   2   5        911.34        730.14        15.55 o                         
 -13   2   5       4119.19       3951.44        26.59 o                         
 -11   2   5        525.01        617.33        10.23 o                         
  -9   2   5        155.79        216.91         5.84 o                         
  -7   2   5        919.34        902.63         8.59 o                         
  -5   2   5      12518.92      12551.07        52.87 o                         
  -3   2   5        216.23        300.38        10.65 o                         
  -1   2   5     102204.80     103666.66       396.20 o                         
   1   2   5       2581.11       2656.95       145.51 o                         
   3   2   5       4599.28       5087.71       109.66 o                         
   5   2   5       2024.55       2130.32        12.40 o                         
   7   2   5       1279.51       1486.89        14.47 o                         
   9   2   5       1464.56       1668.94        17.16 o                         
  11   2   5       1355.97       1396.41        17.94 o                         
  13   2   5        997.50        967.97        17.56 o                         
  15   2   5         75.99         78.66         7.75 o                         
  17   2   5         88.79         49.73         9.96 o                         
  19   2   5         17.93         22.93        13.10 o                         
  21   2   5          3.93        -15.32        15.32 o                         
 -22   3   5        371.27        320.83        17.76 o                         
 -20   3   5          4.97          5.25        10.13 o                         
 -18   3   5        574.52        596.68        17.42 o                         
 -16   3   5       2337.44       2132.23        24.85 o                         
 -14   3   5       2086.88       1903.21        21.12 o                         
 -12   3   5          0.98          3.49         3.71 o                         
 -10   3   5       1691.41       2036.52        16.48 o                         
  -8   3   5       4555.74       4700.67       105.20 o                         
  -6   3   5        886.50        916.00        16.42 o                         
  -4   3   5       6703.15       6984.63        30.25 o                         
  -2   3   5      21880.04      22417.83       200.76 o                         
   0   3   5      45868.09      45778.15       175.96 o                         
   2   3   5      15175.25      16604.56       235.48 o                         
   4   3   5       1392.47       1407.58        10.78 o                         
   6   3   5       1553.92       1691.86        13.81 o                         
   8   3   5       6755.57       7140.23        36.48 o                         
  10   3   5        654.45        754.33        11.95 o                         
  12   3   5          4.31         10.97         5.03 o                         
  14   3   5        623.44        678.98        15.63 o                         
  16   3   5       1173.74       1024.85        22.87 o                         
  18   3   5        155.38        107.70        13.31 o                         
  20   3   5          6.39          5.68        13.16 o                         
 -23   4   5         58.68         65.38        14.70 o                         
 -21   4   5         71.19        107.30        12.83 o                         
 -19   4   5        454.07        439.35        16.81 o                         
 -17   4   5         72.41         69.41         7.88 o                         
 -15   4   5        688.05        800.58        15.19 o                         
 -13   4   5          3.09         13.80         4.74 o                         
 -11   4   5       7050.79       7232.44        42.46 o                         
  -9   4   5         85.21        107.32         4.12 o                         
  -7   4   5      19566.31      20155.06        79.01 o                         
  -5   4   5      10110.96      11103.64        55.75 o                         
  -3   4   5       5954.67       6053.17       127.85 o                         
  -1   4   5       4566.63       4180.34        18.38 o                         
   1   4   5      28169.54      27588.25       183.66 o                         
   3   4   5       7419.60       8097.62        45.51 o                         
   5   4   5       6890.35       7736.66        54.61 o                         
   7   4   5        534.41        695.84        10.16 o                         
   9   4   5        295.10        304.64         7.57 o                         
  11   4   5       1140.63       1153.52        15.09 o                         
  13   4   5       3331.01       3033.70        30.15 o                         
  15   4   5       2821.08       2696.35        30.38 o                         
  17   4   5         59.27         89.03        12.95 o                         
  19   4   5       1312.20       1322.25        36.55 o                         
  21   4   5        107.43        104.88        17.16 o                         
 -22   5   5        274.74        266.41        17.45 o                         
 -20   5   5         41.32         43.85        10.86 o                         
 -18   5   5        115.81        107.21        10.85 o                         
 -16   5   5        763.08        750.53        17.69 o                         
 -14   5   5       2990.37       3135.15        27.09 o                         
 -12   5   5        804.22        941.21        12.80 o                         
 -10   5   5       2324.23       2669.98        22.03 o                         
  -8   5   5        851.19        970.36        37.58 o                         
  -6   5   5      16262.68      17417.57        68.81 o                         
  -4   5   5        741.70        825.66         8.03 o                         
  -2   5   5       1004.18        937.06        11.28 o                         
   0   5   5       7139.12       7247.83        49.28 o                         
   2   5   5      32379.01      34753.92       136.89 o                         
   4   5   5       2818.15       2774.00        19.85 o                         
   6   5   5         41.34         44.12         3.18 o                         
   8   5   5       1347.71       1312.84        16.33 o                         
  10   5   5        286.38        315.82         8.71 o                         
  12   5   5        289.32        211.65         8.76 o                         
  14   5   5       2554.74       2561.93        27.85 o                         
  16   5   5        715.65        792.21        21.72 o                         
  18   5   5        124.69        145.60        15.32 o                         
  20   5   5         54.46         49.01        13.81 o                         
 -23   6   5          5.76        -10.04        15.55 o                         
 -21   6   5          0.08         -9.75        10.63 o                         
 -19   6   5        111.44        134.22        11.88 o                         
 -17   6   5         23.59         16.91         8.26 o                         
 -15   6   5        295.73        256.77        10.75 o                         
 -13   6   5       1245.28       1248.65        19.98 o                         
 -11   6   5        893.04        984.75        14.41 o                         
  -9   6   5        955.17       1084.45        12.81 o                         
  -7   6   5       1361.73       1480.19        15.49 o                         
  -5   6   5       5912.31       5860.50        34.14 o                         
  -3   6   5       3390.27       3854.14        19.89 o                         
  -1   6   5       3532.41       3707.82        26.66 o                         
   1   6   5          0.00         10.22         2.81 o                         
   3   6   5       1814.92       2005.06        16.93 o                         
   5   6   5         32.73         31.13         3.28 o                         
   7   6   5       5079.10       5378.13        30.32 o                         
   9   6   5        399.98        565.14        10.56 o                         
  11   6   5       1731.86       1677.67        20.96 o                         
  13   6   5         62.74         51.74         7.21 o                         
  15   6   5          1.60          2.22         8.87 o                         
  17   6   5         30.73         31.34        10.81 o                         
  19   6   5         66.62         70.13        13.99 o                         
  21   6   5          0.07        -16.37        16.37 o                         
 -22   7   5        325.19        388.46        22.14 o                         
 -20   7   5        156.33        192.16        14.68 o                         
 -18   7   5         48.96         45.27        10.01 o                         
 -16   7   5       1189.15       1086.68        22.37 o                         
 -14   7   5       1348.17       1235.47        19.86 o                         
 -12   7   5          4.84          3.82         4.42 o                         
 -10   7   5       1290.03       1170.30        14.19 o                         
  -8   7   5        151.95        105.55         4.97 o                         
  -6   7   5        940.79       1159.16        13.86 o                         
  -4   7   5        581.38        729.18         9.53 o                         
  -2   7   5       5734.00       6053.31        28.26 o                         
   0   7   5       2623.69       2489.47        21.11 o                         
   2   7   5      13496.81      13949.65        71.77 o                         
   4   7   5         74.87         64.43         4.11 o                         
   6   7   5        912.05        974.27        12.81 o                         
   8   7   5       3434.15       3500.57        26.99 o                         
  10   7   5         58.04         86.16         5.90 o                         
  12   7   5          0.67         -1.86         5.92 o                         
  14   7   5        177.81        130.96        10.84 o                         
  16   7   5        428.82        416.13        18.08 o                         
  18   7   5        138.16        136.96        14.59 o                         
  20   7   5        400.13        417.60        22.88 o                         
 -21   8   5          0.22         -3.85        12.23 o                         
 -19   8   5          3.45         -1.54        11.55 o                         
 -17   8   5        523.42        478.08        16.93 o                         
 -15   8   5        352.62        428.69        14.99 o                         
 -13   8   5        884.93        766.00        17.41 o                         
 -11   8   5        414.92        392.39        11.78 o                         
  -9   8   5        587.34        541.84        11.34 o                         
  -7   8   5       8648.16       8701.49        67.21 o                         
  -5   8   5        967.72        996.12        11.46 o                         
  -3   8   5        459.64        553.96         9.55 o                         
  -1   8   5        111.87        118.35         5.03 o                         
   1   8   5       3629.59       3635.49        25.84 o                         
   3   8   5        909.36        732.06        13.99 o                         
   5   8   5        262.52        229.99         6.89 o                         
   7   8   5       1168.11       1163.05        15.26 o                         
   9   8   5        585.58        578.32        13.54 o                         
  11   8   5        394.73        383.77        11.77 o                         
  13   8   5        295.52        292.67        15.32 o                         
  15   8   5         60.13         21.05        10.18 o                         
  17   8   5          0.02         -4.32        12.70 o                         
  19   8   5         27.10          7.26        13.04 o                         
 -22   9   5        372.82        420.63        23.45 o                         
 -20   9   5          4.11          2.55        12.18 o                         
 -18   9   5         24.15         15.88        11.26 o                         
 -16   9   5        983.77        988.79        24.75 o                         
 -14   9   5       2173.08       2189.02        31.86 o                         
 -12   9   5       3658.30       3515.72        36.26 o                         
 -10   9   5        283.36        276.31         8.38 o                         
  -8   9   5        337.96        446.48         9.12 o                         
  -6   9   5       1702.86       1520.96        16.06 o                         
  -4   9   5       1432.04       1633.72        15.81 o                         
  -2   9   5        335.62        278.31         6.72 o                         
   0   9   5        657.14        800.05        11.89 o                         
   2   9   5      14334.66      15114.31        96.37 o                         
   4   9   5        124.84        129.84         5.21 o                         
   6   9   5        103.60        111.36         5.44 o                         
   8   9   5       4368.92       4326.64        34.61 o                         
  10   9   5       3325.84       3170.94        31.86 o                         
  12   9   5         10.44         13.03         9.46 o                         
  14   9   5        146.76        124.97        12.52 o                         
  16   9   5        139.11        117.54        13.59 o                         
  18   9   5        133.56        149.84        15.49 o                         
  20   9   5        104.65         74.84        15.05 o                         
 -21  10   5          3.33          4.44        14.89 o                         
 -19  10   5        101.70        104.94        13.34 o                         
 -17  10   5        143.35        197.23        14.43 o                         
 -15  10   5        299.73        322.63        15.25 o                         
 -13  10   5        184.92        163.87        10.71 o                         
 -11  10   5         23.38         34.33         6.99 o                         
  -9  10   5        407.05        349.94         9.35 o                         
  -7  10   5        117.91         93.69         5.28 o                         
  -5  10   5       1722.90       1684.22        16.32 o                         
  -3  10   5         42.19         10.01         3.63 o                         
  -1  10   5          0.00         -0.58         2.82 o                         
   1  10   5         50.85        110.64         6.04 o                         
   3  10   5        648.82        777.43        11.85 o                         
   5  10   5       2044.85       2167.36        20.97 o                         
   7  10   5         39.18         28.58         5.24 o                         
   9  10   5       2443.86       2442.24        28.76 o                         
  11  10   5          1.11          1.88         6.26 o                         
  13  10   5         69.79         85.12        11.06 o                         
  15  10   5        719.40        744.92        25.20 o                         
  17  10   5         58.61         28.01        13.10 o                         
  19  10   5        288.64        275.45        21.06 o                         
 -20  11   5        405.62        418.83        23.67 o                         
 -18  11   5          5.08          2.46        12.38 o                         
 -16  11   5         14.47          7.75         9.87 o                         
 -14  11   5        839.77        926.45        22.77 o                         
 -12  11   5        108.23         88.33         8.82 o                         
 -10  11   5       1528.05       1529.25        24.90 o                         
  -8  11   5       3969.95       3664.59        30.96 o                         
  -6  11   5       3377.58       3252.24        27.49 o                         
  -4  11   5          5.01          4.28         3.58 o                         
  -2  11   5        287.77        313.15         6.98 o                         
   0  11   5       2374.58       2214.30        27.82 o                         
   2  11   5       1967.31       1994.51        19.80 o                         
   4  11   5          8.86          0.65         4.14 o                         
   6  11   5        945.60        853.72        12.84 o                         
   8  11   5       1959.72       1898.40        26.18 o                         
  10  11   5        226.79        193.39         9.67 o                         
  12  11   5        108.40        143.41        11.19 o                         
  14  11   5        226.69        231.92        16.06 o                         
  16  11   5         22.58         10.03        12.86 o                         
  18  11   5          1.63        -14.40        14.40 o                         
 -19  12   5         46.09         31.79        15.90 o                         
 -17  12   5        582.55        649.79        24.53 o                         
 -15  12   5          0.02         -9.20         9.20 o                         
 -13  12   5        220.96        229.03        13.55 o                         
 -11  12   5        439.34        389.48        15.41 o                         
  -9  12   5          3.35          2.64         7.82 o                         
  -7  12   5         35.20         23.90         4.92 o                         
  -5  12   5        283.06        273.08         7.91 o                         
  -3  12   5         61.61         58.90         4.85 o                         
  -1  12   5        409.78        364.23        10.20 o                         
   1  12   5       2011.30       2098.50        22.59 o                         
   3  12   5        163.34        147.94         6.33 o                         
   5  12   5         18.60         18.79         5.46 o                         
   7  12   5         87.14         66.81         6.71 o                         
   9  12   5       1338.79       1346.83        21.90 o                         
  11  12   5        314.21        315.04        13.05 o                         
  13  12   5         38.86         51.01        12.93 o                         
  15  12   5          0.87          5.98        13.16 o                         
  17  12   5          1.61         -8.54        13.92 o                         
  19  12   5        286.48        279.92        23.32 o                         
 -20  13   5         49.37         55.08        17.90 o                         
 -18  13   5         26.26         26.75        16.39 o                         
 -16  13   5          4.16        -12.76        12.76 o                         
 -14  13   5         44.61         21.86        10.33 o                         
 -12  13   5        266.28        328.02        17.30 o                         
 -10  13   5       1389.90       1422.42        28.50 o                         
  -8  13   5        910.63       1035.67        20.62 o                         
  -6  13   5       1749.49       1784.16        21.16 o                         
  -4  13   5        564.00        553.29        13.76 o                         
  -2  13   5        154.99        159.99         8.13 o                         
   0  13   5       1189.08       1181.63        22.80 o                         
   2  13   5        187.28        194.81         7.69 o                         
   4  13   5       2050.29       1858.74        19.33 o                         
   6  13   5         34.60         31.92         5.93 o                         
   8  13   5         64.59         62.44         8.87 o                         
  10  13   5        171.63        145.18        10.15 o                         
  12  13   5          2.40         -0.76        11.54 o                         
  14  13   5        318.32        327.91        20.11 o                         
  16  13   5        139.01        130.66        15.63 o                         
  18  13   5        306.55        350.08        23.46 o                         
 -19  14   5         14.98         18.48        18.59 o                         
 -17  14   5          2.14          4.31        14.57 o                         
 -15  14   5        113.91        118.57        14.32 o                         
 -13  14   5         38.22         39.48        11.04 o                         
 -11  14   5         46.07         22.57        10.76 o                         
  -9  14   5        240.83        295.76        17.09 o                         
  -7  14   5          0.00          5.05         7.37 o                         
  -5  14   5        172.44        193.20        12.32 o                         
  -3  14   5        238.45        237.43        11.56 o                         
  -1  14   5         12.79         11.46         5.04 o                         
   1  14   5        225.62        211.48        12.38 o                         
   3  14   5          7.82          8.31         3.95 o                         
   5  14   5        176.47        157.96         8.85 o                         
   7  14   5          4.97         -7.15         7.15 o                         
   9  14   5        647.73        673.97        20.27 o                         
  11  14   5          0.02         -4.35        11.12 o                         
  13  14   5         70.99         50.23        12.79 o                         
  15  14   5         86.68         94.94        15.17 o                         
  17  14   5         86.01         93.97        16.35 o                         
 -18  15   5         43.17         30.97        19.36 o                         
 -16  15   5          0.28          1.37        14.61 o                         
 -14  15   5          2.44         -5.01        11.97 o                         
 -12  15   5        642.88        614.41        23.38 o                         
 -10  15   5          3.67          2.59        11.44 o                         
  -8  15   5        796.46        789.80        26.92 o                         
  -6  15   5         90.69         71.00         8.95 o                         
  -4  15   5        202.24        226.15        13.26 o                         
  -2  15   5         97.61         79.91         9.00 o                         
   0  15   5       1704.75       1677.03        34.81 o                         
   2  15   5         54.82         32.75        12.67 o                         
   4  15   5        813.46        737.68        18.14 o                         
   6  15   5         17.13         21.16         7.20 o                         
   8  15   5         70.96         71.24         8.79 o                         
  10  15   5          0.92          3.10         9.51 o                         
  12  15   5          3.79          5.20        11.92 o                         
  14  15   5         29.10         33.43        14.18 o                         
  16  15   5          5.63          3.99        17.10 o                         
 -17  16   5        106.28         86.23        19.64 o                         
 -15  16   5         85.88         74.80        15.72 o                         
 -13  16   5          3.61         -8.47        12.02 o                         
 -11  16   5        974.58        999.37        29.13 o                         
  -9  16   5        123.09        127.99        14.85 o                         
  -7  16   5          2.25         -7.16        12.80 o                         
  -5  16   5        322.49        280.68        13.72 o                         
  -3  16   5         10.88          4.23         8.02 o                         
  -1  16   5        493.24        436.95        18.07 o                         
   1  16   5        164.80        170.97        12.56 o                         
   3  16   5         59.28         49.69         8.68 o                         
   5  16   5         38.55         26.60         8.53 o                         
   7  16   5        861.14        842.75        22.14 o                         
   9  16   5        178.59        156.57        15.00 o                         
  11  16   5          2.43         -1.98        13.75 o                         
  13  16   5         19.63         51.97        15.41 o                         
  15  16   5        334.94        373.34        25.24 o                         
 -16  17   5         46.77         70.16        17.49 o                         
 -14  17   5         86.66         74.43        15.73 o                         
 -12  17   5         69.57         86.37        13.95 o                         
 -10  17   5         57.88         52.33        12.88 o                         
  -8  17   5          0.90          2.76        12.97 o                         
  -6  17   5          1.28        -10.90        10.90 o                         
  -4  17   5         84.61         70.55        10.17 o                         
  -2  17   5         15.57         14.89         9.44 o                         
   0  17   5        103.62         93.41        10.95 o                         
   2  17   5        359.15        311.00        16.01 o                         
   4  17   5        123.52        118.46        12.12 o                         
   6  17   5          3.05         -9.31        10.56 o                         
   8  17   5         64.92         48.49        12.43 o                         
  10  17   5         67.57         48.84        14.27 o                         
  12  17   5          6.31         12.50        15.07 o                         
  14  17   5         36.34         60.75        17.26 o                         
 -15  18   5         67.59         62.02        17.86 o                         
 -13  18   5        378.64        431.60        23.79 o                         
 -11  18   5        152.15        185.17        16.30 o                         
  -9  18   5          7.03        -11.39        13.61 o                         
  -7  18   5        349.87        391.81        23.12 o                         
  -5  18   5        496.00        533.07        24.46 o                         
  -3  18   5          0.98         -0.86         9.60 o                         
  -1  18   5        201.65        178.93        12.93 o                         
   1  18   5         84.57         70.80        11.65 o                         
   3  18   5        263.14        259.71        16.85 o                         
   5  18   5        131.04        116.75        13.37 o                         
   7  18   5         34.44         39.47        12.35 o                         
   9  18   5          5.50        -12.47        14.46 o                         
  11  18   5          2.51        -14.33        14.33 o                         
  13  18   5        119.95        100.75        18.59 o                         
 -14  19   5          5.06         -2.08        16.80 o                         
 -12  19   5         52.41         44.30        15.68 o                         
 -10  19   5         33.44         27.40        13.64 o                         
  -8  19   5          0.01        -14.33        14.33 o                         
  -6  19   5         97.15         69.41        14.57 o                         
  -4  19   5        339.89        307.90        19.82 o                         
  -2  19   5         44.21         43.61        10.26 o                         
   0  19   5          6.10          2.36        11.00 o                         
   2  19   5        142.05        124.56        13.47 o                         
   4  19   5        218.96        221.80        15.96 o                         
   6  19   5        172.12        149.60        16.91 o                         
   8  19   5         62.60         59.80        15.55 o                         
  10  19   5          0.78        -14.93        14.93 o                         
  12  19   5         47.30         28.24        16.50 o                         
 -13  20   5        225.28        279.01        25.55 o                         
 -11  20   5          0.56         14.49        15.82 o                         
  -9  20   5         21.44         26.51        15.44 o                         
  -7  20   5        203.29        197.03        23.69 o                         
  -5  20   5         66.17         57.27        17.15 o                         
  -3  20   5         13.39          4.65        13.02 o                         
  -1  20   5         33.67         46.20        11.68 o                         
   1  20   5         13.94          4.37        12.05 o                         
   3  20   5          4.23          6.08        12.18 o                         
   5  20   5         22.58         46.43        14.02 o                         
   7  20   5          0.80          4.04        14.80 o                         
   9  20   5          3.85         16.10        16.58 o                         
  11  20   5         19.15         51.75        17.09 o                         
 -10  21   5         92.59         71.36        18.45 o                         
  -8  21   5        102.87        105.52        17.50 o                         
  -6  21   5        247.09        252.12        21.50 o                         
  -4  21   5         52.90         36.27        14.84 o                         
  -2  21   5          2.40        -13.19        13.19 o                         
   0  21   5          2.54          5.90        12.13 o                         
   2  21   5          6.80          4.89        12.24 o                         
   4  21   5         23.69         35.97        13.76 o                         
   6  21   5         14.78         -8.80        15.52 o                         
   8  21   5        118.99        140.46        20.59 o                         
  -9  22   5         66.84         89.80        18.99 o                         
  -7  22   5         63.89         52.71        17.23 o                         
  -5  22   5         30.81         23.11        14.71 o                         
  -3  22   5         38.32         50.81        17.56 o                         
  -1  22   5         12.73          2.19        14.21 o                         
   1  22   5         56.02         27.18        13.46 o                         
   3  22   5         80.05         75.21        15.26 o                         
   5  22   5         42.66         36.08        16.07 o                         
   7  22   5          0.66         -3.37        17.83 o                         
  -6  23   5        116.70        100.48        17.35 o                         
  -4  23   5         18.64         28.52        17.97 o                         
  -2  23   5         31.94         12.83        15.91 o                         
   0  23   5          5.51          2.60        14.59 o                         
   2  23   5          0.51         -4.20        15.96 o                         
   4  23   5         22.17          9.64        16.14 o                         
 -22   0   6        466.93        457.25        31.37 o                         
 -20   0   6         13.51         -9.02        13.45 o                         
 -18   0   6        805.66        756.13        25.43 o                         
 -16   0   6       8281.97       8421.96        69.53 o                         
 -14   0   6        114.17         96.87         9.55 o                         
 -12   0   6          7.40          2.41         4.68 o                         
 -10   0   6       3141.54       3142.44        29.31 o                         
  -8   0   6       2997.36       3641.90        28.29 o                         
  -6   0   6        270.38        273.23         9.32 o                         
  -4   0   6       2379.79       2774.13       172.47 o                         
  -2   0   6      45378.39      49034.96       223.99 o                         
   0   0   6     573704.12     592540.69      2314.37 o                         
   2   0   6     445345.03     464090.41       614.48 o                         
   4   0   6        132.49        155.24         5.54 o                         
   6   0   6       2315.86       2626.71        25.02 o                         
   8   0   6      12428.21      14123.57       127.09 o                         
  10   0   6       2142.60       2220.37        25.90 o                         
  12   0   6       5116.94       5279.33        53.04 o                         
  14   0   6        719.57        557.17        17.62 o                         
  16   0   6       1796.13       1767.72        42.21 o                         
  18   0   6        580.12        554.27        28.34 o                         
  20   0   6        671.93        638.04        36.92 o                         
 -23   1   6        655.06        765.03        30.49 o                         
 -21   1   6         64.67         67.91        12.31 o                         
 -19   1   6        154.51        187.53        11.39 o                         
 -17   1   6       1310.06       1237.51        20.49 o                         
 -15   1   6       3361.77       3109.01        29.09 o                         
 -13   1   6         56.42         53.54         4.73 o                         
 -11   1   6       2555.95       2824.63        19.56 o                         
  -9   1   6       7409.41       7739.40       208.95 o                         
  -7   1   6        160.99        175.29         4.70 o                         
  -5   1   6      22031.65      23788.12       101.13 o                         
  -3   1   6        652.10        570.16        16.49 o                         
  -1   1   6      29208.38      26554.66       779.33 o                         
   1   1   6       8204.03       8698.55       101.24 o                         
   3   1   6      34590.81      37572.24       234.15 o                         
   5   1   6        237.99        265.67         4.80 o                         
   7   1   6       1808.28       1805.70        54.98 o                         
   9   1   6        658.95        813.22        12.32 o                         
  11   1   6          7.57         14.48         4.65 o                         
  13   1   6        891.54        823.77        16.61 o                         
  15   1   6         71.49         62.31         7.58 o                         
  17   1   6        264.37        282.47        14.63 o                         
  19   1   6         89.65         49.78        11.55 o                         
  21   1   6          7.17        -15.47        15.47 o                         
 -22   2   6         58.49         64.59        12.40 o                         
 -20   2   6        411.54        461.78        17.47 o                         
 -18   2   6         12.88          3.33         7.17 o                         
 -16   2   6        376.79        337.97        11.39 o                         
 -14   2   6       4482.83       4083.75        26.94 o                         
 -12   2   6       4059.34       4162.79        25.92 o                         
 -10   2   6          1.75          1.62         2.97 o                         
  -8   2   6       7800.49       8830.16        30.04 o                         
  -6   2   6          4.62         21.69         2.11 o                         
  -4   2   6      18147.22      17687.77       105.29 o                         
   0   2   6      44530.70      41474.95       936.25 o                         
   2   2   6       9611.78      10312.14       263.86 o                         
   4   2   6       1857.36       2007.25        12.86 o                         
   6   2   6       1158.30       1603.56        15.66 o                         
   8   2   6         15.08         12.54         3.59 o                         
  10   2   6       4657.78       4810.44        30.36 o                         
  12   2   6        497.28        500.76        11.83 o                         
  14   2   6       3146.19       3066.07        31.87 o                         
  16   2   6          1.71         -9.16         9.16 o                         
  18   2   6        466.58        422.09        19.25 o                         
  20   2   6          0.47        -10.03        13.63 o                         
 -23   3   6        169.85        122.63        15.87 o                         
 -21   3   6        107.09        141.22        12.95 o                         
 -19   3   6        528.76        597.24        17.79 o                         
 -17   3   6         94.74         83.67         7.28 o                         
 -15   3   6       9571.24       9121.44        48.42 o                         
 -13   3   6         90.27         77.07         5.29 o                         
 -11   3   6        346.22        337.96         7.37 o                         
  -9   3   6        931.78        837.04        10.48 o                         
  -7   3   6      14510.87      16410.32        68.87 o                         
  -5   3   6      10642.52      11571.17        55.07 o                         
  -3   3   6      12823.86      12586.99       204.67 o                         
  -1   3   6      18877.34      18534.79        78.86 o                         
   1   3   6       4624.84       4986.46       169.15 o                         
   3   3   6       5945.08       6594.42        37.14 o                         
   5   3   6       8568.66       9313.53        44.60 o                         
   7   3   6       1522.76       1508.54        14.78 o                         
   9   3   6        122.46        133.80         5.63 o                         
  11   3   6        346.38        376.60         9.73 o                         
  13   3   6       4417.46       4501.26        36.48 o                         
  15   3   6         12.05         24.92         6.95 o                         
  17   3   6         43.68         27.77         9.72 o                         
  19   3   6        646.97        659.11        26.95 o                         
  21   3   6        324.86        347.88        23.28 o                         
 -22   4   6        144.64        165.91        15.19 o                         
 -20   4   6        648.93        636.10        21.37 o                         
 -18   4   6       1749.59       1708.57        26.57 o                         
 -16   4   6        470.20        551.29        13.02 o                         
 -14   4   6      20313.84      20250.94        83.96 o                         
 -12   4   6        499.73        584.77        10.78 o                         
 -10   4   6       2345.30       2461.15        18.62 o                         
  -8   4   6        486.14        549.14        14.22 o                         
  -6   4   6         11.86         14.73         2.68 o                         
  -4   4   6      14771.66      15417.96        83.60 o                         
  -2   4   6      10987.05      12164.01        56.46 o                         
   0   4   6      95767.04     102620.48       503.55 o                         
   2   4   6       3133.86       3849.28        23.85 o                         
   4   4   6        687.59        649.12         9.13 o                         
   6   4   6        114.34         96.11         4.34 o                         
   8   4   6        329.19        371.21         8.15 o                         
  10   4   6       2454.68       2417.25        21.57 o                         
  12   4   6        382.70        336.92        10.14 o                         
  14   4   6       1562.59       1490.57        22.44 o                         
  16   4   6       3571.22       3389.87        41.38 o                         
  18   4   6         29.04         13.72        13.39 o                         
  20   4   6        191.18        183.20        17.83 o                         
 -23   5   6          4.76        -14.35        14.35 o                         
 -21   5   6        124.33        151.09        13.71 o                         
 -19   5   6         44.78         21.51         9.08 o                         
 -17   5   6         41.14         23.35         7.07 o                         
 -15   5   6        326.99        258.71         8.97 o                         
 -13   5   6       8458.20       7993.89        46.58 o                         
 -11   5   6       4409.85       4501.13        32.27 o                         
  -9   5   6        406.38        349.93         8.85 o                         
  -7   5   6        499.09        482.09         8.17 o                         
  -5   5   6       1861.16       1897.22        13.32 o                         
  -3   5   6       1766.41       1932.39        12.67 o                         
  -1   5   6       6280.01       6650.25        37.52 o                         
   1   5   6      32325.64      32893.89       144.03 o                         
   3   5   6          0.00         19.39         2.99 o                         
   5   5   6       4804.85       4997.26        38.62 o                         
   7   5   6         18.76         24.00         3.48 o                         
   9   5   6       1354.62       1210.06        15.30 o                         
  11   5   6       2126.16       2021.67        21.86 o                         
  13   5   6        353.79        271.84        10.21 o                         
  15   5   6         88.82         82.28         8.36 o                         
  17   5   6         64.10         62.61        11.23 o                         
  19   5   6         58.03         63.21        13.93 o                         
  21   5   6         98.77        116.05        17.56 o                         
 -22   6   6        129.57        148.37        15.69 o                         
 -20   6   6         47.53         38.68        10.33 o                         
 -18   6   6        332.25        332.81        14.66 o                         
 -16   6   6         13.85          6.68         7.48 o                         
 -14   6   6       6658.55       6595.25        40.74 o                         
 -12   6   6        228.91        235.23         8.73 o                         
 -10   6   6        192.33        201.61         6.55 o                         
  -8   6   6       5677.82       5823.26        48.42 o                         
  -6   6   6       5793.76       6379.38        38.94 o                         
  -4   6   6       3884.42       3979.73        21.40 o                         
  -2   6   6       1666.82       1993.57        14.49 o                         
   0   6   6       1455.78       1425.94        16.51 o                         
   2   6   6        158.70        173.29         5.99 o                         
   4   6   6          8.63         30.91         3.83 o                         
   6   6   6        652.76        754.87        10.66 o                         
   8   6   6        841.32        882.39        12.90 o                         
  10   6   6        198.59        188.87         8.07 o                         
  12   6   6         14.45         12.60         7.07 o                         
  14   6   6        891.90        936.88        19.30 o                         
  16   6   6        469.39        388.41        17.98 o                         
  18   6   6        518.32        494.63        21.21 o                         
  20   6   6         14.80         13.08        13.93 o                         
 -21   7   6         12.56         34.84        11.15 o                         
 -19   7   6          2.21         -8.35        10.81 o                         
 -17   7   6        856.65        843.63        20.08 o                         
 -15   7   6        242.07        246.56        11.79 o                         
 -13   7   6       4008.94       3319.03        29.70 o                         
 -11   7   6        268.70        279.31         8.10 o                         
  -9   7   6        148.55        115.50         5.88 o                         
  -7   7   6      14907.31      16513.76        94.26 o                         
  -5   7   6       3030.16       3704.86        36.26 o                         
  -3   7   6      12295.55      13257.90        58.40 o                         
  -1   7   6         45.54         79.35         4.91 o                         
   1   7   6        690.93        585.97        11.93 o                         
   3   7   6       6431.31       7329.38        42.85 o                         
   5   7   6       2527.58       2694.06        19.96 o                         
   7   7   6         27.85         23.08         3.53 o                         
   9   7   6          0.51         -3.53         3.76 o                         
  11   7   6          0.53         -6.65         6.65 o                         
  13   7   6         97.10         80.86         9.11 o                         
  15   7   6        250.78        215.99        13.26 o                         
  17   7   6        137.71        134.91        13.10 o                         
  19   7   6        118.24         97.26        14.03 o                         
 -22   8   6        847.98        946.00        30.21 o                         
 -20   8   6        161.49        163.10        14.52 o                         
 -18   8   6         18.12          3.11        10.36 o                         
 -16   8   6         26.32         26.62         8.95 o                         
 -14   8   6         86.80         81.74         9.43 o                         
 -12   8   6        187.13        164.90         8.86 o                         
 -10   8   6        185.23        185.25         6.33 o                         
  -8   8   6        942.30        976.10        14.14 o                         
  -6   8   6       5474.17       5251.99        27.03 o                         
  -4   8   6         59.79        101.23         4.87 o                         
  -2   8   6        500.36        495.89         9.64 o                         
   0   8   6       7255.26       8145.55        44.04 o                         
   2   8   6        780.45        797.90        12.81 o                         
   4   8   6       3728.01       4262.12        28.97 o                         
   6   8   6        586.28        712.06        11.76 o                         
   8   8   6        597.91        603.13        12.04 o                         
  10   8   6      12488.30      12421.39       102.75 o                         
  12   8   6       1299.43       1310.08        25.09 o                         
  14   8   6         83.47         91.88        11.69 o                         
  16   8   6        589.27        592.12        22.11 o                         
  18   8   6         66.56         75.87        13.31 o                         
  20   8   6        162.69        147.29        17.63 o                         
 -21   9   6        228.57        272.96        19.37 o                         
 -19   9   6        118.62        109.01        13.27 o                         
 -17   9   6         74.28         63.32         9.96 o                         
 -15   9   6          1.25         -5.65         8.64 o                         
 -13   9   6        684.73        710.99        17.88 o                         
 -11   9   6       1897.02       1717.74        21.25 o                         
  -9   9   6         89.56         76.69         5.31 o                         
  -7   9   6      11542.44      11356.80       100.28 o                         
  -5   9   6      13042.93      13733.09        83.54 o                         
  -3   9   6        485.39        556.24        10.97 o                         
  -1   9   6          9.34          6.23         4.13 o                         
   1   9   6       1275.48       1403.39        16.77 o                         
   3   9   6         39.14         70.71         4.82 o                         
   5   9   6        259.84        228.94         6.79 o                         
   7   9   6        747.88        764.83        12.61 o                         
   9   9   6       1569.48       1554.28        22.06 o                         
  11   9   6       1772.10       1697.89        26.91 o                         
  13   9   6          1.13          0.38        10.29 o                         
  15   9   6        590.80        664.39        22.26 o                         
  17   9   6        994.58       1016.05        30.78 o                         
  19   9   6        139.67        110.04        17.51 o                         
 -20  10   6        340.23        389.29        22.09 o                         
 -18  10   6         15.49         10.18        11.75 o                         
 -16  10   6        148.75        110.64        11.14 o                         
 -14  10   6        814.66        778.31        19.53 o                         
 -12  10   6       4039.54       3934.95        42.34 o                         
 -10  10   6       4098.53       3768.45        44.89 o                         
  -8  10   6       1954.54       1951.92        21.16 o                         
  -6  10   6         68.96         80.00         5.46 o                         
  -4  10   6       4475.88       4425.20        35.79 o                         
  -2  10   6        942.82        932.70        12.06 o                         
   0  10   6       5561.40       5530.06        39.15 o                         
   2  10   6       2890.17       2901.25        22.24 o                         
   4  10   6        216.97        199.54         6.06 o                         
   6  10   6        129.74        156.98         6.53 o                         
   8  10   6        784.13        743.80        15.50 o                         
  10  10   6        888.49        936.06        18.80 o                         
  12  10   6        567.13        521.60        17.76 o                         
  14  10   6        330.94        353.19        17.20 o                         
  16  10   6         57.99         64.22        13.20 o                         
  18  10   6         15.13          9.89        15.31 o                         
 -21  11   6        265.47        355.67        23.64 o                         
 -19  11   6          1.66          1.92        14.50 o                         
 -17  11   6         92.76         95.28        12.48 o                         
 -15  11   6        682.58        640.52        19.64 o                         
 -13  11   6        108.28         92.82         9.45 o                         
 -11  11   6         95.61         66.07         9.20 o                         
  -9  11   6        715.17        694.77        12.87 o                         
  -7  11   6        895.87        677.82        12.24 o                         
  -5  11   6        188.42        199.81         6.87 o                         
  -3  11   6         36.04         30.13         4.23 o                         
  -1  11   6        368.05        314.51         7.49 o                         
   1  11   6       4955.34       5156.18        44.86 o                         
   3  11   6       3694.00       3764.31        28.29 o                         
   5  11   6        126.36        145.24         7.00 o                         
   7  11   6        994.16        986.26        16.84 o                         
   9  11   6        232.53        233.32        10.72 o                         
  11  11   6        402.51        407.98        15.75 o                         
  13  11   6       1259.90       1260.51        28.71 o                         
  15  11   6       1652.06       1742.63        37.88 o                         
  17  11   6        281.98        302.30        21.23 o                         
  19  11   6        189.25        205.84        20.99 o                         
 -20  12   6        294.68        299.03        22.97 o                         
 -18  12   6        226.02        222.07        19.73 o                         
 -16  12   6          1.50          5.02        11.14 o                         
 -14  12   6        338.89        310.28        15.40 o                         
 -12  12   6       1258.47       1252.84        25.33 o                         
 -10  12   6       7975.75       7458.75        57.95 o                         
  -8  12   6        510.36        525.74        10.35 o                         
  -6  12   6         36.12         27.21         7.19 o                         
  -4  12   6        452.62        402.25         9.63 o                         
  -2  12   6       4523.88       4320.35        52.79 o                         
   0  12   6        803.15        831.45        12.85 o                         
   2  12   6       1913.52       1837.21        18.97 o                         
   4  12   6        154.82        161.88         6.82 o                         
   6  12   6       1135.86       1188.89        17.23 o                         
   8  12   6       3324.98       3268.13        38.56 o                         
  10  12   6        600.52        616.65        15.74 o                         
  12  12   6         46.85         20.84         9.60 o                         
  14  12   6        155.78        160.83        15.66 o                         
  16  12   6         10.20         13.41        14.17 o                         
  18  12   6         41.36         29.78        15.19 o                         
 -19  13   6        338.00        362.33        26.82 o                         
 -17  13   6          4.98         10.33        15.48 o                         
 -15  13   6        450.78        446.38        20.44 o                         
 -13  13   6        116.39         87.36        11.80 o                         
 -11  13   6         13.02          2.30         8.34 o                         
  -9  13   6       1828.22       1868.90        29.91 o                         
  -7  13   6       1997.34       1760.14        25.57 o                         
  -5  13   6          2.78         -4.42         4.42 o                         
  -3  13   6        293.20        240.53         7.10 o                         
  -1  13   6        119.76        145.46         7.83 o                         
   1  13   6       1126.24       1120.93        15.88 o                         
   3  13   6        397.50        301.31         8.47 o                         
   5  13   6       2485.70       2465.72        26.13 o                         
   7  13   6        813.02        796.81        17.28 o                         
   9  13   6       1232.51       1273.86        24.07 o                         
  11  13   6        914.97        993.61        25.36 o                         
  13  13   6         84.68         69.90        12.96 o                         
  15  13   6         27.71         22.83        13.29 o                         
  17  13   6        239.24        309.76        21.91 o                         
 -18  14   6        313.72        303.28        23.96 o                         
 -16  14   6        234.66        210.90        18.52 o                         
 -14  14   6        680.82        642.80        23.95 o                         
 -12  14   6        156.79        169.33        14.04 o                         
 -10  14   6         62.75         37.49        11.39 o                         
  -8  14   6        174.02        136.45        11.31 o                         
  -6  14   6       1879.08       1865.42        26.67 o                         
  -4  14   6        248.88        229.08        12.09 o                         
  -2  14   6       1941.69       1724.65        24.71 o                         
   0  14   6        247.56        232.16        12.83 o                         
   2  14   6        238.62        240.75         8.67 o                         
   4  14   6        102.69         90.72         7.53 o                         
   6  14   6       1794.70       1689.22        25.02 o                         
   8  14   6          0.68         -4.52         7.99 o                         
  10  14   6        227.46        231.45        14.08 o                         
  12  14   6         39.45         35.04        13.77 o                         
  14  14   6          5.39         10.89        12.87 o                         
  16  14   6         92.37         67.22        15.63 o                         
 -17  15   6         27.21         14.89        17.52 o                         
 -15  15   6        118.81        133.66        15.42 o                         
 -13  15   6          9.75          9.86        11.81 o                         
 -11  15   6        476.09        525.67        21.56 o                         
  -9  15   6        397.45        353.89        19.72 o                         
  -7  15   6         53.08         46.49         9.18 o                         
  -5  15   6       1016.79       1015.92        23.17 o                         
  -3  15   6       2004.21       1887.84        29.30 o                         
  -1  15   6        189.46        165.88        11.45 o                         
   1  15   6         85.70         88.85        13.52 o                         
   3  15   6        971.88        860.91        19.65 o                         
   5  15   6       2115.91       2125.49        25.72 o                         
   7  15   6          1.75         -8.41         8.41 o                         
   9  15   6        986.94        983.88        24.64 o                         
  11  15   6        173.41        173.91        14.92 o                         
  13  15   6          9.23         22.64        12.53 o                         
  15  15   6        272.15        347.40        23.56 o                         
 -16  16   6         71.19         71.30        15.70 o                         
 -14  16   6        156.21        180.64        17.06 o                         
 -12  16   6        482.27        583.11        23.52 o                         
 -10  16   6         15.36         19.38        12.71 o                         
  -8  16   6        297.50        312.43        18.99 o                         
  -6  16   6        206.82        188.68        11.76 o                         
  -4  16   6         18.92          8.88         8.78 o                         
  -2  16   6        976.96        945.94        25.13 o                         
   0  16   6       1028.22       1151.86        25.87 o                         
   2  16   6          5.20          2.74         8.00 o                         
   4  16   6         90.51         74.11         8.72 o                         
   6  16   6         17.68         23.38         9.73 o                         
   8  16   6        150.87        106.87        12.34 o                         
  10  16   6         17.73          5.66        12.54 o                         
  12  16   6         12.64         -4.56        15.03 o                         
  14  16   6         58.08         66.63        16.31 o                         
 -15  17   6          1.04          3.91        15.54 o                         
 -13  17   6          9.45         23.25        13.93 o                         
 -11  17   6        276.52        268.39        17.70 o                         
  -9  17   6        931.44        949.00        31.50 o                         
  -7  17   6        816.37        821.54        28.13 o                         
  -5  17   6        617.79        640.25        21.37 o                         
  -3  17   6          1.23         -9.96         9.96 o                         
  -1  17   6         13.56         23.98        10.02 o                         
   1  17   6         71.95         69.89        10.68 o                         
   3  17   6         32.68         21.03         9.62 o                         
   5  17   6       1310.43       1335.81        28.47 o                         
   7  17   6        330.52        344.18        16.63 o                         
   9  17   6         26.75         61.42        15.20 o                         
  11  17   6          0.07        -14.66        14.66 o                         
  13  17   6          0.09        -10.88        15.75 o                         
 -14  18   6          5.09        -10.92        15.62 o                         
 -12  18   6          1.14         -4.01        14.06 o                         
 -10  18   6         11.99         13.07        15.63 o                         
  -8  18   6         47.35          9.31        14.15 o                         
  -6  18   6         32.33         27.15        13.66 o                         
  -4  18   6         73.26         66.44        11.14 o                         
  -2  18   6        101.56         83.10        12.28 o                         
   0  18   6         45.08         48.92        10.45 o                         
   2  18   6         33.12         34.32        10.69 o                         
   4  18   6         20.15          8.77        10.98 o                         
   6  18   6         13.23         11.61        10.64 o                         
   8  18   6         81.92         81.70        15.72 o                         
  10  18   6          4.44        -13.39        14.01 o                         
  12  18   6          4.96        -15.54        15.54 o                         
 -13  19   6         36.86         21.33        15.80 o                         
 -11  19   6         18.18         37.38        14.50 o                         
  -9  19   6        131.70        120.81        16.11 o                         
  -7  19   6        465.78        427.94        24.64 o                         
  -5  19   6        604.86        581.63        27.46 o                         
  -3  19   6         71.89         74.62        12.28 o                         
  -1  19   6         45.95         47.08        11.64 o                         
   1  19   6        182.16        204.88        14.27 o                         
   3  19   6         11.99         -3.75        11.34 o                         
   5  19   6         97.41         68.00        12.82 o                         
   7  19   6         32.02         16.59        14.07 o                         
   9  19   6          3.18         -6.64        16.32 o                         
  11  19   6          6.31        -13.04        16.66 o                         
 -12  20   6        215.91        222.28        21.05 o                         
 -10  20   6          0.78         -1.21        15.14 o                         
  -8  20   6         25.22         16.02        15.09 o                         
  -6  20   6         23.20         23.60        14.72 o                         
  -4  20   6         10.00          4.71        15.08 o                         
  -2  20   6         24.41         16.79        12.29 o                         
   0  20   6         46.42         54.38        14.73 o                         
   2  20   6          0.59         -5.31        14.08 o                         
   4  20   6          7.43         15.27        12.37 o                         
   6  20   6         68.16         85.88        16.05 o                         
   8  20   6         98.65        140.95        19.81 o                         
  10  20   6        130.22        167.19        20.55 o                         
 -11  21   6         46.99         36.35        17.31 o                         
  -9  21   6          0.67         19.10        17.13 o                         
  -7  21   6        214.35        184.52        20.52 o                         
  -5  21   6         32.04         57.29        15.31 o                         
  -3  21   6         69.99         84.49        15.46 o                         
  -1  21   6         36.90         36.57        12.87 o                         
   1  21   6         20.17         10.48        12.47 o                         
   3  21   6        106.12         97.08        14.53 o                         
   5  21   6          0.70         -4.34        15.84 o                         
   7  21   6         17.97          5.81        17.11 o                         
   9  21   6          9.37         -0.10        18.12 o                         
  -8  22   6        248.33        303.48        29.42 o                         
  -6  22   6         93.08        117.00        17.96 o                         
  -4  22   6          1.19          6.23        15.69 o                         
  -2  22   6         55.88         11.27        14.25 o                         
   0  22   6        123.16        136.35        17.32 o                         
   2  22   6        490.29        574.39        26.14 o                         
   4  22   6          4.04         -1.50        16.22 o                         
   6  22   6          6.30          6.62        16.64 o                         
  -5  23   6          1.00          7.70        17.64 o                         
  -3  23   6         10.15         11.73        16.49 o                         
  -1  23   6        111.32        135.63        19.74 o                         
   1  23   6         12.14         16.86        15.39 o                         
   3  23   6          3.31         -8.45        16.11 o                         
 -22   1   7         77.09         73.45        12.27 o                         
 -20   1   7        763.42        903.72        23.20 o                         
 -18   1   7       1248.93       1227.67        22.09 o                         
 -16   1   7        877.37        934.82        16.62 o                         
 -14   1   7       3700.63       3362.03        28.08 o                         
 -12   1   7         17.73         11.08         3.29 o                         
 -10   1   7       2106.93       2188.59        25.09 o                         
  -8   1   7       6973.65       7192.26       211.99 o                         
  -6   1   7       1144.22       1106.59         9.34 o                         
  -4   1   7       7006.16       7464.42       160.28 o                         
  -2   1   7        251.02        163.11         4.08 o                         
   0   1   7       9946.80       9597.13       420.26 o                         
   2   1   7       1587.59       1366.43        24.98 o                         
   4   1   7       7224.36       7695.31        32.68 o                         
   6   1   7       2608.51       2803.64        73.53 o                         
   8   1   7      15888.16      16760.71       130.70 o                         
  10   1   7          7.01          8.76         4.08 o                         
  12   1   7        123.29        132.62         6.88 o                         
  14   1   7       1455.77       1355.69        19.89 o                         
  16   1   7       1367.86       1203.53        24.86 o                         
  18   1   7         56.98         65.19        11.60 o                         
  20   1   7          2.65        -14.26        14.58 o                         
 -23   2   7         30.38         24.82        13.30 o                         
 -21   2   7          4.52         -5.10        10.50 o                         
 -19   2   7          4.05         14.94         8.39 o                         
 -17   2   7       1760.30       1644.10        24.54 o                         
 -15   2   7        121.86        125.08         7.39 o                         
 -13   2   7       5355.29       5216.83        33.96 o                         
 -11   2   7       2003.29       1995.32        16.76 o                         
  -9   2   7       1128.23       1225.78        12.03 o                         
  -7   2   7       5464.61       5838.94        29.53 o                         
  -5   2   7        526.57        595.07         6.17 o                         
  -3   2   7       8926.56       9218.10       136.92 o                         
  -1   2   7     105155.20     110362.93       369.30 o                         
   1   2   7      66954.30      66641.36       867.59 o                         
   3   2   7       8919.88       9808.38        42.79 o                         
   5   2   7         98.37         96.52         3.81 o                         
   7   2   7        124.27        117.77         4.18 o                         
   9   2   7        300.12        351.40         7.64 o                         
  11   2   7        455.90        410.81         9.47 o                         
  13   2   7        413.42        380.77        11.30 o                         
  15   2   7         79.03         64.73         8.92 o                         
  17   2   7        614.74        615.42        21.27 o                         
  19   2   7        337.88        434.65        23.85 o                         
  21   2   7         19.71          4.08        14.33 o                         
 -22   3   7         96.44        135.34        14.10 o                         
 -20   3   7        587.14        591.10        18.69 o                         
 -18   3   7         61.44         65.57         8.63 o                         
 -16   3   7       1345.04       1423.12        19.88 o                         
 -14   3   7      13114.60      12700.33        51.99 o                         
 -12   3   7       1362.90       1314.49        15.32 o                         
 -10   3   7         10.90         10.02         3.13 o                         
  -8   3   7      10470.81      11858.92        60.39 o                         
  -6   3   7        374.37        593.81         6.95 o                         
  -4   3   7          4.49          6.19         1.92 o                         
  -2   3   7       5301.00       6167.77        29.91 o                         
   0   3   7      15217.63      17603.26        92.64 o                         
   2   3   7        789.28        815.42        10.57 o                         
   4   3   7       1879.94       1906.60        15.68 o                         
   6   3   7          0.20          6.12         2.78 o                         
   8   3   7       1456.34       1359.47        14.64 o                         
  10   3   7        263.54        306.65         7.71 o                         
  12   3   7         41.24         46.25         5.53 o                         
  14   3   7        209.20        195.17         9.30 o                         
  16   3   7        454.70        417.32        17.90 o                         
  18   3   7         36.00         33.40        12.49 o                         
  20   3   7          0.51         -5.04        14.59 o                         
 -23   4   7        318.13        305.04        20.82 o                         
 -21   4   7        426.34        450.17        20.74 o                         
 -19   4   7         95.42         88.81        10.20 o                         
 -17   4   7         42.61         18.58         7.50 o                         
 -15   4   7       1831.88       1603.13        19.93 o                         
 -13   4   7       1281.73       1260.46        15.76 o                         
 -11   4   7        312.77        263.40         6.58 o                         
  -9   4   7       1050.43       1175.32        29.48 o                         
  -7   4   7       1965.22       2434.27        17.13 o                         
  -5   4   7         95.14        135.79         3.81 o                         
  -3   4   7      17301.27      18375.33        72.81 o                         
  -1   4   7       3282.53       3880.28        31.15 o                         
   3   4   7       8840.23       8526.02        92.92 o                         
   5   4   7       2007.16       2395.50        18.24 o                         
   7   4   7       3989.72       4553.97        25.43 o                         
   9   4   7       3263.84       3635.98        24.69 o                         
  11   4   7       4112.56       4051.57        27.57 o                         
  13   4   7         27.39         11.30         6.08 o                         
  15   4   7        724.05        779.11        18.29 o                         
  17   4   7        230.85        243.34        17.15 o                         
  19   4   7         52.56         69.78        14.39 o                         
  21   4   7          0.47         -1.07        15.95 o                         
 -22   5   7          3.74          2.10        11.78 o                         
 -20   5   7       2015.87       2159.45        36.34 o                         
 -18   5   7        199.95        161.00        11.18 o                         
 -16   5   7        434.88        458.77        13.40 o                         
 -14   5   7        847.04        801.88        13.41 o                         
 -12   5   7       9867.96       9763.79        48.43 o                         
 -10   5   7         42.20         42.96         4.66 o                         
  -8   5   7       4159.08       4227.24        26.91 o                         
  -6   5   7       1919.67       2319.34        17.41 o                         
  -4   5   7      39521.33      42411.73       384.08 o                         
  -2   5   7       2423.27       2416.89        16.82 o                         
   0   5   7       3520.06       3578.42        22.58 o                         
   2   5   7        678.10       1013.08        12.36 o                         
   4   5   7       1288.23       1134.26        13.35 o                         
   6   5   7       2296.85       2550.65        20.60 o                         
   8   5   7         73.81         69.91         4.58 o                         
  10   5   7        754.83        728.61        12.52 o                         
  12   5   7        546.68        537.56        13.19 o                         
  14   5   7          0.17         -5.80         5.80 o                         
  16   5   7          1.91         18.02         9.86 o                         
  18   5   7         78.65         45.97        13.00 o                         
  20   5   7        137.25        135.60        17.49 o                         
 -23   6   7        229.06        200.03        20.11 o                         
 -21   6   7        256.09        334.47        17.72 o                         
 -19   6   7         62.03         61.15         9.91 o                         
 -17   6   7         15.49          6.03         8.56 o                         
 -15   6   7        256.85        254.71         9.91 o                         
 -13   6   7        120.79        204.13         9.28 o                         
 -11   6   7         14.20         22.84         5.02 o                         
  -9   6   7        379.58        472.41         9.90 o                         
  -7   6   7       3065.42       3173.27        21.96 o                         
  -5   6   7         88.49         88.85         3.72 o                         
  -3   6   7       1041.51       1088.70        12.22 o                         
  -1   6   7       2703.94       3048.01        23.14 o                         
   1   6   7       1556.82       1557.84        17.00 o                         
   3   6   7        226.35        332.17        10.33 o                         
   5   6   7        218.96        196.88         5.46 o                         
   7   6   7       7938.45       8616.16        68.55 o                         
   9   6   7         97.36        100.71         6.15 o                         
  11   6   7       1814.25       1589.06        22.67 o                         
  13   6   7         82.02         79.05         7.39 o                         
  15   6   7        588.91        512.68        18.25 o                         
  17   6   7        309.81        314.55        18.24 o                         
  19   6   7          3.10          2.15        14.29 o                         
 -22   7   7       1018.62       1046.54        32.45 o                         
 -20   7   7         19.12          8.75        11.10 o                         
 -18   7   7          3.72          0.22         9.13 o                         
 -16   7   7        633.95        614.62        17.51 o                         
 -14   7   7          3.75         -5.74         5.74 o                         
 -12   7   7       1770.04       1725.23        19.65 o                         
 -10   7   7        335.42        322.93         9.04 o                         
  -8   7   7        590.90        564.24         9.70 o                         
  -6   7   7      14593.74      15492.16        86.29 o                         
  -4   7   7         16.77         55.12         3.76 o                         
  -2   7   7      14647.28      15475.89        71.45 o                         
   0   7   7       5342.11       5900.76        37.99 o                         
   2   7   7       4119.87       4289.88        30.24 o                         
   4   7   7        520.14        529.04         9.42 o                         
   6   7   7        126.43        122.42         5.38 o                         
   8   7   7       5298.08       5271.79        39.81 o                         
  10   7   7       1652.71       1594.09        20.76 o                         
  12   7   7        332.33        364.38        13.40 o                         
  14   7   7         60.11         55.72         8.95 o                         
  16   7   7        569.10        602.63        21.07 o                         
  18   7   7        210.21        211.70        16.66 o                         
  20   7   7        190.52        191.01        19.43 o                         
 -21   8   7        246.05        329.01        19.92 o                         
 -19   8   7         58.55         50.58        11.76 o                         
 -17   8   7         15.79          9.78         9.16 o                         
 -15   8   7        224.18        300.27        13.28 o                         
 -13   8   7        596.55        490.36        12.87 o                         
 -11   8   7       1974.79       1842.59        18.76 o                         
  -9   8   7        132.81        160.39         7.40 o                         
  -7   8   7        360.32        322.08         8.78 o                         
  -5   8   7       5455.82       5993.30        28.64 o                         
  -3   8   7       4272.27       4435.81        29.00 o                         
  -1   8   7        660.62        683.15        12.20 o                         
   1   8   7       4236.83       3919.55        31.00 o                         
   3   8   7       5734.33       5545.09        34.67 o                         
   5   8   7        812.15        965.98        12.55 o                         
   7   8   7         66.34         50.86         3.77 o                         
   9   8   7        493.94        383.31         9.63 o                         
  11   8   7       3375.94       3069.53        30.95 o                         
  13   8   7       1163.10       1282.72        27.52 o                         
  15   8   7        114.05        104.40        12.10 o                         
  17   8   7       1623.87       1704.34        37.70 o                         
  19   8   7         62.02         34.36        13.76 o                         
 -22   9   7         34.92         49.07        14.44 o                         
 -20   9   7        297.37        329.20        19.93 o                         
 -18   9   7         11.56          6.58        10.97 o                         
 -16   9   7       1348.84       1264.46        26.11 o                         
 -14   9   7          8.75         -8.05         8.05 o                         
 -12   9   7       3018.92       2958.38        35.89 o                         
 -10   9   7        132.08        135.32         7.20 o                         
  -8   9   7        259.22        249.31         8.97 o                         
  -6   9   7       2021.78       1917.66        18.10 o                         
  -4   9   7        131.40        159.52         6.26 o                         
  -2   9   7       4354.27       4480.63        30.21 o                         
   0   9   7      19479.48      19880.07       138.92 o                         
   2   9   7      20903.23      23208.86       129.86 o                         
   4   9   7         10.24         10.60         4.15 o                         
   6   9   7       1891.33       2006.34        20.60 o                         
   8   9   7        387.66        328.42         8.54 o                         
  10   9   7        223.09        230.83        10.22 o                         
  12   9   7        122.85         74.92         9.43 o                         
  14   9   7        107.11         95.08        11.69 o                         
  16   9   7         47.33         30.56        12.06 o                         
  18   9   7        105.35        100.01        14.38 o                         
 -21  10   7          8.27          7.10        14.64 o                         
 -19  10   7        280.92        308.43        19.52 o                         
 -17  10   7         39.16         41.14        10.26 o                         
 -15  10   7        160.15        146.08        11.37 o                         
 -13  10   7         14.48         17.15         8.03 o                         
 -11  10   7        381.32        413.82        15.10 o                         
  -9  10   7        592.43        632.06        11.83 o                         
  -7  10   7        115.90        163.43         6.54 o                         
  -5  10   7        268.53        250.04         7.31 o                         
  -3  10   7       1426.89       1705.93        17.61 o                         
  -1  10   7        184.53        116.52         6.13 o                         
   1  10   7          0.87          2.54         5.23 o                         
   3  10   7        620.89        539.73        11.23 o                         
   5  10   7       1422.83       1426.18        15.55 o                         
   7  10   7        170.37        185.73         7.05 o                         
   9  10   7       1603.14       1462.35        22.22 o                         
  11  10   7        265.70        312.73        13.06 o                         
  13  10   7        151.22        169.38        13.19 o                         
  15  10   7        768.18        863.25        25.64 o                         
  17  10   7        594.12        574.00        25.81 o                         
  19  10   7         38.46         19.99        16.45 o                         
 -20  11   7        467.39        560.70        28.21 o                         
 -18  11   7        102.62        103.37        14.99 o                         
 -16  11   7        392.34        345.00        16.62 o                         
 -14  11   7          5.98          0.71         8.57 o                         
 -12  11   7       1078.42       1078.71        23.38 o                         
 -10  11   7       1122.27       1022.59        20.63 o                         
  -8  11   7          0.04         -4.34         5.37 o                         
  -6  11   7        470.29        491.49        11.11 o                         
  -4  11   7        198.24        226.44         8.29 o                         
  -2  11   7         10.17          7.82         3.71 o                         
   0  11   7        208.47        168.06         6.69 o                         
   2  11   7         28.08         26.50         4.04 o                         
   4  11   7         21.29         20.85         5.24 o                         
   6  11   7        361.84        355.41         9.46 o                         
   8  11   7       5226.34       5319.87        38.27 o                         
  10  11   7         11.35          8.16         7.21 o                         
  12  11   7        809.45        720.54        20.84 o                         
  14  11   7          4.20         17.71        10.75 o                         
  16  11   7          0.62          1.79        14.08 o                         
  18  11   7         10.77         -0.78        15.04 o                         
 -19  12   7         96.98        109.27        18.76 o                         
 -17  12   7         96.08        128.62        22.24 o                         
 -15  12   7        101.37         79.84        11.01 o                         
 -13  12   7        531.94        569.29        18.42 o                         
 -11  12   7        277.39        324.32        14.28 o                         
  -9  12   7         95.12        104.74         9.40 o                         
  -7  12   7          0.49         -3.23         5.12 o                         
  -5  12   7        188.67        156.45         7.36 o                         
  -3  12   7        726.93        660.89        12.29 o                         
  -1  12   7         16.60         28.51         4.69 o                         
   1  12   7       1804.06       1752.95        20.63 o                         
   3  12   7       1741.19       1768.40        21.13 o                         
   5  12   7        137.56        142.63         7.11 o                         
   7  12   7        127.78         89.14         6.19 o                         
   9  12   7        880.19        901.91        19.64 o                         
  11  12   7       1113.89       1155.19        25.29 o                         
  13  12   7         74.51         76.73        11.35 o                         
  15  12   7        406.24        438.31        22.48 o                         
  17  12   7        144.81        145.84        17.47 o                         
 -20  13   7          0.99          8.91        19.13 o                         
 -18  13   7        256.99        249.77        21.85 o                         
 -16  13   7          3.50         -9.94        12.24 o                         
 -14  13   7        156.56        151.70        13.77 o                         
 -12  13   7        203.30        193.95        12.16 o                         
 -10  13   7         67.47         54.03         8.77 o                         
  -8  13   7          0.13         -6.06         6.06 o                         
  -6  13   7         27.73         35.99         5.54 o                         
  -4  13   7        859.32        824.65        13.79 o                         
  -2  13   7        313.82        282.71         8.32 o                         
   0  13   7          0.55         -3.22         3.55 o                         
   2  13   7        547.41        536.51        10.54 o                         
   4  13   7        530.97        462.36        13.14 o                         
   6  13   7        834.01        802.98        16.33 o                         
   8  13   7       1019.77       1085.67        21.69 o                         
  10  13   7        880.63        885.84        22.79 o                         
  12  13   7        223.25        162.12        14.43 o                         
  14  13   7         11.34          0.52        12.68 o                         
  16  13   7         92.60        112.58        16.74 o                         
 -19  14   7        162.39        203.08        21.69 o                         
 -17  14   7        227.29        251.71        22.72 o                         
 -15  14   7        105.49         85.34        14.52 o                         
 -13  14   7          0.05         -5.01        10.56 o                         
 -11  14   7          9.37          5.65         9.82 o                         
  -9  14   7         13.66          0.89         9.05 o                         
  -7  14   7          3.85          3.89         7.55 o                         
  -5  14   7        138.08         93.06         7.48 o                         
  -3  14   7          5.50         -3.75         5.35 o                         
  -1  14   7         22.86         30.30         6.81 o                         
   1  14   7        293.03        257.31         8.79 o                         
   3  14   7         91.64         81.96         6.87 o                         
   5  14   7         12.89         13.27         6.69 o                         
   7  14   7         15.90          5.31         7.86 o                         
   9  14   7        398.68        364.20        16.42 o                         
  11  14   7         34.17         33.76        11.95 o                         
  13  14   7        321.43        326.48        19.65 o                         
  15  14   7        388.72        406.58        22.65 o                         
  17  14   7          1.22        -15.16        15.16 o                         
 -18  15   7         10.47         -7.25        17.45 o                         
 -16  15   7         42.86         53.59        14.77 o                         
 -14  15   7        121.10        123.81        14.85 o                         
 -12  15   7        225.26        255.09        16.74 o                         
 -10  15   7        220.12        169.44        14.99 o                         
  -8  15   7        131.69        134.09        13.99 o                         
  -6  15   7         31.99         20.69         7.81 o                         
  -4  15   7         10.68          7.38         8.46 o                         
  -2  15   7        990.72        927.76        24.37 o                         
   0  15   7       1388.09       1277.24        27.67 o                         
   2  15   7         15.69          6.62         7.16 o                         
   4  15   7        128.37        104.58         8.13 o                         
   6  15   7        127.68        153.11         9.89 o                         
   8  15   7          0.23         -8.96         8.96 o                         
  10  15   7          0.61         -5.95        11.13 o                         
  12  15   7         51.29         32.59        13.26 o                         
  14  15   7          2.15          1.21        15.46 o                         
  16  15   7         24.38         28.74        18.92 o                         
 -17  16   7         50.89         33.77        17.97 o                         
 -15  16   7          9.74          3.78        14.02 o                         
 -13  16   7          7.84         -5.10        13.03 o                         
 -11  16   7          0.26          6.64        11.42 o                         
  -9  16   7         27.39         43.37        12.65 o                         
  -7  16   7        302.74        313.27        18.49 o                         
  -5  16   7        314.50        337.73        15.05 o                         
  -3  16   7        170.83        160.38        12.76 o                         
  -1  16   7          3.82          1.90        10.50 o                         
   1  16   7         37.08         33.07        10.12 o                         
   3  16   7        174.55        169.15        11.62 o                         
   5  16   7        152.07        142.78        12.02 o                         
   7  16   7        197.78        194.35        13.48 o                         
   9  16   7          2.95        -12.64        13.45 o                         
  11  16   7        221.98        165.60        18.33 o                         
  13  16   7         75.29         80.87        16.16 o                         
  15  16   7        405.01        511.38        34.32 o                         
 -16  17   7         51.47         37.10        16.22 o                         
 -14  17   7        127.31        147.79        17.06 o                         
 -12  17   7         17.68         21.56        12.90 o                         
 -10  17   7         17.16         24.18        12.56 o                         
  -8  17   7        209.51        185.81        16.22 o                         
  -6  17   7        114.90         90.31        14.33 o                         
  -4  17   7         10.73          5.45         9.89 o                         
  -2  17   7        132.11        134.85        13.28 o                         
   0  17   7         31.83         60.03        11.99 o                         
   2  17   7          5.99         10.70        10.05 o                         
   4  17   7          0.72          3.13         9.74 o                         
   6  17   7          6.32          7.98        10.65 o                         
   8  17   7          0.28         -4.88        12.72 o                         
  10  17   7         71.53         62.76        15.32 o                         
  12  17   7         76.31         73.30        16.82 o                         
  14  17   7          0.08        -16.61        16.61 o                         
 -15  18   7         50.78         71.54        17.24 o                         
 -13  18   7         19.09         36.72        14.91 o                         
 -11  18   7          0.32        -10.57        13.55 o                         
  -9  18   7        304.06        303.69        21.87 o                         
  -7  18   7        240.82        264.95        20.12 o                         
  -5  18   7        316.81        363.55        21.79 o                         
  -3  18   7         20.06         12.13        10.52 o                         
  -1  18   7        331.00        268.41        16.66 o                         
   1  18   7        235.32        253.54        15.54 o                         
   3  18   7        261.51        266.16        16.88 o                         
   5  18   7          9.21         16.95        11.21 o                         
   7  18   7         19.99         28.09        14.21 o                         
   9  18   7         40.38         13.57        15.05 o                         
  11  18   7          0.01        -12.68        14.64 o                         
  13  18   7         28.06         30.61        22.03 o                         
 -14  19   7        118.19         82.43        18.15 o                         
 -12  19   7         58.96         52.31        15.21 o                         
 -10  19   7         32.47         33.21        15.48 o                         
  -8  19   7        101.51         88.42        15.65 o                         
  -6  19   7        288.80        215.03        19.36 o                         
  -4  19   7         85.39         97.56        15.13 o                         
  -2  19   7         74.98         51.14        12.08 o                         
   0  19   7         10.20          4.05        10.80 o                         
   2  19   7        180.43        200.87        15.51 o                         
   4  19   7         26.84         19.69        12.70 o                         
   6  19   7         38.32         25.61        13.76 o                         
   8  19   7         16.33         33.62        16.09 o                         
  10  19   7         11.67        -12.67        16.09 o                         
  12  19   7         16.68          9.74        16.98 o                         
 -13  20   7         18.47         51.83        16.62 o                         
 -11  20   7          4.13         -2.08        15.21 o                         
  -9  20   7         38.55         65.45        16.80 o                         
  -7  20   7        174.07        144.98        18.51 o                         
  -5  20   7          4.43          4.44        19.22 o                         
  -3  20   7          2.46         15.04        15.32 o                         
  -1  20   7        807.12        800.72        26.02 o                         
   1  20   7        435.50        512.61        23.51 o                         
   3  20   7         72.84         35.89        13.64 o                         
   5  20   7         33.07         33.62        15.05 o                         
   7  20   7        156.19        126.63        19.30 o                         
   9  20   7          5.72         18.81        17.26 o                         
 -10  21   7         89.85         83.09        19.35 o                         
  -8  21   7        206.03        193.51        22.52 o                         
  -6  21   7         44.09         19.97        16.47 o                         
  -4  21   7        253.49        241.21        20.25 o                         
  -2  21   7         88.52         42.81        13.72 o                         
   0  21   7        271.84        291.73        18.86 o                         
   2  21   7         82.84        109.73        14.79 o                         
   4  21   7        211.48        241.32        19.92 o                         
   6  21   7          0.07        -16.77        16.77 o                         
   8  21   7         73.96         92.25        19.42 o                         
  -9  22   7         62.35         31.66        17.52 o                         
  -7  22   7        163.28        189.54        22.24 o                         
  -5  22   7        154.87        116.19        18.63 o                         
  -3  22   7         12.08         22.06        14.95 o                         
  -1  22   7         13.70          5.43        14.05 o                         
   1  22   7        144.91        142.98        16.49 o                         
   3  22   7         29.30         34.11        18.19 o                         
   5  22   7         18.58         21.94        15.72 o                         
  -4  23   7          3.84          4.23        16.34 o                         
  -2  23   7         22.69         10.02        15.33 o                         
   0  23   7          4.61         12.95        15.55 o                         
   2  23   7          0.00          5.21        16.36 o                         
 -24   0   8          2.20        -10.38        25.76 o                         
 -22   0   8        771.93        814.39        39.83 o                         
 -20   0   8        778.36        784.22        33.27 o                         
 -18   0   8       3992.79       4052.33        53.94 o                         
 -16   0   8          0.88         -0.06         7.25 o                         
 -14   0   8          0.23          1.89         6.02 o                         
 -12   0   8        172.65        291.27        11.43 o                         
 -10   0   8       5915.80       7369.40        50.47 o                         
  -8   0   8          1.39         -2.05         4.50 o                         
  -6   0   8        100.11        103.23         6.10 o                         
  -4   0   8          5.44         41.29         4.95 o                         
  -2   0   8       1605.67       1296.93        52.82 o                         
   0   0   8      92335.80     100139.20       583.90 o                         
   2   0   8      42054.94      44228.98       238.13 o                         
   4   0   8      18233.82      19640.48        98.61 o                         
   6   0   8       3699.73       3813.74        39.75 o                         
   8   0   8        877.04        782.96        17.44 o                         
  10   0   8         39.01         37.86         5.28 o                         
  12   0   8        658.74        705.55        18.72 o                         
  14   0   8       3103.10       3002.22        52.29 o                         
  16   0   8         95.05         62.47        13.02 o                         
  18   0   8        333.90        380.29        27.24 o                         
  20   0   8         38.03         24.60        21.01 o                         
 -23   1   8        171.29        172.38        18.54 o                         
 -21   1   8         28.92         21.14        10.84 o                         
 -19   1   8        135.85         87.02         9.32 o                         
 -17   1   8        228.36        201.93        10.14 o                         
 -15   1   8         93.78        124.37         7.38 o                         
 -13   1   8        547.88        565.21         9.17 o                         
 -11   1   8        301.00        279.83         7.12 o                         
  -9   1   8       5579.24       5364.59       217.40 o                         
  -7   1   8       8076.17       8868.83        43.70 o                         
  -5   1   8       1640.54       1516.21        10.15 o                         
  -3   1   8       1689.21       1403.63         9.86 o                         
  -1   1   8       4523.50       4382.19       145.63 o                         
   1   1   8       1080.79        901.21        18.08 o                         
   3   1   8       1021.75       1075.83         8.78 o                         
   5   1   8       1981.13       1905.03        21.44 o                         
   7   1   8       4736.86       5023.89       125.94 o                         
   9   1   8        203.12        220.54         7.26 o                         
  11   1   8       5536.35       5491.28        98.81 o                         
  13   1   8        351.01        307.41         9.12 o                         
  15   1   8       1164.19       1106.97        23.40 o                         
  17   1   8        353.22        323.34        16.25 o                         
  19   1   8        106.52         84.40        13.62 o                         
  21   1   8          8.20          6.55        15.90 o                         
 -22   2   8        500.37        493.01        24.00 o                         
 -20   2   8          7.21          6.79         9.31 o                         
 -18   2   8          8.15          0.90         7.04 o                         
 -16   2   8        208.85        196.48         8.60 o                         
 -14   2   8        106.23         74.37         4.91 o                         
 -12   2   8       2012.30       1860.73        15.75 o                         
 -10   2   8       1027.51       1271.09        14.56 o                         
  -8   2   8       5270.23       5669.77        26.55 o                         
  -6   2   8        357.62        433.58         6.36 o                         
  -4   2   8       5975.62       5695.52       119.30 o                         
  -2   2   8        620.19       1070.30        11.01 o                         
   0   2   8      80746.45      88153.52       469.14 o                         
   2   2   8       4073.05       4578.07        26.99 o                         
   4   2   8         53.61         22.28         2.56 o                         
   6   2   8        598.43        639.96        10.26 o                         
   8   2   8       7183.70       7613.64        36.88 o                         
  10   2   8        204.07        222.68         6.33 o                         
  12   2   8        880.48        786.47        13.86 o                         
  14   2   8        837.11        795.16        18.32 o                         
  16   2   8        115.49         79.52        10.44 o                         
  18   2   8          2.70         -7.00        11.89 o                         
  20   2   8         49.61         69.33        15.42 o                         
 -23   3   8        227.57        192.08        18.09 o                         
 -21   3   8        706.68        734.01        23.01 o                         
 -19   3   8         52.31         46.85         8.83 o                         
 -17   3   8         31.57         15.43         6.30 o                         
 -15   3   8         15.46         51.23         5.84 o                         
 -13   3   8        757.38        700.39        12.06 o                         
 -11   3   8         42.07         38.43         4.15 o                         
  -9   3   8       1947.76       1924.99        45.84 o                         
  -7   3   8          5.87          6.59         2.45 o                         
  -5   3   8       2594.22       2810.72        16.27 o                         
  -3   3   8       9295.56       9465.33       150.20 o                         
  -1   3   8       6528.86       7879.54        38.33 o                         
   1   3   8       2485.27       3170.33        20.83 o                         
   3   3   8         14.32          5.92         2.68 o                         
   5   3   8        538.66        439.59         8.29 o                         
   7   3   8       1102.97       1135.51        12.90 o                         
   9   3   8         79.51        108.28         4.85 o                         
  11   3   8        662.24        622.04        11.02 o                         
  13   3   8         15.69         25.59         5.78 o                         
  15   3   8         35.50         25.56         8.74 o                         
  17   3   8        817.08        823.48        25.62 o                         
  19   3   8         49.80         69.41        15.25 o                         
  21   3   8        146.58        162.27        18.29 o                         
 -22   4   8        541.89        685.47        26.34 o                         
 -20   4   8        766.56        832.04        23.70 o                         
 -18   4   8        200.07        231.96        12.16 o                         
 -16   4   8        436.46        353.32        10.74 o                         
 -14   4   8       1459.75       1430.64        17.52 o                         
 -12   4   8        708.72        647.31        10.45 o                         
 -10   4   8        561.38        620.03         9.42 o                         
  -8   4   8         90.85        154.90         4.58 o                         
  -6   4   8          1.93         29.54         2.91 o                         
  -4   4   8        268.80        345.94         6.59 o                         
  -2   4   8       4860.44       5132.39        24.44 o                         
   0   4   8        727.41       1081.52        13.06 o                         
   2   4   8      18985.77      21086.14        74.79 o                         
   4   4   8         64.53         75.92         4.39 o                         
   6   4   8         14.35          9.57         3.43 o                         
   8   4   8          3.57         24.30         4.02 o                         
  10   4   8        364.60        341.71         8.40 o                         
  12   4   8       1914.97       1782.89        21.87 o                         
  14   4   8        843.91        880.71        17.96 o                         
  16   4   8         38.97         51.74        10.87 o                         
  18   4   8         16.97          6.73        12.81 o                         
  20   4   8          2.28         13.07        14.98 o                         
 -23   5   8        397.37        420.86        24.29 o                         
 -21   5   8         58.94         55.69        11.69 o                         
 -19   5   8        238.38        293.43        14.48 o                         
 -17   5   8          0.29         -2.49         7.75 o                         
 -15   5   8       1833.57       1602.03        22.49 o                         
 -13   5   8       1143.84        965.97        16.54 o                         
 -11   5   8        164.25        227.33         8.45 o                         
  -9   5   8        351.91        451.61         8.34 o                         
  -7   5   8        515.47        516.94         8.71 o                         
  -5   5   8       9725.70      10177.44        62.54 o                         
  -3   5   8        104.82        162.17         5.16 o                         
  -1   5   8      30573.07      33431.00       134.39 o                         
   1   5   8        581.17        714.22        10.65 o                         
   3   5   8      14102.78      15963.55       237.90 o                         
   5   5   8         27.05         43.96         3.75 o                         
   7   5   8       1894.45       2082.14        19.79 o                         
   9   5   8         46.38         84.15         5.16 o                         
  11   5   8         35.75         20.25         4.72 o                         
  13   5   8        109.03         73.96         6.96 o                         
  15   5   8        699.38        714.01        20.39 o                         
  17   5   8        117.00         81.57        12.66 o                         
  19   5   8        107.15         94.32        15.11 o                         
 -22   6   8        545.67        514.43        24.45 o                         
 -20   6   8        559.39        660.81        21.65 o                         
 -18   6   8        162.38        188.87        12.66 o                         
 -16   6   8       1948.51       1921.19        26.31 o                         
 -14   6   8          0.56         -1.60         6.79 o                         
 -12   6   8       4662.74       4520.34        34.33 o                         
 -10   6   8       1221.56       1099.54        15.97 o                         
  -8   6   8       4347.53       4442.92        26.48 o                         
  -6   6   8       5262.01       5242.75        28.48 o                         
  -4   6   8        135.40        149.03         5.01 o                         
  -2   6   8       6606.55       7224.44        53.87 o                         
   0   6   8       4545.58       4888.85        48.61 o                         
   2   6   8       8606.09       9703.58        45.13 o                         
   4   6   8        342.31        340.69         9.89 o                         
   6   6   8         68.12         64.33         4.63 o                         
   8   6   8       2580.76       2417.72        22.51 o                         
  10   6   8        150.81        170.80         7.15 o                         
  12   6   8        332.63        315.93        12.73 o                         
  14   6   8         38.87         53.20         8.18 o                         
  16   6   8         11.56         32.49        11.64 o                         
  18   6   8        199.59        247.39        18.34 o                         
  20   6   8         90.51         80.34        15.55 o                         
 -21   7   8         11.25         18.46        12.56 o                         
 -19   7   8        411.44        411.37        18.04 o                         
 -17   7   8          1.60         -8.67         8.67 o                         
 -15   7   8       1179.56       1346.30        22.54 o                         
 -13   7   8        270.35        286.04        10.35 o                         
 -11   7   8       5132.23       5239.92        38.05 o                         
  -9   7   8       1481.99       1447.00        14.93 o                         
  -7   7   8       4048.47       4284.45        27.76 o                         
  -5   7   8        931.52       1079.52        13.20 o                         
  -3   7   8        327.20        357.38         9.50 o                         
  -1   7   8       6361.15       6814.32        46.28 o                         
   1   7   8       5282.21       5642.86        73.77 o                         
   3   7   8        132.23        129.80         6.43 o                         
   5   7   8         75.17         80.66         4.44 o                         
   7   7   8        404.09        470.99        10.44 o                         
   9   7   8       2108.44       2080.96        32.43 o                         
  11   7   8         68.08         45.56         7.64 o                         
  13   7   8          9.19          4.25         8.16 o                         
  15   7   8        593.98        599.74        21.96 o                         
  17   7   8        370.94        404.28        20.54 o                         
  19   7   8          0.75        -13.63        14.79 o                         
 -22   8   8         20.13         12.28        13.11 o                         
 -20   8   8          1.11          3.76        12.40 o                         
 -18   8   8          0.17         -7.09         9.24 o                         
 -16   8   8        169.73        118.99        10.02 o                         
 -14   8   8       2642.31       2180.54        31.18 o                         
 -12   8   8        587.68        482.96        12.21 o                         
 -10   8   8       1311.52       1196.52        18.15 o                         
  -8   8   8        861.65        797.69        13.98 o                         
  -6   8   8       5212.14       5500.38        33.61 o                         
  -4   8   8       1217.00       1430.00        14.40 o                         
  -2   8   8       1797.68       1702.72        25.00 o                         
   0   8   8         66.01        100.56         7.46 o                         
   2   8   8      16326.82      17730.60        76.32 o                         
   4   8   8        433.38        421.22         9.60 o                         
   6   8   8       1372.77       1319.63        14.04 o                         
   8   8   8        873.32        778.87        11.95 o                         
  10   8   8       3939.68       4134.97        52.34 o                         
  12   8   8         67.41         47.22         8.70 o                         
  14   8   8        183.22        168.44        13.15 o                         
  16   8   8        126.93        129.65        13.54 o                         
  18   8   8         25.40         23.76        12.69 o                         
 -21   9   8         17.80         33.65        13.93 o                         
 -19   9   8         20.27         12.74        11.81 o                         
 -17   9   8         67.05         63.06        10.49 o                         
 -15   9   8        134.70        116.68        10.59 o                         
 -13   9   8        661.47        546.32        17.39 o                         
 -11   9   8        212.57        157.54         8.19 o                         
  -9   9   8        584.82        634.44        12.49 o                         
  -7   9   8       6479.30       6393.42        52.93 o                         
  -5   9   8        644.21        706.04        11.29 o                         
  -3   9   8       1734.26       1678.63        16.49 o                         
  -1   9   8        589.96        607.20        13.13 o                         
   1   9   8        522.04        400.01        11.54 o                         
   3   9   8       1147.44       1093.80        17.00 o                         
   5   9   8        802.84        899.46        12.88 o                         
   7   9   8        598.34        529.04        11.13 o                         
   9   9   8       4445.26       4033.72        48.91 o                         
  11   9   8        897.06        956.56        21.24 o                         
  13   9   8         16.09         27.79        10.21 o                         
  15   9   8        596.56        640.14        23.37 o                         
  17   9   8         80.74        101.51        13.83 o                         
  19   9   8         20.13         32.58        18.98 o                         
 -20  10   8        318.97        354.70        22.85 o                         
 -18  10   8         40.92         23.66        11.01 o                         
 -16  10   8        283.01        300.04        14.70 o                         
 -14  10   8         61.76         26.22         8.42 o                         
 -12  10   8        842.46        789.90        20.74 o                         
 -10  10   8       3863.99       3658.50        34.19 o                         
  -8  10   8         49.70         68.71         6.92 o                         
  -6  10   8         10.30          3.20         4.32 o                         
  -4  10   8       2166.72       1984.34        20.33 o                         
  -2  10   8          7.06          3.62         4.55 o                         
   0  10   8       1388.75       1649.99        22.32 o                         
   2  10   8       2656.08       2953.77        30.51 o                         
   4  10   8        982.54        950.65        14.68 o                         
   6  10   8        705.23        664.20        12.66 o                         
   8  10   8       1596.95       1605.50        22.81 o                         
  10  10   8       1378.17       1432.57        26.23 o                         
  12  10   8        167.01        188.58        12.66 o                         
  14  10   8          5.99          3.05        10.22 o                         
  16  10   8         25.31         16.66        12.31 o                         
  18  10   8          1.88        -15.01        15.01 o                         
 -21  11   8        588.08        643.66        32.21 o                         
 -19  11   8        149.13        131.11        18.19 o                         
 -17  11   8         13.40          5.99        11.27 o                         
 -15  11   8        307.63        284.32        14.63 o                         
 -13  11   8        423.23        394.38        15.48 o                         
 -11  11   8        108.71        138.93         9.87 o                         
  -9  11   8          4.29         -5.70         5.70 o                         
  -7  11   8          4.51          7.54         4.57 o                         
  -5  11   8       2122.48       2005.96        22.91 o                         
  -3  11   8       1799.35       1675.27        17.11 o                         
  -1  11   8        384.95        421.94        11.33 o                         
   1  11   8       4061.32       4118.16        37.16 o                         
   3  11   8       2937.20       2978.83        27.12 o                         
   5  11   8       4057.37       4249.90        45.69 o                         
   7  11   8       3834.05       3915.12        42.29 o                         
   9  11   8        114.55        100.48         7.86 o                         
  11  11   8         52.17         62.35         9.41 o                         
  13  11   8        481.34        570.62        20.91 o                         
  15  11   8         86.58        110.38        14.07 o                         
  17  11   8        115.59         95.11        15.75 o                         
 -20  12   8          2.86         32.53        16.95 o                         
 -18  12   8         29.84         45.62        15.04 o                         
 -16  12   8         69.71         60.61        11.33 o                         
 -14  12   8        227.56        201.61        12.79 o                         
 -12  12   8       1242.77       1144.45        24.36 o                         
 -10  12   8        281.04        221.91        11.64 o                         
  -8  12   8        224.78        161.67        10.42 o                         
  -6  12   8       1158.10       1066.38        17.84 o                         
  -4  12   8        475.77        448.43        10.96 o                         
  -2  12   8         73.16         92.52         5.06 o                         
   0  12   8         76.95         73.35         6.50 o                         
   2  12   8        545.48        574.31        12.86 o                         
   4  12   8         75.98         59.14         6.45 o                         
   6  12   8         26.58         17.07         5.60 o                         
   8  12   8       1245.87       1235.22        21.62 o                         
  10  12   8        111.20         89.51         9.74 o                         
  12  12   8          0.21         -9.54         9.54 o                         
  14  12   8          0.48         -1.78        12.26 o                         
  16  12   8        307.70        323.50        21.58 o                         
  18  12   8        473.80        480.85        28.04 o                         
 -19  13   8          9.09         22.95        16.55 o                         
 -17  13   8        110.06        124.12        17.16 o                         
 -15  13   8        557.89        620.41        23.61 o                         
 -13  13   8         64.45         47.04         9.85 o                         
 -11  13   8         49.97         46.67         8.63 o                         
  -9  13   8        643.28        578.72        17.57 o                         
  -7  13   8       3973.51       3985.96        46.06 o                         
  -5  13   8        226.21        257.55         8.66 o                         
  -3  13   8          0.62         -4.32         4.32 o                         
  -1  13   8       2749.16       2792.31        38.27 o                         
   1  13   8        242.05        201.89         8.02 o                         
   3  13   8        130.44        108.06         8.51 o                         
   5  13   8        551.02        628.19        15.65 o                         
   7  13   8       1333.01       1234.26        21.92 o                         
   9  13   8       1705.32       1837.75        29.81 o                         
  11  13   8         96.29         98.43        11.71 o                         
  13  13   8        402.35        418.20        21.07 o                         
  15  13   8        401.25        446.12        24.16 o                         
  17  13   8          3.26          4.85        14.95 o                         
 -18  14   8        101.50         47.65        17.15 o                         
 -16  14   8         67.76         56.54        13.37 o                         
 -14  14   8         96.54        107.22        14.02 o                         
 -12  14   8         62.59         60.01        10.52 o                         
 -10  14   8         49.44         47.79         9.51 o                         
  -8  14   8        967.98        786.92        20.29 o                         
  -6  14   8         74.37         33.85         7.86 o                         
  -4  14   8        514.77        471.95        12.12 o                         
  -2  14   8       2263.06       1980.34        62.72 o                         
   0  14   8       3956.66       3669.02        99.84 o                         
   2  14   8          7.04          0.53         5.35 o                         
   4  14   8        877.22        841.68        18.40 o                         
   6  14   8         43.26         28.98         7.87 o                         
   8  14   8          0.00         -3.94         8.56 o                         
  10  14   8         18.21         12.35         9.68 o                         
  12  14   8        129.47        118.97        15.34 o                         
  14  14   8          1.11        -13.65        13.78 o                         
  16  14   8         18.15         16.36        14.89 o                         
 -17  15   8         43.20         30.74        18.65 o                         
 -15  15   8        125.97        112.35        15.18 o                         
 -13  15   8        455.80        438.40        22.12 o                         
 -11  15   8         27.60         33.01        10.70 o                         
  -9  15   8        179.90        205.36        14.60 o                         
  -7  15   8          1.33         -0.06         9.61 o                         
  -5  15   8       1826.43       1809.00        30.73 o                         
  -3  15   8        499.48        468.57        17.26 o                         
  -1  15   8        919.48        945.48        25.15 o                         
   1  15   8        826.26        815.33        21.94 o                         
   3  15   8        220.69        177.97         8.69 o                         
   5  15   8       2244.89       2393.06        31.56 o                         
   7  15   8         55.47         24.50         8.20 o                         
   9  15   8        404.26        425.88        18.19 o                         
  11  15   8         19.14         13.81        12.53 o                         
  13  15   8          9.40         -3.48        14.07 o                         
  15  15   8          8.15         12.41        16.62 o                         
 -16  16   8         18.33         16.78        14.98 o                         
 -14  16   8         12.93         29.29        13.50 o                         
 -12  16   8        118.87        139.25        15.73 o                         
 -10  16   8        295.80        231.94        17.31 o                         
  -8  16   8          0.83         -1.49        12.01 o                         
  -6  16   8          4.96         11.71         7.98 o                         
  -4  16   8          1.76          5.80         8.52 o                         
  -2  16   8       1214.06       1159.77        29.69 o                         
   0  16   8        111.15        122.18        12.10 o                         
   2  16   8        146.18        133.60        11.28 o                         
   4  16   8         51.04         32.53        10.12 o                         
   6  16   8        704.59        766.78        23.62 o                         
   8  16   8          8.04          8.84        11.03 o                         
  10  16   8         44.56         11.96        14.19 o                         
  12  16   8         73.12         35.95        15.38 o                         
  14  16   8          1.01        -15.91        16.96 o                         
 -15  17   8         10.13         17.85        13.75 o                         
 -13  17   8         17.76         14.44        13.66 o                         
 -11  17   8        116.15        109.72        15.47 o                         
  -9  17   8       1142.00       1277.63        35.63 o                         
  -7  17   8         10.54          2.60        11.91 o                         
  -5  17   8        776.31        848.93        24.57 o                         
  -3  17   8        934.11        996.42        27.21 o                         
  -1  17   8        478.14        532.54        21.37 o                         
   1  17   8        661.02        769.90        24.12 o                         
   3  17   8       1063.75       1145.53        26.63 o                         
   5  17   8        682.83        716.95        23.74 o                         
   7  17   8         48.05         43.13        11.69 o                         
   9  17   8        165.29        125.50        17.67 o                         
  11  17   8          7.05        -12.67        14.35 o                         
  13  17   8         87.22         50.27        16.77 o                         
 -14  18   8        290.34        328.98        20.73 o                         
 -12  18   8          0.92         -5.24        13.96 o                         
 -10  18   8         74.84         92.28        16.86 o                         
  -8  18   8         13.99          1.40        13.41 o                         
  -6  18   8        286.58        302.38        20.11 o                         
  -4  18   8        191.80        172.37        14.66 o                         
  -2  18   8        226.91        193.89        15.60 o                         
   0  18   8         88.63         97.06        12.94 o                         
   2  18   8          4.65          3.33        10.76 o                         
   4  18   8         16.95          8.94        10.64 o                         
   6  18   8         40.42         27.32        11.98 o                         
   8  18   8          3.81         -7.92        14.81 o                         
  10  18   8         72.08         46.65        15.68 o                         
  12  18   8          6.43        -17.52        17.52 o                         
 -13  19   8         40.37         51.22        15.78 o                         
 -11  19   8         96.45         91.63        16.15 o                         
  -9  19   8        111.11        100.20        18.36 o                         
  -7  19   8         17.92         33.02        14.68 o                         
  -5  19   8        479.09        432.13        23.86 o                         
  -3  19   8          6.34         -0.96        11.23 o                         
  -1  19   8        307.63        316.29        18.56 o                         
   1  19   8         95.51         77.96        12.62 o                         
   3  19   8         35.22         22.17        12.30 o                         
   5  19   8          0.78          5.49        13.77 o                         
   7  19   8         34.39         30.99        13.85 o                         
   9  19   8         83.72        109.96        18.83 o                         
  11  19   8          0.12          3.13        15.97 o                         
 -12  20   8         79.23         93.00        17.21 o                         
 -10  20   8          0.34         -2.08        16.51 o                         
  -8  20   8          3.19          7.07        16.42 o                         
  -6  20   8         38.93         26.98        15.47 o                         
  -4  20   8         27.48         24.88        15.98 o                         
  -2  20   8          3.44         13.09        13.83 o                         
   0  20   8         66.55         69.87        13.18 o                         
   2  20   8         13.81         20.57        14.26 o                         
   4  20   8         71.85         64.89        14.87 o                         
   6  20   8        125.00        110.66        18.97 o                         
   8  20   8         67.55        125.31        20.89 o                         
  10  20   8         10.50         54.13        17.52 o                         
 -11  21   8         31.52         82.80        17.53 o                         
  -9  21   8        104.41        122.61        20.45 o                         
  -7  21   8         19.22         27.51        17.15 o                         
  -5  21   8         95.40        109.26        19.64 o                         
  -3  21   8          1.22        -12.99        15.12 o                         
  -1  21   8         23.39         33.35        12.86 o                         
   1  21   8        170.35        198.62        17.04 o                         
   3  21   8        144.33        247.60        20.24 o                         
   5  21   8          0.01        -15.86        15.86 o                         
   7  21   8          6.61        -17.15        17.15 o                         
  -8  22   8         26.09         48.00        18.64 o                         
  -6  22   8          6.88          4.50        17.43 o                         
  -4  22   8         10.28          6.12        17.16 o                         
  -2  22   8         48.30         62.42        17.03 o                         
   0  22   8         32.80         34.66        14.38 o                         
   2  22   8        106.90        112.63        16.69 o                         
   4  22   8         49.03         21.72        18.31 o                         
   6  22   8          0.04          3.33        18.14 o                         
  -5  23   8         58.63         40.86        17.08 o                         
  -3  23   8          1.77          4.94        16.68 o                         
  -1  23   8         16.05         20.98        15.82 o                         
   1  23   8         41.85         73.57        17.72 o                         
 -24   1   9        194.61        144.64        18.89 o                         
 -22   1   9        347.48        429.00        21.39 o                         
 -20   1   9        575.15        599.19        20.53 o                         
 -18   1   9       1275.35       1264.05        23.74 o                         
 -16   1   9       1150.75       1233.09        21.77 o                         
 -14   1   9      14607.15      14100.98        70.26 o                         
 -12   1   9       1214.00       1332.35        15.74 o                         
 -10   1   9       5107.95       5766.88        32.97 o                         
  -8   1   9        975.96       1333.57        39.22 o                         
  -6   1   9        120.80         90.94         3.48 o                         
  -4   1   9       8608.50       8879.92        36.00 o                         
  -2   1   9         40.90         26.65         1.62 o                         
   0   1   9       1805.87       1613.43        48.19 o                         
   2   1   9        598.62        475.45         5.95 o                         
   4   1   9        357.64        385.12        11.06 o                         
   6   1   9         47.37         60.08         4.59 o                         
   8   1   9         93.19        105.97         6.46 o                         
  10   1   9        342.17        316.90        10.49 o                         
  12   1   9          0.74         -4.85         5.92 o                         
  14   1   9        920.97        938.45        21.38 o                         
  16   1   9          4.59          3.27         9.12 o                         
  18   1   9        170.44        131.67        14.29 o                         
  20   1   9        302.68        275.53        21.93 o                         
 -23   2   9          0.07        -11.39        14.85 o                         
 -21   2   9         22.55         16.35        10.50 o                         
 -19   2   9          0.44         16.43         8.89 o                         
 -17   2   9         13.57         23.65         7.54 o                         
 -15   2   9        167.15        167.72         8.65 o                         
 -13   2   9       3439.18       3397.59        24.33 o                         
 -11   2   9        124.35        100.99         4.40 o                         
  -9   2   9        368.81        252.22         8.10 o                         
  -7   2   9       3868.00       3867.94        83.12 o                         
  -5   2   9        830.83        856.19         9.52 o                         
  -3   2   9       2357.72       2320.10        14.34 o                         
  -1   2   9         13.38         28.45         2.43 o                         
   1   2   9       5504.93       5492.06        28.54 o                         
   3   2   9        144.87        111.76         3.99 o                         
   5   2   9        126.66        180.67         5.10 o                         
   7   2   9       3072.45       3056.84        22.23 o                         
   9   2   9        399.75        452.53        12.04 o                         
  11   2   9        289.38        298.84         9.38 o                         
  13   2   9       1361.02       1354.81        23.00 o                         
  15   2   9          6.17          0.29         8.47 o                         
  17   2   9         49.19         40.70        10.71 o                         
  19   2   9         59.70         52.74        14.51 o                         
 -22   3   9         22.76         10.47        12.17 o                         
 -20   3   9          0.79         -1.17         9.74 o                         
 -18   3   9         12.88          3.99         7.68 o                         
 -16   3   9         18.02          7.84         6.61 o                         
 -14   3   9       3497.92       3518.97        24.33 o                         
 -12   3   9       1223.80       1196.14        14.70 o                         
 -10   3   9         42.33         40.76         3.60 o                         
  -8   3   9       2102.82       1966.67        16.68 o                         
  -6   3   9       1311.60       1520.27        16.57 o                         
  -4   3   9        886.10        967.99         9.64 o                         
  -2   3   9       1122.10       1161.16        11.21 o                         
   0   3   9        560.03        729.41         9.55 o                         
   2   3   9       9663.08      10403.79        56.94 o                         
   4   3   9       1281.76       1458.20        13.60 o                         
   6   3   9        395.41        449.70         9.00 o                         
   8   3   9         60.08         53.67         4.74 o                         
  10   3   9        302.84        298.15         9.49 o                         
  12   3   9        463.11        473.36        12.49 o                         
  14   3   9         73.26         92.37         9.03 o                         
  16   3   9         50.55         38.09        10.02 o                         
  18   3   9         39.81         36.19        13.26 o                         
  20   3   9         25.91         23.06        14.99 o                         
 -23   4   9        105.83        104.60        18.02 o                         
 -21   4   9         44.13         41.45        11.97 o                         
 -19   4   9        314.48        345.45        15.99 o                         
 -17   4   9        561.08        535.63        15.33 o                         
 -15   4   9        503.08        466.19        12.04 o                         
 -13   4   9         19.22         27.85         5.13 o                         
 -11   4   9       3353.29       3244.95        23.44 o                         
  -9   4   9       1625.62       1777.43        15.65 o                         
  -7   4   9        814.69        935.15        10.19 o                         
  -5   4   9       1655.93       1669.51        15.58 o                         
  -3   4   9       7664.31       8301.31        47.92 o                         
  -1   4   9        143.70        299.64         7.44 o                         
   1   4   9        616.27        966.45        13.12 o                         
   3   4   9      15391.19      17787.09       123.27 o                         
   5   4   9        106.97         64.11         5.15 o                         
   7   4   9        426.12        448.79        10.06 o                         
   9   4   9       3036.13       3009.44        25.19 o                         
  11   4   9       1400.51       1497.32        17.99 o                         
  13   4   9        738.42        691.46        15.51 o                         
  15   4   9          5.29          8.45         8.73 o                         
  17   4   9          7.73          8.30        11.60 o                         
  19   4   9         25.93         27.12        14.46 o                         
 -22   5   9         88.67        113.63        15.23 o                         
 -20   5   9         22.56         26.95        10.56 o                         
 -18   5   9        291.06        251.35        13.82 o                         
 -16   5   9        333.13        258.59        11.51 o                         
 -14   5   9         51.24         24.52         6.57 o                         
 -12   5   9       3438.76       3421.97        30.51 o                         
 -10   5   9         30.78         34.41         4.03 o                         
  -8   5   9      19241.65      20207.71       101.99 o                         
  -6   5   9       1895.37       1769.56        15.78 o                         
  -4   5   9       5233.41       5671.91        32.60 o                         
  -2   5   9        907.16        837.20        12.06 o                         
   0   5   9         68.58        130.38         6.43 o                         
   2   5   9      15164.71      16048.29        92.60 o                         
   4   5   9       5301.72       5431.84        48.19 o                         
   6   5   9       7477.88       8013.68        40.89 o                         
   8   5   9          0.94         19.37         4.58 o                         
  10   5   9       5125.68       4700.98        33.51 o                         
  12   5   9        369.25        313.90        11.08 o                         
  14   5   9        275.06        225.35        11.67 o                         
  16   5   9        924.67       1012.74        28.76 o                         
  18   5   9        110.24         66.38        13.75 o                         
  20   5   9         19.84         13.13        15.71 o                         
 -23   6   9         13.41         14.94        15.16 o                         
 -21   6   9        124.38        138.50        13.93 o                         
 -19   6   9         66.11         54.43        10.05 o                         
 -17   6   9        228.80        180.65        11.44 o                         
 -15   6   9        580.10        694.96        15.69 o                         
 -13   6   9       4436.86       4225.50        35.81 o                         
 -11   6   9        385.32        329.45        10.25 o                         
  -9   6   9       2061.67       1960.93        17.25 o                         
  -7   6   9       1460.76       1641.98        15.55 o                         
  -5   6   9         10.76         -2.57         3.47 o                         
  -3   6   9        233.65        257.05         8.07 o                         
  -1   6   9       2193.09       2467.29        27.49 o                         
   1   6   9         23.72         21.95         4.97 o                         
   3   6   9         17.92         34.04         4.70 o                         
   5   6   9        108.13         82.55         5.40 o                         
   7   6   9       4514.49       4730.86        32.34 o                         
   9   6   9        704.78        676.28        13.84 o                         
  11   6   9          4.76          0.43         7.26 o                         
  13   6   9          1.09         -3.67         7.20 o                         
  15   6   9         13.31         25.05        10.27 o                         
  17   6   9        581.43        495.82        22.00 o                         
  19   6   9         11.04         18.03        14.84 o                         
 -22   7   9         78.63         58.75        14.59 o                         
 -20   7   9         62.06         31.49        11.40 o                         
 -18   7   9         17.48          8.35         9.10 o                         
 -16   7   9          1.98         -1.99         7.77 o                         
 -14   7   9       1486.85       1332.56        21.78 o                         
 -12   7   9         23.66         13.50         5.87 o                         
 -10   7   9         69.89         64.37         4.76 o                         
  -8   7   9        802.53        791.60        12.77 o                         
  -6   7   9       1909.39       2045.57        17.79 o                         
  -4   7   9       1793.04       1824.28        20.94 o                         
  -2   7   9          1.65          2.77         4.68 o                         
   0   7   9       6559.80       7317.54        48.73 o                         
   2   7   9         19.19         31.33         4.76 o                         
   4   7   9        638.31        480.15        12.50 o                         
   6   7   9         15.39          7.90         4.65 o                         
   8   7   9       8775.84       9227.86        71.70 o                         
  10   7   9       1147.38       1137.57        21.40 o                         
  12   7   9        191.61        186.85        11.08 o                         
  14   7   9          2.28          5.11         9.31 o                         
  16   7   9         78.03         52.07        12.89 o                         
  18   7   9         39.72         33.24        13.36 o                         
  20   7   9         85.67         80.57        18.47 o                         
 -21   8   9         41.32         31.96        13.02 o                         
 -19   8   9          0.72        -10.78        10.78 o                         
 -17   8   9        295.44        308.71        14.71 o                         
 -15   8   9       1414.72       1404.04        26.69 o                         
 -13   8   9        282.22        221.62        10.24 o                         
 -11   8   9          9.80         -6.08         6.24 o                         
  -9   8   9        127.00        149.01         6.53 o                         
  -7   8   9       4590.19       4379.70        38.63 o                         
  -5   8   9          5.66         -1.41         4.11 o                         
  -3   8   9        194.89        244.50         8.79 o                         
  -1   8   9       4999.96       5226.86        33.57 o                         
   1   8   9       1216.86       1403.51        19.95 o                         
   3   8   9       1216.20       1324.56        18.51 o                         
   5   8   9        739.39        707.26        11.82 o                         
   7   8   9        749.80        744.02        13.51 o                         
   9   8   9       1322.97       1319.15        21.75 o                         
  11   8   9        155.09        165.80        10.95 o                         
  13   8   9       2107.79       2041.65        34.74 o                         
  15   8   9         32.24         46.46        11.35 o                         
  17   8   9        696.97        819.29        27.77 o                         
  19   8   9         65.79         49.57        14.07 o                         
 -22   9   9         63.02         56.45        15.06 o                         
 -20   9   9         89.20        101.83        15.59 o                         
 -18   9   9        512.43        483.15        20.35 o                         
 -16   9   9          4.22          5.69         8.88 o                         
 -14   9   9        183.10        149.92        10.83 o                         
 -12   9   9        600.39        494.62        15.17 o                         
 -10   9   9         96.95         72.55         7.52 o                         
  -8   9   9         79.75        108.04         7.06 o                         
  -6   9   9        910.38        989.76        15.06 o                         
  -4   9   9         81.39         76.33         5.04 o                         
  -2   9   9          0.17         -5.15         5.15 o                         
   0   9   9      15415.94      16112.18        79.17 o                         
   2   9   9        496.72        506.16        13.24 o                         
   4   9   9          0.33          1.92         4.58 o                         
   6   9   9         16.70          3.49         3.51 o                         
   8   9   9        726.52        610.89        12.53 o                         
  10   9   9          0.77         -6.13         8.18 o                         
  12   9   9          3.00          7.70         8.27 o                         
  14   9   9        725.72        752.84        24.67 o                         
  16   9   9         54.38         26.73        11.71 o                         
  18   9   9        125.49         91.22        14.58 o                         
 -21  10   9       1001.81       1208.14        38.89 o                         
 -19  10   9        118.32        107.71        13.84 o                         
 -17  10   9        149.51        165.37        13.57 o                         
 -15  10   9        121.00        111.21        10.45 o                         
 -13  10   9         55.99         81.49         9.37 o                         
 -11  10   9        320.41        367.69        15.31 o                         
  -9  10   9        490.14        500.92        13.98 o                         
  -7  10   9       1037.81       1116.97        15.49 o                         
  -5  10   9       1142.05       1049.13        15.54 o                         
  -3  10   9        622.94        618.31        13.15 o                         
  -1  10   9       1513.18       1595.28        21.78 o                         
   1  10   9        115.79         88.54         7.78 o                         
   3  10   9        111.06        123.39         7.25 o                         
   5  10   9        252.17        242.56         8.05 o                         
   7  10   9       3649.67       3672.47        38.69 o                         
   9  10   9        598.32        540.71        15.70 o                         
  11  10   9         23.86         19.68         8.13 o                         
  13  10   9        195.24        199.60        14.11 o                         
  15  10   9         91.06         99.63        13.51 o                         
  17  10   9        142.50        176.85        18.16 o                         
 -20  11   9         35.86         71.72        16.80 o                         
 -18  11   9        126.21        130.55        14.58 o                         
 -16  11   9         10.66          9.70         9.24 o                         
 -14  11   9       1050.25        848.04        21.67 o                         
 -12  11   9         14.24          9.43         8.65 o                         
 -10  11   9          2.55          1.73         5.52 o                         
  -8  11   9        374.86        353.96        12.34 o                         
  -6  11   9        244.31        200.68         8.58 o                         
  -4  11   9         15.09         11.19         4.59 o                         
  -2  11   9        281.06        289.98         9.95 o                         
   0  11   9        471.29        517.41        13.55 o                         
   2  11   9         77.45         82.96         8.08 o                         
   4  11   9        172.86        175.82         8.50 o                         
   6  11   9        548.73        559.95        13.10 o                         
   8  11   9         36.17         51.75         6.21 o                         
  10  11   9        918.87        834.76        21.32 o                         
  12  11   9         17.19         10.66         9.48 o                         
  14  11   9         21.88         35.25        11.11 o                         
  16  11   9         37.14         36.49        14.27 o                         
  18  11   9         43.55         59.33        16.11 o                         
 -19  12   9         29.87         27.28        15.96 o                         
 -17  12   9          3.44          2.31        12.73 o                         
 -15  12   9        115.94         84.01        10.16 o                         
 -13  12   9         56.86         96.11        10.04 o                         
 -11  12   9        173.04        231.09        12.10 o                         
  -9  12   9         74.00         56.03         8.34 o                         
  -7  12   9       6363.61       6178.21        53.07 o                         
  -5  12   9       1812.65       1786.58        21.12 o                         
  -3  12   9        716.26        677.22        15.28 o                         
  -1  12   9        147.07        129.67        11.57 o                         
   1  12   9        435.24        439.23        12.42 o                         
   3  12   9       1439.94       1343.47        19.56 o                         
   5  12   9        169.86        199.75         9.66 o                         
   7  12   9       1141.08       1097.60        17.98 o                         
   9  12   9        113.60        117.61        10.41 o                         
  11  12   9        733.27        657.32        20.30 o                         
  13  12   9        332.45        318.37        17.80 o                         
  15  12   9          8.31         19.15        13.48 o                         
  17  12   9          3.37         -0.38        15.73 o                         
 -20  13   9          4.34          6.37        17.50 o                         
 -18  13   9         31.67         27.12        15.88 o                         
 -16  13   9         10.69         11.79        11.53 o                         
 -14  13   9        294.16        246.84        14.36 o                         
 -12  13   9        251.40        226.28        13.06 o                         
 -10  13   9          7.20          1.90         7.54 o                         
  -8  13   9        330.85        381.92        12.71 o                         
  -6  13   9         92.94         64.37         7.78 o                         
  -4  13   9         64.33         54.12         5.72 o                         
  -2  13   9        389.45        310.86         9.55 o                         
   0  13   9         26.57          5.42         6.03 o                         
   2  13   9        193.86        207.16         8.61 o                         
   4  13   9       1591.33       1545.60        23.70 o                         
   6  13   9        398.66        361.76        12.42 o                         
   8  13   9         77.68         73.30         9.78 o                         
  10  13   9         39.38         24.91        10.56 o                         
  12  13   9         26.92          4.26        11.81 o                         
  14  13   9         18.58         21.33        12.88 o                         
  16  13   9         35.83         40.01        14.76 o                         
 -19  14   9        137.75        153.66        20.07 o                         
 -17  14   9         37.43         32.66        15.76 o                         
 -15  14   9        394.19        395.00        19.75 o                         
 -13  14   9        160.08        176.54        13.36 o                         
 -11  14   9          2.17         -0.04         9.34 o                         
  -9  14   9        224.30        219.27        12.46 o                         
  -7  14   9        845.32        955.50        20.13 o                         
  -5  14   9        979.80        997.74        19.43 o                         
  -3  14   9        349.00        277.30         8.70 o                         
  -1  14   9        245.22        220.59         8.40 o                         
   1  14   9         33.73         29.87         8.76 o                         
   3  14   9         74.89         68.71         8.68 o                         
   5  14   9        312.57        326.66        12.68 o                         
   7  14   9        693.14        693.06        19.06 o                         
   9  14   9         81.22         54.28        10.21 o                         
  11  14   9        157.46        141.54        14.72 o                         
  13  14   9         86.93         81.55        14.00 o                         
  15  14   9         99.29        109.93        16.69 o                         
 -18  15   9         20.72         21.86        16.87 o                         
 -16  15   9        272.87        233.94        18.74 o                         
 -14  15   9        245.03        160.11        16.03 o                         
 -12  15   9         44.50         67.86        12.89 o                         
 -10  15   9        262.83        226.07        14.00 o                         
  -8  15   9         30.67         29.19         7.91 o                         
  -6  15   9         77.86         57.75         7.52 o                         
  -4  15   9        165.62        180.37        12.19 o                         
  -2  15   9       1002.59        983.39        23.16 o                         
   0  15   9        437.69        510.97        20.67 o                         
   2  15   9        534.84        490.15        13.25 o                         
   4  15   9         76.71         67.85         8.08 o                         
   6  15   9         38.67         51.26         8.57 o                         
   8  15   9         41.78         29.85         9.29 o                         
  10  15   9         18.32         12.13        11.52 o                         
  12  15   9         83.13         95.11        15.33 o                         
  14  15   9         76.71         95.80        19.23 o                         
 -17  16   9          8.51         12.04        17.21 o                         
 -15  16   9          0.69          3.23        13.48 o                         
 -13  16   9         18.81         29.48        12.88 o                         
 -11  16   9         29.59         23.55        13.10 o                         
  -9  16   9        418.30        396.30        20.77 o                         
  -7  16   9        409.32        380.46        17.54 o                         
  -5  16   9       2440.37       2425.36        37.41 o                         
  -3  16   9         84.32         65.58        11.79 o                         
  -1  16   9         20.58         29.21        10.00 o                         
   1  16   9        269.77        310.63        15.25 o                         
   3  16   9          0.00         -5.01         8.99 o                         
   5  16   9          6.74          0.70         9.48 o                         
   7  16   9          4.77         -2.32        10.58 o                         
   9  16   9         60.20         27.36        14.01 o                         
  11  16   9          1.18        -15.47        15.47 o                         
  13  16   9         60.91         30.35        16.20 o                         
 -16  17   9          9.48         26.45        17.41 o                         
 -14  17   9        150.57        118.45        15.12 o                         
 -12  17   9         68.67         71.80        14.15 o                         
 -10  17   9         21.65         21.59        13.81 o                         
  -8  17   9          3.53         -4.73        12.67 o                         
  -6  17   9         12.57         23.30        10.38 o                         
  -4  17   9          0.00        -10.94        10.94 o                         
  -2  17   9        184.46        160.51        14.10 o                         
   0  17   9        590.12        593.09        23.50 o                         
   2  17   9         63.11         60.11        10.45 o                         
   4  17   9          0.91          2.66        10.07 o                         
   6  17   9        457.29        442.54        20.95 o                         
   8  17   9          8.79         21.63        15.71 o                         
  10  17   9        206.79        182.53        19.24 o                         
  12  17   9         78.38         65.07        17.25 o                         
 -15  18   9          5.70         12.96        14.06 o                         
 -13  18   9         74.44         79.25        14.72 o                         
 -11  18   9         37.25         32.73        13.32 o                         
  -9  18   9        427.84        488.29        27.45 o                         
  -7  18   9        322.28        269.63        19.52 o                         
  -5  18   9        212.55        218.13        18.51 o                         
  -3  18   9          8.54        -10.01        11.72 o                         
  -1  18   9        284.75        316.10        18.07 o                         
   1  18   9        596.67        618.96        22.30 o                         
   3  18   9        130.88        123.48        13.57 o                         
   5  18   9        453.75        449.63        21.37 o                         
   7  18   9         97.00        120.30        16.75 o                         
   9  18   9          6.35         14.02        15.74 o                         
  11  18   9          3.67          5.35        16.45 o                         
 -14  19   9          6.55          0.60        16.08 o                         
 -12  19   9         12.44         24.63        14.90 o                         
 -10  19   9          2.08        -14.00        16.61 o                         
  -8  19   9        266.94        258.47        22.38 o                         
  -6  19   9         16.76          9.25        14.06 o                         
  -4  19   9        181.90        220.20        21.06 o                         
  -2  19   9         57.68         42.07        13.68 o                         
   0  19   9         17.78         23.13        11.55 o                         
   2  19   9          4.38         22.79        13.05 o                         
   4  19   9        189.88        214.72        18.39 o                         
   6  19   9          2.94         10.54        13.25 o                         
   8  19   9          3.98         17.55        16.62 o                         
  10  19   9          8.60         15.88        16.18 o                         
 -11  20   9         25.13         14.12        15.95 o                         
  -9  20   9         19.00         15.11        16.36 o                         
  -7  20   9        362.30        425.58        26.69 o                         
  -5  20   9         36.87         26.42        16.21 o                         
  -3  20   9        263.80        259.88        21.24 o                         
  -1  20   9          7.35         -9.84        12.24 o                         
   1  20   9         27.57         34.05        12.37 o                         
   3  20   9        150.78        171.75        18.55 o                         
   5  20   9         85.70         68.07        16.39 o                         
   7  20   9        134.71        168.03        23.10 o                         
   9  20   9        214.94        252.63        24.91 o                         
 -10  21   9          3.87         10.87        15.83 o                         
  -8  21   9         86.03         34.29        17.62 o                         
  -6  21   9        239.14        230.24        23.36 o                         
  -4  21   9        186.08        183.31        20.36 o                         
  -2  21   9          8.21         11.38        14.21 o                         
   0  21   9         88.52        113.53        14.73 o                         
   2  21   9         15.33         14.84        13.75 o                         
   4  21   9         50.29         62.44        14.85 o                         
   6  21   9         11.10         21.29        18.40 o                         
   8  21   9         59.88         84.64        20.80 o                         
  -7  22   9        555.53        525.92        32.62 o                         
  -5  22   9          0.56         -7.95        17.25 o                         
  -3  22   9         51.61         84.07        16.99 o                         
  -1  22   9         30.76         37.02        16.14 o                         
   1  22   9          7.19         15.04        14.44 o                         
   3  22   9         20.76         11.32        14.86 o                         
   5  22   9         32.77         25.99        17.73 o                         
  -4  23   9         66.65         46.49        20.53 o                         
  -2  23   9         42.59         60.03        16.97 o                         
   0  23   9         58.36         70.82        18.29 o                         
 -24   0  10        227.24        228.54        28.65 o                         
 -22   0  10        288.17        271.08        27.54 o                         
 -20   0  10       1131.56       1093.20        37.65 o                         
 -18   0  10        471.17        436.67        20.34 o                         
 -16   0  10       8376.09       8282.24        77.30 o                         
 -14   0  10      15804.63      15429.20       148.80 o                         
 -12   0  10       4085.53       3944.62        41.99 o                         
 -10   0  10       1351.89       1380.50        25.61 o                         
  -8   0  10      38411.26      43542.73       315.80 o                         
  -6   0  10      14259.71      14940.87       111.60 o                         
  -4   0  10       1359.67       1409.99        14.49 o                         
  -2   0  10       1621.39       1633.84        16.63 o                         
   0   0  10       1526.21       1921.16        23.97 o                         
   2   0  10       1290.79       1632.49        16.77 o                         
   4   0  10      13270.94      14167.91        67.65 o                         
   6   0  10        304.76        339.45        10.61 o                         
   8   0  10        704.83        824.87        18.93 o                         
  10   0  10        922.21        963.88        27.16 o                         
  12   0  10        310.34        267.77        16.47 o                         
  14   0  10       1295.01       1324.56        35.20 o                         
  16   0  10        401.83        372.98        23.64 o                         
  18   0  10        598.32        625.02        33.66 o                         
  20   0  10        188.80        253.42        32.72 o                         
 -23   1  10          1.86         -7.31        14.12 o                         
 -21   1  10          0.40         -4.98        11.61 o                         
 -19   1  10         38.48         38.75         8.78 o                         
 -17   1  10        313.86        273.12        11.90 o                         
 -15   1  10       1559.49       1428.86        22.31 o                         
 -13   1  10       3540.93       3289.91        25.66 o                         
 -11   1  10         16.88          7.51         4.43 o                         
  -9   1  10        222.57        260.42         7.43 o                         
  -7   1  10       6206.04       6894.92       206.62 o                         
  -5   1  10        374.76        303.40         5.73 o                         
  -3   1  10      16325.52      16437.48        66.32 o                         
  -1   1  10        505.08        424.92         7.99 o                         
   1   1  10        959.57       1227.19        13.40 o                         
   3   1  10      22470.58      24475.96        65.43 o                         
   5   1  10         73.05         82.88         5.38 o                         
   7   1  10       3411.71       3387.34        27.41 o                         
   9   1  10         13.66         16.18         5.29 o                         
  11   1  10       2453.10       2402.70        25.06 o                         
  13   1  10        551.09        585.82        16.94 o                         
  15   1  10        169.42        133.51        11.17 o                         
  17   1  10        608.90        585.04        23.17 o                         
  19   1  10          2.28          6.10        14.26 o                         
 -22   2  10         50.89         62.93        13.91 o                         
 -20   2  10       1663.12       1713.46        31.88 o                         
 -18   2  10        102.77        138.40        10.44 o                         
 -16   2  10          7.91         -6.62         6.62 o                         
 -14   2  10       4008.44       3969.25        32.95 o                         
 -12   2  10      11090.84      10492.43       124.36 o                         
 -10   2  10       2729.54       2894.74        24.43 o                         
  -8   2  10       9304.39       9184.88       320.91 o                         
  -6   2  10       8576.72       9756.07        50.70 o                         
  -4   2  10        327.01        334.06         6.99 o                         
  -2   2  10        547.40        603.23         7.38 o                         
   0   2  10       2933.73       2759.45        17.82 o                         
   2   2  10       1824.09       2093.39        15.69 o                         
   4   2  10        959.72       1324.32        11.19 o                         
   6   2  10        314.29        346.50         8.65 o                         
   8   2  10        461.19        448.83        11.04 o                         
  10   2  10       1558.15       1589.85        22.12 o                         
  12   2  10        105.40        109.65         8.57 o                         
  14   2  10       3129.53       3184.07        38.94 o                         
  16   2  10        226.25        225.17        14.22 o                         
  18   2  10          0.01         -4.91        13.46 o                         
  20   2  10          8.56         -8.27        14.72 o                         
 -23   3  10        194.03        155.75        19.00 o                         
 -21   3  10          0.60         -2.45        10.98 o                         
 -19   3  10         29.48         39.54         9.09 o                         
 -17   3  10        139.13        105.98         8.95 o                         
 -15   3  10         14.09         -6.22         6.22 o                         
 -13   3  10       7104.95       6620.37        37.83 o                         
 -11   3  10         10.98         11.97         3.74 o                         
  -9   3  10          2.67          0.41         2.95 o                         
  -7   3  10        230.80        229.55         4.95 o                         
  -5   3  10       1013.35       1179.24        12.58 o                         
  -3   3  10       3670.74       3642.36        22.36 o                         
  -1   3  10       7163.26       7151.20        37.94 o                         
   1   3  10       8132.98       8236.29        42.49 o                         
   3   3  10       2741.42       2746.77        18.99 o                         
   5   3  10        559.36        659.27         9.88 o                         
   7   3  10       4747.67       5142.08        33.78 o                         
   9   3  10       1309.13       1352.46        19.54 o                         
  11   3  10         27.03         23.78         6.56 o                         
  13   3  10         21.15          7.99         7.03 o                         
  15   3  10         35.68         34.86         9.47 o                         
  17   3  10         46.38         51.26        12.93 o                         
  19   3  10         52.31        100.04        16.61 o                         
 -22   4  10        206.77        183.60        16.39 o                         
 -20   4  10        131.64        140.12        12.96 o                         
 -18   4  10        264.34        271.33        12.97 o                         
 -16   4  10        217.78        194.65        10.39 o                         
 -14   4  10        836.64        758.33        12.99 o                         
 -12   4  10         27.07         12.16         4.05 o                         
 -10   4  10         16.58         11.63         3.00 o                         
  -8   4  10        105.80         80.67         4.02 o                         
  -6   4  10        359.26        345.04         7.55 o                         
  -4   4  10        462.82        473.20         8.38 o                         
  -2   4  10        108.01        137.95         5.58 o                         
   0   4  10        987.53        935.33        13.42 o                         
   2   4  10        253.01        270.53        14.71 o                         
   4   4  10        103.67        107.80         5.29 o                         
   6   4  10         95.14        123.87         6.33 o                         
   8   4  10       4217.99       4269.22        35.21 o                         
  10   4  10       4412.86       4497.77        36.86 o                         
  12   4  10          0.85          2.24         6.68 o                         
  14   4  10       1382.63       1354.56        25.40 o                         
  16   4  10        190.35        163.42        15.06 o                         
  18   4  10        332.45        347.88        22.29 o                         
  20   4  10          9.65         -1.47        15.74 o                         
 -23   5  10        296.12        325.67        27.24 o                         
 -21   5  10         19.29         30.32        11.82 o                         
 -19   5  10        137.33        142.68        11.90 o                         
 -17   5  10        266.74        270.46        12.51 o                         
 -15   5  10       3578.63       3168.70        31.75 o                         
 -13   5  10       1470.58       1375.87        18.11 o                         
 -11   5  10          3.57          7.57         3.96 o                         
  -9   5  10       3643.83       3727.25        27.87 o                         
  -7   5  10       1072.37       1009.27        13.04 o                         
  -5   5  10       5165.94       5504.20        39.41 o                         
  -3   5  10        498.49        504.57         9.19 o                         
  -1   5  10      17670.81      19511.04        97.43 o                         
   1   5  10        784.31        924.22        13.54 o                         
   3   5  10       1019.14       1272.25        16.76 o                         
   5   5  10        401.39        597.94        11.30 o                         
   7   5  10         59.22         63.06         5.39 o                         
   9   5  10        258.00        260.32         8.84 o                         
  11   5  10         27.50         18.72         6.36 o                         
  13   5  10       1010.95       1053.52        21.55 o                         
  15   5  10          9.73          4.56         9.74 o                         
  17   5  10         17.74         19.25        12.82 o                         
  19   5  10          4.00         -1.61        15.92 o                         
 -22   6  10        410.78        373.77        23.07 o                         
 -20   6  10          1.08         -8.37        10.68 o                         
 -18   6  10          1.02         -1.56         8.77 o                         
 -16   6  10        662.62        632.70        16.93 o                         
 -14   6  10       3575.26       3249.34        33.87 o                         
 -12   6  10       2261.39       2210.83        25.70 o                         
 -10   6  10        919.71        902.07        13.21 o                         
  -8   6  10         40.98         78.86         4.77 o                         
  -6   6  10       1641.53       1805.52        22.01 o                         
  -4   6  10       3117.17       3576.91        28.44 o                         
  -2   6  10       7203.09       7831.30        40.67 o                         
   0   6  10       3762.41       3717.34        30.02 o                         
   2   6  10       4286.81       4757.96        33.35 o                         
   4   6  10        121.76        119.80         6.54 o                         
   6   6  10          9.06          5.93         3.54 o                         
   8   6  10      13261.42      13710.44       104.33 o                         
  10   6  10          1.57         17.86         7.50 o                         
  12   6  10         74.50         56.70         8.36 o                         
  14   6  10          5.05         -5.65         8.63 o                         
  16   6  10        162.85        191.51        15.49 o                         
  18   6  10         42.22         64.34        14.05 o                         
 -21   7  10        134.08        128.75        14.42 o                         
 -19   7  10          0.35         -6.14        10.11 o                         
 -17   7  10          7.25          3.29         8.89 o                         
 -15   7  10         45.56         34.12         7.04 o                         
 -13   7  10       1711.91       1691.92        25.13 o                         
 -11   7  10       1195.95       1179.67        18.74 o                         
  -9   7  10       1594.24       1579.92        17.19 o                         
  -7   7  10        112.28        177.67         6.45 o                         
  -5   7  10       1846.67       2159.28        23.43 o                         
  -3   7  10      20784.41      22465.96       102.44 o                         
  -1   7  10       1651.22       1577.99        20.50 o                         
   1   7  10          7.39         12.93         5.46 o                         
   3   7  10       1667.79       1724.06        21.22 o                         
   5   7  10       2626.23       2806.63        28.35 o                         
   7   7  10        135.61        116.09         6.24 o                         
   9   7  10        512.67        503.28        13.89 o                         
  11   7  10         84.18         68.45         8.54 o                         
  13   7  10         63.18         67.09         9.66 o                         
  15   7  10        556.54        673.19        23.38 o                         
  17   7  10        345.79        409.79        21.74 o                         
  19   7  10          0.09        -15.74        15.74 o                         
 -22   8  10         88.39         65.81        14.83 o                         
 -20   8  10        226.71        249.59        17.24 o                         
 -18   8  10        570.38        560.19        20.14 o                         
 -16   8  10          1.34         -8.06         9.13 o                         
 -14   8  10        386.16        331.35        12.05 o                         
 -12   8  10       4674.97       4596.63        41.55 o                         
 -10   8  10          0.59         -1.46         4.21 o                         
  -8   8  10        116.44         85.98         5.72 o                         
  -6   8  10        154.37        175.28         6.64 o                         
  -4   8  10        579.35        597.33        13.24 o                         
  -2   8  10       1383.16       1562.86        21.06 o                         
   0   8  10       5635.42       6475.45        44.84 o                         
   2   8  10        792.10        798.75        15.03 o                         
   4   8  10         42.89         33.22         4.38 o                         
   6   8  10          3.98         -4.66         5.17 o                         
   8   8  10      15418.92      15231.18        85.55 o                         
  10   8  10        552.08        509.19        15.40 o                         
  12   8  10       2718.80       2730.26        36.83 o                         
  14   8  10         58.21         49.32        11.54 o                         
  16   8  10        513.23        517.55        22.46 o                         
  18   8  10         33.16         20.92        12.69 o                         
 -21   9  10        982.68       1149.18        35.96 o                         
 -19   9  10          5.32          4.54        11.60 o                         
 -17   9  10         50.40         43.92        10.49 o                         
 -15   9  10        215.95        196.96        11.99 o                         
 -13   9  10         60.61         43.93         6.87 o                         
 -11   9  10          6.02          4.53         6.58 o                         
  -9   9  10        274.82        309.44        10.43 o                         
  -7   9  10        809.78        797.37        13.99 o                         
  -5   9  10        407.43        465.37        12.46 o                         
  -3   9  10        597.89        647.42        13.70 o                         
  -1   9  10       1066.07       1119.80        18.09 o                         
   1   9  10        656.09        501.68        14.04 o                         
   3   9  10       1300.09       1336.25        19.71 o                         
   5   9  10        159.24        190.77         6.97 o                         
   7   9  10       4223.25       4029.37        31.63 o                         
   9   9  10        139.44        107.78         7.47 o                         
  11   9  10        363.95        415.14        15.79 o                         
  13   9  10        210.89        221.25        14.48 o                         
  15   9  10        144.46        165.65        14.88 o                         
  17   9  10          5.86          6.43        12.38 o                         
 -20  10  10         32.83         40.30        13.34 o                         
 -18  10  10          0.01         -2.39        11.83 o                         
 -16  10  10         53.31         51.79        10.19 o                         
 -14  10  10        588.67        475.46        16.88 o                         
 -12  10  10        124.80         78.02         9.45 o                         
 -10  10  10        100.98         65.11         7.17 o                         
  -8  10  10       2709.77       2574.98        27.85 o                         
  -6  10  10       2648.20       2660.53        25.45 o                         
  -4  10  10        906.55        929.48        16.65 o                         
  -2  10  10       1621.02       1593.41        23.07 o                         
   0  10  10         11.57         30.11         6.35 o                         
   2  10  10        250.12        258.52        11.25 o                         
   4  10  10         94.69         89.16         7.67 o                         
   6  10  10        727.12        746.62        11.93 o                         
   8  10  10       1453.62       1444.47        25.09 o                         
  10  10  10        396.47        394.08        15.44 o                         
  12  10  10         32.21         33.70         9.57 o                         
  14  10  10        149.88        187.88        15.31 o                         
  16  10  10          9.26         20.85        13.80 o                         
  18  10  10        189.99        192.09        18.64 o                         
 -21  11  10        248.56        227.78        22.01 o                         
 -19  11  10         23.93         26.02        12.83 o                         
 -17  11  10        102.23        122.30        14.08 o                         
 -15  11  10        255.83        270.71        14.57 o                         
 -13  11  10        533.98        559.71        18.20 o                         
 -11  11  10        119.06        111.05        10.47 o                         
  -9  11  10        336.85        321.32        13.24 o                         
  -7  11  10       2495.54       2532.51        26.85 o                         
  -5  11  10          6.66          5.45         6.95 o                         
  -3  11  10         74.42         52.86         6.13 o                         
  -1  11  10          4.42          6.44         6.07 o                         
   1  11  10       3727.79       3629.46        37.28 o                         
   3  11  10        996.57       1271.52        20.65 o                         
   5  11  10         18.66         11.54         5.04 o                         
   7  11  10        180.81        171.21         9.65 o                         
   9  11  10         39.53         24.33         8.43 o                         
  11  11  10          3.44         12.79         9.54 o                         
  13  11  10        364.77        380.41        17.54 o                         
  15  11  10        227.83        214.29        17.97 o                         
  17  11  10        327.80        299.10        27.10 o                         
 -20  12  10         60.85         71.53        16.95 o                         
 -18  12  10          3.73         13.15        12.58 o                         
 -16  12  10          1.32         -9.39        10.91 o                         
 -14  12  10         19.68          8.42         9.40 o                         
 -12  12  10        136.81        116.10        11.05 o                         
 -10  12  10        225.24        254.94        12.74 o                         
  -8  12  10       1137.18       1168.84        20.13 o                         
  -6  12  10       1381.66       1294.86        20.98 o                         
  -4  12  10        177.29        179.05         9.32 o                         
  -2  12  10        147.11        120.75         8.30 o                         
   0  12  10       3398.93       3779.36        34.29 o                         
   2  12  10       1927.77       1894.42        25.70 o                         
   4  12  10        708.42        690.24        16.29 o                         
   6  12  10        282.15        272.52        10.47 o                         
   8  12  10        279.66        261.00        12.58 o                         
  10  12  10        469.50        391.00        15.86 o                         
  12  12  10         85.89         75.24        11.19 o                         
  14  12  10          3.07         14.06        13.43 o                         
  16  12  10        198.25        160.81        22.54 o                         
 -19  13  10        226.44        206.98        21.56 o                         
 -17  13  10         21.23         19.45        12.36 o                         
 -15  13  10          0.74         -6.16        11.19 o                         
 -13  13  10         52.00         69.94        10.19 o                         
 -11  13  10          5.72          9.68         8.65 o                         
  -9  13  10        444.12        479.52        16.35 o                         
  -7  13  10        824.80        733.39        17.94 o                         
  -5  13  10        226.09        221.22        10.20 o                         
  -3  13  10          4.97         -1.86         5.70 o                         
  -1  13  10       3794.33       3830.26        37.42 o                         
   1  13  10        277.58        298.41        11.40 o                         
   3  13  10        586.37        583.72        16.19 o                         
   5  13  10         16.85          0.05         7.36 o                         
   7  13  10        389.42        381.67        14.70 o                         
   9  13  10        154.42        154.59        12.92 o                         
  11  13  10         71.89         60.66        11.45 o                         
  13  13  10        556.93        594.77        25.71 o                         
  15  13  10        303.66        332.36        21.43 o                         
 -18  14  10        195.91        209.92        21.27 o                         
 -16  14  10        202.20        237.91        18.89 o                         
 -14  14  10          8.71         -8.12        10.75 o                         
 -12  14  10         94.65         99.22        12.27 o                         
 -10  14  10         65.52         96.99        10.68 o                         
  -8  14  10        539.47        460.25        16.22 o                         
  -6  14  10        907.71        863.71        18.56 o                         
  -4  14  10       2639.14       2500.31        33.76 o                         
  -2  14  10        123.88        112.44         8.45 o                         
   0  14  10        161.77        138.17        11.33 o                         
   2  14  10        420.51        428.98        12.94 o                         
   4  14  10         51.83         44.18         7.72 o                         
   6  14  10        868.99        934.38        20.66 o                         
   8  14  10        660.54        616.07        20.97 o                         
  10  14  10         40.65         27.72        11.36 o                         
  12  14  10         99.29         91.86        14.31 o                         
  14  14  10        249.80        269.06        20.26 o                         
  16  14  10          4.88         21.44        16.90 o                         
 -17  15  10         44.34         38.43        16.75 o                         
 -15  15  10          0.06         -2.45        12.14 o                         
 -13  15  10        294.03        314.47        17.22 o                         
 -11  15  10        184.85        154.25        13.26 o                         
  -9  15  10         22.41         21.37         8.87 o                         
  -7  15  10        684.48        711.93        19.05 o                         
  -5  15  10          0.01         -6.61         6.61 o                         
  -3  15  10        481.35        396.73        17.35 o                         
  -1  15  10       1637.65       1674.60        29.37 o                         
   1  15  10       1634.01       1643.81        22.00 o                         
   3  15  10        616.89        556.86        14.29 o                         
   5  15  10         34.51         49.85         8.60 o                         
   7  15  10        120.52         93.93        10.80 o                         
   9  15  10          5.51         -9.61        10.40 o                         
  11  15  10         77.95         44.35        13.05 o                         
  13  15  10        144.12        148.37        19.24 o                         
  15  15  10          4.30          3.75        16.78 o                         
 -16  16  10          0.00         -8.43        15.81 o                         
 -14  16  10        519.78        512.99        24.29 o                         
 -12  16  10        310.89        335.99        20.46 o                         
 -10  16  10        236.68        280.01        19.69 o                         
  -8  16  10         39.61         16.84        11.35 o                         
  -6  16  10        189.21        145.88        11.54 o                         
  -4  16  10         28.77         15.29        11.47 o                         
  -2  16  10          4.42        -10.89        11.47 o                         
   0  16  10         80.48         81.18        10.83 o                         
   2  16  10          0.53          5.95         9.29 o                         
   4  16  10          6.07         11.29         9.91 o                         
   6  16  10          4.06          0.35        11.29 o                         
   8  16  10        334.80        354.60        21.49 o                         
  10  16  10         22.01         10.83        14.61 o                         
  12  16  10          2.67        -16.32        16.32 o                         
  14  16  10         55.20         51.16        18.40 o                         
 -15  17  10        296.67        374.56        22.36 o                         
 -13  17  10        142.23        201.96        17.87 o                         
 -11  17  10         97.10        132.69        15.85 o                         
  -9  17  10         14.74         23.25        13.24 o                         
  -7  17  10        842.15        881.46        27.20 o                         
  -5  17  10          0.04        -10.76        10.76 o                         
  -3  17  10        929.37        887.99        27.45 o                         
  -1  17  10         70.38         91.09        13.15 o                         
   1  17  10         80.95         78.65        11.70 o                         
   3  17  10        512.72        532.59        19.96 o                         
   5  17  10          8.09         28.49        11.55 o                         
   7  17  10         34.58         25.72        12.91 o                         
   9  17  10          2.20        -13.25        14.50 o                         
  11  17  10          2.02        -10.87        16.55 o                         
  13  17  10          8.92         -6.11        16.79 o                         
 -14  18  10         91.63        142.23        17.38 o                         
 -12  18  10        354.33        351.62        21.98 o                         
 -10  18  10         35.67         41.18        16.16 o                         
  -8  18  10        138.51        116.91        17.53 o                         
  -6  18  10        462.88        509.23        27.00 o                         
  -4  18  10         20.12          8.37        14.53 o                         
  -2  18  10         59.51         56.88        12.12 o                         
   0  18  10        219.99        216.58        16.00 o                         
   2  18  10         15.82         25.24        11.67 o                         
   4  18  10          8.49         23.95        12.57 o                         
   6  18  10        374.60        366.62        20.64 o                         
   8  18  10        283.49        244.52        22.28 o                         
  10  18  10         15.41         19.22        14.96 o                         
  12  18  10         55.50         30.31        17.29 o                         
 -13  19  10          7.07         34.03        15.76 o                         
 -11  19  10         33.67         63.99        15.98 o                         
  -9  19  10          1.42         -4.76        15.78 o                         
  -7  19  10        479.53        550.06        28.60 o                         
  -5  19  10         16.04         12.60        16.41 o                         
  -3  19  10        193.47        236.62        17.42 o                         
  -1  19  10         28.22         20.71        11.96 o                         
   1  19  10         29.82         45.11        12.61 o                         
   3  19  10         50.79         77.09        21.72 o                         
   5  19  10         28.81         35.43        14.65 o                         
   7  19  10         47.03         70.45        17.50 o                         
   9  19  10          0.95         19.23        16.27 o                         
  11  19  10         78.11        108.67        18.99 o                         
 -12  20  10         89.86        123.11        18.17 o                         
 -10  20  10        108.91         90.52        18.02 o                         
  -8  20  10         57.65         59.95        17.13 o                         
  -6  20  10         26.65         21.38        15.68 o                         
  -4  20  10        211.59        210.41        21.08 o                         
  -2  20  10        139.97        138.68        15.40 o                         
   0  20  10          5.07        -12.16        12.16 o                         
   2  20  10        270.34        373.94        22.46 o                         
   4  20  10        105.73         68.52        15.37 o                         
   6  20  10         13.47         32.82        18.16 o                         
   8  20  10          5.16         32.41        18.91 o                         
  -9  21  10        207.00        241.28        25.25 o                         
  -7  21  10         34.85         39.17        17.78 o                         
  -5  21  10        329.52        393.15        26.75 o                         
  -3  21  10          0.66        -12.08        16.20 o                         
  -1  21  10         17.91         30.06        13.32 o                         
   1  21  10         66.84         64.07        13.85 o                         
   3  21  10         36.04         52.03        14.85 o                         
   5  21  10         28.87         21.27        22.30 o                         
   7  21  10          5.30         11.68        18.71 o                         
  -8  22  10         27.90         10.92        18.70 o                         
  -6  22  10          8.59        -11.06        17.48 o                         
  -4  22  10        127.84         95.92        16.94 o                         
  -2  22  10         75.37        100.18        18.22 o                         
   0  22  10          1.15          9.87        13.56 o                         
   2  22  10         11.95         12.15        14.61 o                         
   4  22  10         18.20         25.29        17.50 o                         
  -3  23  10          0.20         22.33        16.70 o                         
  -1  23  10         11.43         -3.44        18.79 o                         
 -24   1  11         12.58          6.44        16.68 o                         
 -22   1  11       1172.62       1330.47        40.73 o                         
 -20   1  11        688.98        689.32        21.65 o                         
 -18   1  11          9.12          8.53         8.16 o                         
 -16   1  11        577.08        549.99        15.00 o                         
 -14   1  11       4112.72       4023.12        43.73 o                         
 -12   1  11       3864.53       3724.34        30.67 o                         
 -10   1  11        676.66        736.38        12.70 o                         
  -8   1  11       1570.43       1509.05        52.31 o                         
  -6   1  11      26472.87      30116.09       103.58 o                         
  -4   1  11       1819.61       1831.81        12.33 o                         
  -2   1  11       5195.98       5577.70        25.53 o                         
   0   1  11      11982.85      13169.56        54.62 o                         
   2   1  11      36857.57      39915.81       153.42 o                         
   4   1  11         17.98         32.82         3.53 o                         
   6   1  11          7.61          5.49         3.68 o                         
   8   1  11        475.35        396.66        11.07 o                         
  10   1  11         52.75         60.80         6.72 o                         
  12   1  11          1.52         -1.94         7.67 o                         
  14   1  11       1198.25       1203.69        24.47 o                         
  16   1  11          2.86          1.23         9.82 o                         
  18   1  11         19.54         19.53        12.41 o                         
  20   1  11         29.09         20.24        17.02 o                         
 -23   2  11          0.02        -11.74        15.48 o                         
 -21   2  11         40.59         32.17        11.64 o                         
 -19   2  11        529.73        645.96        18.97 o                         
 -17   2  11          0.04          0.53         7.47 o                         
 -15   2  11       3834.77       3648.38        34.57 o                         
 -13   2  11        135.97        159.13         8.98 o                         
 -11   2  11       3717.10       3694.73        29.02 o                         
  -9   2  11        465.88        517.64        11.91 o                         
  -7   2  11       1999.26       2169.44        16.81 o                         
  -5   2  11        116.58        104.27         4.38 o                         
  -3   2  11          8.84         25.87         2.70 o                         
  -1   2  11       6038.53       6197.30        32.66 o                         
   1   2  11       5181.59       5507.57        31.49 o                         
   3   2  11       1269.30       1422.93        16.09 o                         
   5   2  11       2119.33       2131.65        15.48 o                         
   7   2  11        395.37        422.97        10.58 o                         
   9   2  11        639.49        574.06        14.07 o                         
  11   2  11         78.67         88.05         8.07 o                         
  13   2  11        144.38        135.98        10.29 o                         
  15   2  11        997.31       1008.14        25.15 o                         
  17   2  11         45.38         46.25        11.63 o                         
  19   2  11         72.79         54.18        14.55 o                         
 -22   3  11          3.18         -9.10        14.20 o                         
 -20   3  11        256.55        270.94        15.58 o                         
 -18   3  11         13.30          7.46         7.75 o                         
 -16   3  11        188.89        141.56         8.52 o                         
 -14   3  11        774.56        676.68        15.72 o                         
 -12   3  11       5715.31       5182.97        43.69 o                         
 -10   3  11          1.67         34.88         4.06 o                         
  -8   3  11          7.74          4.69         2.49 o                         
  -6   3  11       3641.50       3625.41        25.82 o                         
  -4   3  11        473.71        513.80         8.83 o                         
  -2   3  11       1810.76       2074.18        15.79 o                         
   0   3  11       8216.02       8896.01        97.85 o                         
   2   3  11       1693.97       1915.98        16.70 o                         
   4   3  11       1806.45       1906.21        17.30 o                         
   6   3  11         45.07         51.19         5.38 o                         
   8   3  11       1274.34       1221.76        17.83 o                         
  10   3  11        574.88        590.42        14.41 o                         
  12   3  11          0.03         -6.80         6.80 o                         
  14   3  11        202.21        223.68        13.49 o                         
  16   3  11        233.69        227.68        15.12 o                         
  18   3  11          0.51          5.21        13.61 o                         
  20   3  11          0.22         -2.49        15.06 o                         
 -23   4  11         26.32         44.57        17.11 o                         
 -21   4  11        527.49        535.02        24.30 o                         
 -19   4  11         57.35         35.03         9.74 o                         
 -17   4  11         56.54         20.96         7.75 o                         
 -15   4  11       2942.78       2910.09        29.16 o                         
 -13   4  11         22.34          9.67         5.85 o                         
 -11   4  11       2603.37       2423.26        19.71 o                         
  -9   4  11       2347.65       2269.92        18.21 o                         
  -7   4  11       5509.17       6376.79        37.91 o                         
  -5   4  11       3645.53       4244.58        25.45 o                         
  -3   4  11       7282.16       7677.50        34.48 o                         
  -1   4  11        461.92        578.40        12.43 o                         
   1   4  11        171.43        179.15         8.74 o                         
   3   4  11        249.22        230.18         9.34 o                         
   5   4  11       2432.21       2605.72        22.61 o                         
   7   4  11        582.28        516.69        11.43 o                         
   9   4  11       4292.28       4174.73        34.19 o                         
  11   4  11       1101.55       1064.19        21.13 o                         
  13   4  11        180.11        152.94        10.27 o                         
  15   4  11         28.98         27.05         9.97 o                         
  17   4  11         85.88         98.68        14.58 o                         
  19   4  11        140.26        143.91        21.35 o                         
 -22   5  11         58.34         60.87        14.96 o                         
 -20   5  11         65.22         58.76        12.78 o                         
 -18   5  11        240.56        235.65        12.83 o                         
 -16   5  11         37.20         27.18         7.64 o                         
 -14   5  11        499.68        452.20        11.27 o                         
 -12   5  11         68.17         53.59         5.27 o                         
 -10   5  11          3.64         -0.98         3.07 o                         
  -8   5  11       9682.97      10400.03        75.01 o                         
  -6   5  11       2014.58       2346.45        26.15 o                         
  -4   5  11       2683.53       2863.16        24.67 o                         
  -2   5  11        107.79        131.39         6.89 o                         
   0   5  11          7.95          3.03         5.46 o                         
   2   5  11      17575.12      19664.79        74.48 o                         
   4   5  11        625.49        654.85        12.63 o                         
   6   5  11       3057.82       3130.72        28.92 o                         
   8   5  11      13569.91      13369.58        88.78 o                         
  10   5  11       2905.83       2834.26        52.91 o                         
  12   5  11        258.01        200.28        11.39 o                         
  14   5  11        258.24        238.71        12.93 o                         
  16   5  11        236.68        307.59        19.24 o                         
  18   5  11         56.11         84.23        15.76 o                         
 -23   6  11         69.65         94.88        17.71 o                         
 -21   6  11        151.87        163.14        15.61 o                         
 -19   6  11         71.03         67.88        11.42 o                         
 -17   6  11         85.44         81.48         9.50 o                         
 -15   6  11        172.58        150.26         9.04 o                         
 -13   6  11        126.98        100.90         8.10 o                         
 -11   6  11        575.59        478.82        10.43 o                         
  -9   6  11        436.27        400.85         9.05 o                         
  -7   6  11       1850.84       1880.57        21.17 o                         
  -5   6  11         25.38         16.16         5.38 o                         
  -3   6  11       4500.83       4977.08        31.90 o                         
  -1   6  11        378.86        378.98        11.52 o                         
   1   6  11        612.42        720.57        12.98 o                         
   3   6  11        162.12        192.79         8.81 o                         
   5   6  11          1.09          5.08         4.72 o                         
   7   6  11        222.29        227.65         9.28 o                         
   9   6  11       2938.07       2937.07        29.48 o                         
  11   6  11         18.11         21.08         6.93 o                         
  13   6  11        788.45        787.13        20.39 o                         
  15   6  11         26.62         14.29        11.77 o                         
  17   6  11        316.73        397.86        23.39 o                         
  19   6  11        145.46        106.67        18.36 o                         
 -22   7  11        110.11         84.20        15.45 o                         
 -20   7  11         15.20         12.30        11.95 o                         
 -18   7  11        283.33        337.95        16.15 o                         
 -16   7  11          4.00         -0.04         8.02 o                         
 -14   7  11        284.70        278.15        11.70 o                         
 -12   7  11       2795.80       2712.50        30.57 o                         
 -10   7  11         70.16         77.56         5.46 o                         
  -8   7  11         91.82         75.24         4.77 o                         
  -6   7  11         27.82         23.35         5.64 o                         
  -4   7  11         38.38        107.74         6.50 o                         
  -2   7  11       1365.46       1429.91        19.74 o                         
   0   7  11       7360.87       7677.07        45.62 o                         
   2   7  11       1139.38       1159.95        18.76 o                         
   4   7  11        776.27        790.19        16.08 o                         
   6   7  11          5.14          2.98         4.54 o                         
   8   7  11       4371.89       4601.00        38.47 o                         
  10   7  11        469.01        471.42        16.12 o                         
  12   7  11       2025.38       2092.89        35.38 o                         
  14   7  11         28.85         31.79        10.42 o                         
  16   7  11          6.61          8.82        12.82 o                         
  18   7  11         13.44         20.22        13.63 o                         
 -21   8  11        576.16        617.54        25.84 o                         
 -19   8  11         73.59         77.61        12.13 o                         
 -17   8  11          1.52         -9.21         9.21 o                         
 -15   8  11        773.18        833.76        21.85 o                         
 -13   8  11         47.34         68.56         8.22 o                         
 -11   8  11         33.47         28.20         4.72 o                         
  -9   8  11        337.35        279.24         8.88 o                         
  -7   8  11       2961.83       3034.71        27.32 o                         
  -5   8  11       4943.57       4973.30        37.80 o                         
  -3   8  11       1530.64       1668.46        22.83 o                         
  -1   8  11        499.99        608.97        13.30 o                         
   1   8  11         14.75         18.78         6.34 o                         
   3   8  11         24.87         23.96         5.45 o                         
   5   8  11        728.95        712.01        15.94 o                         
   7   8  11        762.09        753.39        14.26 o                         
   9   8  11          5.64         -3.78         6.70 o                         
  11   8  11         91.62         73.99        10.28 o                         
  13   8  11        463.46        487.01        20.55 o                         
  15   8  11        466.56        495.79        21.65 o                         
  17   8  11        205.98        149.12        15.62 o                         
  19   8  11         12.48         20.01        16.00 o                         
 -22   9  11         60.56         50.01        15.36 o                         
 -20   9  11          0.03         -3.73        12.53 o                         
 -18   9  11          8.85          1.77        11.13 o                         
 -16   9  11         53.33         33.83        11.22 o                         
 -14   9  11         34.21         22.29         9.43 o                         
 -12   9  11        122.71         84.70         8.88 o                         
 -10   9  11          6.28         -0.24         4.62 o                         
  -8   9  11        376.40        411.39        10.65 o                         
  -6   9  11        109.59         83.53         6.88 o                         
  -4   9  11         79.42         70.34         6.52 o                         
  -2   9  11        333.17        379.02        11.50 o                         
   0   9  11       5716.44       6111.53        47.71 o                         
   2   9  11        168.86        200.57         9.91 o                         
   4   9  11        169.90        185.96         8.27 o                         
   6   9  11         20.79          3.32         6.25 o                         
   8   9  11       2291.00       2213.99        25.26 o                         
  10   9  11        549.60        510.44        18.02 o                         
  12   9  11         25.30         15.29         9.22 o                         
  14   9  11       1052.44       1085.81        29.68 o                         
  16   9  11        254.97        267.32        18.43 o                         
  18   9  11         97.54        135.95        15.79 o                         
 -21  10  11        148.78        164.26        17.98 o                         
 -19  10  11         48.40         46.06        12.22 o                         
 -17  10  11        834.79        917.07        27.61 o                         
 -15  10  11         96.68        126.85        11.87 o                         
 -13  10  11        444.37        414.56        14.80 o                         
 -11  10  11       1112.32       1105.90        18.64 o                         
  -9  10  11         46.74         32.88         6.61 o                         
  -7  10  11          7.53          9.67         5.52 o                         
  -5  10  11          3.08         -1.49         4.55 o                         
  -3  10  11        903.84       1039.00        19.30 o                         
  -1  10  11        245.16        258.76        10.71 o                         
   1  10  11        540.00        565.38        15.62 o                         
   3  10  11        333.45        276.84        11.63 o                         
   5  10  11         84.49         63.86         5.17 o                         
   7  10  11        587.60        504.51        13.55 o                         
   9  10  11        150.08        118.03        10.99 o                         
  11  10  11          3.30          4.27         9.24 o                         
  13  10  11        905.13        994.59        28.21 o                         
  15  10  11        541.68        582.93        23.69 o                         
  17  10  11         17.75         10.37        14.33 o                         
 -20  11  11        245.78        251.69        20.18 o                         
 -18  11  11        161.88        195.20        16.06 o                         
 -16  11  11          1.42          3.11        11.17 o                         
 -14  11  11         93.14        107.73        11.25 o                         
 -12  11  11        159.44        179.52        12.08 o                         
 -10  11  11         15.57         13.77         8.71 o                         
  -8  11  11          4.16         14.25         5.95 o                         
  -6  11  11        233.29        243.35        10.71 o                         
  -4  11  11        131.81        113.40         8.11 o                         
  -2  11  11        466.04        534.24        14.95 o                         
   0  11  11       1850.50       1924.06        25.27 o                         
   2  11  11       3649.08       3538.40        37.54 o                         
   4  11  11        307.51        288.19        11.25 o                         
   6  11  11        386.88        300.86        12.58 o                         
   8  11  11        379.15        374.33        13.29 o                         
  10  11  11         25.81         25.15         9.51 o                         
  12  11  11          1.63         17.43        10.69 o                         
  14  11  11          3.77         -0.23        12.79 o                         
  16  11  11          2.02         13.24        14.73 o                         
 -19  12  11         42.65         67.69        15.52 o                         
 -17  12  11         26.22         24.45        13.01 o                         
 -15  12  11          0.99         10.30         9.62 o                         
 -13  12  11        253.90        252.13        14.75 o                         
 -11  12  11        192.18        196.78        11.70 o                         
  -9  12  11        598.21        624.59        18.37 o                         
  -7  12  11        553.62        540.55        15.00 o                         
  -5  12  11       3119.76       2930.79        35.61 o                         
  -3  12  11       1177.01       1111.74        20.12 o                         
  -1  12  11         49.03         33.47         7.07 o                         
   1  12  11       1946.92       2094.34        30.13 o                         
   3  12  11        580.82        579.96        16.55 o                         
   5  12  11         66.60         75.10         9.38 o                         
   7  12  11        447.80        415.45        14.31 o                         
   9  12  11        400.95        391.20        16.41 o                         
  11  12  11         13.31          7.88        11.14 o                         
  13  12  11         37.24         50.55        12.97 o                         
  15  12  11         47.51         51.97        14.53 o                         
  17  12  11         10.23         33.89        16.60 o                         
 -20  13  11         47.20         65.14        18.46 o                         
 -18  13  11         33.78         67.88        14.63 o                         
 -16  13  11        102.44        116.92        14.75 o                         
 -14  13  11        107.93        140.52        13.24 o                         
 -12  13  11         22.44         20.10        10.00 o                         
 -10  13  11          0.81          2.96         7.62 o                         
  -8  13  11        521.76        476.75        16.42 o                         
  -6  13  11       1435.79       1427.89        26.31 o                         
  -4  13  11        326.46        297.96        13.52 o                         
  -2  13  11         35.69         35.08         7.10 o                         
   0  13  11        980.82        905.38        18.83 o                         
   2  13  11       1334.76       1352.37        23.73 o                         
   4  13  11       2204.07       2127.54        28.64 o                         
   6  13  11        351.33        292.45        12.72 o                         
   8  13  11        193.99        184.45        13.41 o                         
  10  13  11        130.05        132.43        13.80 o                         
  12  13  11        209.25        202.56        18.02 o                         
  14  13  11        213.56        179.93        17.46 o                         
  16  13  11        260.88        312.89        23.36 o                         
 -19  14  11         41.51         26.87        16.44 o                         
 -17  14  11          0.82          0.40        14.46 o                         
 -15  14  11        115.12        137.05        13.16 o                         
 -13  14  11         51.90         72.55        11.52 o                         
 -11  14  11          3.52         -3.71         9.80 o                         
  -9  14  11          7.95         -8.34         8.34 o                         
  -7  14  11        101.88         65.29        10.11 o                         
  -5  14  11        316.79        351.04        14.28 o                         
  -3  14  11        232.07        259.14        11.21 o                         
  -1  14  11        154.94        156.36        13.94 o                         
   1  14  11       1773.85       1766.08        24.33 o                         
   3  14  11         81.64         74.91         8.96 o                         
   5  14  11         95.23         75.45         8.27 o                         
   7  14  11        100.78         79.91        10.59 o                         
   9  14  11          1.38         -7.40         9.92 o                         
  11  14  11          0.13         -5.09        12.13 o                         
  13  14  11        210.31        186.08        17.54 o                         
  15  14  11         53.37         47.18        15.20 o                         
 -18  15  11          4.37          7.27        18.09 o                         
 -16  15  11          8.74        -11.45        14.63 o                         
 -14  15  11         38.33         19.51        10.89 o                         
 -12  15  11        600.95        586.72        21.92 o                         
 -10  15  11         57.68         56.60        11.11 o                         
  -8  15  11          0.01         -1.45         7.94 o                         
  -6  15  11          2.70         -7.38         7.38 o                         
  -4  15  11          0.06         -7.45         7.45 o                         
  -2  15  11         51.93         45.71         7.27 o                         
   0  15  11        280.94        284.43        10.49 o                         
   2  15  11        515.65        477.92        13.94 o                         
   4  15  11          7.44          6.98         7.44 o                         
   6  15  11        633.60        594.32        19.78 o                         
   8  15  11        257.77        265.63        15.88 o                         
  10  15  11         72.58         61.64        13.13 o                         
  12  15  11         28.38         12.90        14.63 o                         
  14  15  11        122.07        111.19        19.38 o                         
 -17  16  11         79.09        114.45        18.90 o                         
 -15  16  11         20.71         34.78        12.69 o                         
 -13  16  11        166.83        215.61        17.19 o                         
 -11  16  11         49.94         24.16        12.61 o                         
  -9  16  11        206.53        216.24        17.37 o                         
  -7  16  11        263.80        305.79        17.20 o                         
  -5  16  11        330.11        341.53        16.44 o                         
  -3  16  11         39.39         26.85        12.22 o                         
  -1  16  11        172.17        166.40        13.39 o                         
   1  16  11        207.36        212.98        13.33 o                         
   3  16  11        415.99        448.40        17.10 o                         
   5  16  11          5.81          9.23        10.47 o                         
   7  16  11        156.07        110.19        14.10 o                         
   9  16  11        168.44        155.63        17.72 o                         
  11  16  11          3.91         -5.67        15.49 o                         
  13  16  11          0.01        -17.63        17.63 o                         
 -16  17  11         94.22         93.57        17.78 o                         
 -14  17  11         45.57         42.32        13.93 o                         
 -12  17  11        207.95        267.33        19.83 o                         
 -10  17  11        221.33        213.74        19.03 o                         
  -8  17  11         29.79         21.83        13.56 o                         
  -6  17  11          0.33        -10.22        11.89 o                         
  -4  17  11          3.01        -10.35        10.78 o                         
  -2  17  11        166.55        194.31        15.77 o                         
   0  17  11          2.25         10.68        11.50 o                         
   2  17  11          6.64         10.60         9.75 o                         
   4  17  11         23.12         54.06        11.77 o                         
   6  17  11         64.07         69.18        12.31 o                         
   8  17  11          1.47         -5.00        13.90 o                         
  10  17  11          0.03        -16.01        16.01 o                         
  12  17  11         15.88        -16.67        16.67 o                         
 -15  18  11         49.89         62.76        17.31 o                         
 -13  18  11          7.98         18.67        13.83 o                         
 -11  18  11         32.93         36.62        15.39 o                         
  -9  18  11          6.94         13.20        15.45 o                         
  -7  18  11          5.07         28.39        14.99 o                         
  -5  18  11        848.21        784.22        27.81 o                         
  -3  18  11         41.53         45.46        12.56 o                         
  -1  18  11         53.74         48.95        12.00 o                         
   1  18  11        746.59        717.45        24.81 o                         
   3  18  11         98.05        105.71        15.47 o                         
   5  18  11         97.71        114.32        14.78 o                         
   7  18  11         17.20         28.83        14.47 o                         
   9  18  11         14.95         30.96        15.72 o                         
  11  18  11         42.05         45.75        17.18 o                         
 -14  19  11         35.28         15.01        15.41 o                         
 -12  19  11          2.48         13.76        15.21 o                         
 -10  19  11         35.56         55.78        19.12 o                         
  -8  19  11         33.44         29.12        16.73 o                         
  -6  19  11          1.44         11.16        15.44 o                         
  -4  19  11        381.17        342.99        21.52 o                         
  -2  19  11         32.45         20.79        12.21 o                         
   0  19  11         49.87         53.36        12.93 o                         
   2  19  11         56.55         84.74        24.56 o                         
   4  19  11        111.64        142.41        17.72 o                         
   6  19  11          5.54          3.83        15.43 o                         
   8  19  11          7.72         43.70        16.77 o                         
  10  19  11         28.06         35.27        18.08 o                         
 -11  20  11        131.19        202.95        20.80 o                         
  -9  20  11          2.68         -0.20        17.87 o                         
  -7  20  11         70.67         60.88        17.05 o                         
  -5  20  11        192.67        195.03        20.09 o                         
  -3  20  11         23.91          9.38        13.40 o                         
  -1  20  11         34.43         16.92        11.68 o                         
   1  20  11          2.90         -1.58        15.36 o                         
   3  20  11         20.36         31.87        14.96 o                         
   5  20  11         75.76         97.30        16.88 o                         
   7  20  11        101.35        103.20        20.15 o                         
 -10  21  11          1.97         -0.72        17.61 o                         
  -8  21  11         31.57         14.53        17.60 o                         
  -6  21  11        238.77        281.34        25.35 o                         
  -4  21  11          6.20         -4.53        15.78 o                         
  -2  21  11         71.21         81.33        16.74 o                         
   0  21  11          8.56         14.52        12.98 o                         
   2  21  11          8.59         21.41        14.02 o                         
   4  21  11         14.68         11.07        15.92 o                         
   6  21  11         12.88          2.27        18.57 o                         
  -7  22  11        300.59        267.41        26.14 o                         
  -5  22  11          5.75         -6.57        16.50 o                         
  -3  22  11          0.19         -4.33        19.24 o                         
  -1  22  11          0.16          1.91        16.35 o                         
   1  22  11         17.24         20.61        14.89 o                         
   3  22  11          0.24         23.85        15.95 o                         
 -24   0  12        211.27        205.72        31.18 o                         
 -22   0  12         79.45         48.50        21.49 o                         
 -20   0  12        389.86        426.44        29.25 o                         
 -18   0  12          3.49          6.67        10.98 o                         
 -16   0  12        123.08         89.60        12.25 o                         
 -14   0  12      42713.55      41389.52       390.61 o                         
 -12   0  12         41.31         49.50         9.29 o                         
 -10   0  12         20.46          7.19         5.54 o                         
  -8   0  12        595.48        656.17        15.12 o                         
  -6   0  12         62.51         83.89         5.84 o                         
  -4   0  12      11210.37      11769.85       104.10 o                         
  -2   0  12       5383.25       6351.66        44.54 o                         
   0   0  12       5895.43       6302.39        47.26 o                         
   2   0  12      85106.20      92387.62       667.13 o                         
   4   0  12       5702.45       5015.10        36.89 o                         
   6   0  12       1376.81       1457.68        21.34 o                         
   8   0  12       5296.01       5039.15        46.70 o                         
  10   0  12       9371.49       9476.73        80.21 o                         
  12   0  12       2306.05       2326.81        43.57 o                         
  14   0  12          2.43         -6.69        11.95 o                         
  16   0  12         63.72         46.06        14.25 o                         
  18   0  12          9.12         -1.65        17.60 o                         
  20   0  12        331.38        331.35        37.71 o                         
 -23   1  12        184.59        186.24        20.46 o                         
 -21   1  12        222.99        211.07        17.38 o                         
 -19   1  12        479.26        508.84        17.69 o                         
 -17   1  12        149.67        137.31         9.83 o                         
 -15   1  12       1130.46        966.34        19.12 o                         
 -13   1  12       1187.86       1106.66        18.44 o                         
 -11   1  12       3651.70       3781.60        29.13 o                         
  -9   1  12          1.47          1.77         3.39 o                         
  -7   1  12        709.71        761.56        10.32 o                         
  -5   1  12        422.88        463.02         6.86 o                         
  -3   1  12       1727.71       1708.62        11.31 o                         
  -1   1  12       4559.06       5348.92        35.88 o                         
   1   1  12        786.66        652.21        11.31 o                         
   3   1  12      31872.30      33500.42       102.25 o                         
   5   1  12       2687.28       2867.11        19.96 o                         
   7   1  12        460.64        519.14        12.69 o                         
   9   1  12       1293.76       1264.36        20.48 o                         
  11   1  12       3135.46       3059.31        30.80 o                         
  13   1  12         20.34          3.76         8.00 o                         
  15   1  12        136.72        138.99        12.77 o                         
  17   1  12        200.54        229.12        16.56 o                         
  19   1  12        122.89        118.25        16.80 o                         
 -22   2  12         66.65         56.27        16.24 o                         
 -20   2  12        331.72        372.42        17.75 o                         
 -18   2  12         37.81         17.84         8.66 o                         
 -16   2  12        155.57        153.92         9.84 o                         
 -14   2  12       7902.67       7773.47        48.81 o                         
 -12   2  12        234.49        221.55         8.60 o                         
 -10   2  12        465.59        509.63        11.93 o                         
  -8   2  12        100.14        174.11         5.92 o                         
  -6   2  12        635.06        630.98        10.77 o                         
  -4   2  12       1916.07       2142.62        15.07 o                         
  -2   2  12       1467.94       1340.88        13.06 o                         
   0   2  12       7367.92       7795.21        36.98 o
[truncated: 501,067 more chars]
